# Supplementary material for: Biomimetic syntheses of kadcoccitane H and kadcotrione C methyl ester
Source: Chem Sci. 2025 Mar 3;16(14):6099–103. doi: 10.1039/d5sc00669d (PMC11894464; doi:10.1039/d5sc00669d)
Supplement: SC-016-D5SC00669D-s002 [file SC-016-D5SC00669D-s002.cif]

# Supplementary Information (SI) for Chemical Science.
# This journal is © The Royal Society of Chemistry 2025

####################################################################### 
# 
# This file contains crystal structure data downloaded from the 
# Cambridge Structural Database (CSD) hosted by the Cambridge 
# Crystallographic Data Centre (CCDC).
# 
# Full information about CCDC data access policies and citation 
# guidelines are available at http://www.ccdc.cam.ac.uk/access/V1 
# 
# Audit and citation data items may have been added by the CCDC. 
# Please retain this information to preserve the provenance of 
# this file and to allow appropriate attribution of the data. 
# 
#######################################################################

data_13auga_O_0m
_database_code_depnum_ccdc_archive 'CCDC 2404778'
loop_
_audit_author_name
_audit_author_address
'SALMAN AHMAD SIDDIQUI'
;Indian Institute of Technology Kanpur
India
;
_audit_update_record             
;
2024-11-23 deposited with the CCDC.	2025-02-28 downloaded from the CCDC.
;
_audit_creation_date             2024-11-23
_audit_creation_method           
;
Olex2 1.3
(compiled 2020.11.12 svn.r5f609507 for OlexSys, GUI svn.r6408)
;
_chemical_name_systematic        orthorhombic
_chemical_formula_moiety         'C31 H48 O4'
_chemical_formula_sum            'C31 H48 O4'
_chemical_formula_weight         484.724
_chemical_absolute_configuration unk
loop_
_atom_type_symbol
_atom_type_scat_dispersion_real
_atom_type_scat_dispersion_imag
_atom_type_scat_Cromer_Mann_a1
_atom_type_scat_Cromer_Mann_a2
_atom_type_scat_Cromer_Mann_a3
_atom_type_scat_Cromer_Mann_a4
_atom_type_scat_Cromer_Mann_b1
_atom_type_scat_Cromer_Mann_b2
_atom_type_scat_Cromer_Mann_b3
_atom_type_scat_Cromer_Mann_b4
_atom_type_scat_Cromer_Mann_c
_atom_type_scat_source
_atom_type_scat_dispersion_source
H 0.00000 0.00000 0.49300 0.32291 0.14019 0.04081 10.51090 26.12570 3.14236
57.79970 0.0030380000826
'International Tables Volume C Table 6.1.1.4 (pp. 500-502)'
'Henke, Gullikson and Davis, At. Data and Nucl. Data Tables, 1993, 54, 2'
C 0.00347 0.00161 2.31000 1.02000 1.58860 0.86500 20.84390 10.20750 0.56870
51.65120 0.215599998832
'International Tables Volume C Table 6.1.1.4 (pp. 500-502)'
'Henke, Gullikson and Davis, At. Data and Nucl. Data Tables, 1993, 54, 2'
O 0.01158 0.00611 3.04850 2.28680 1.54630 0.86700 13.27710 5.70110 0.32390
32.90890 0.250800013542
'International Tables Volume C Table 6.1.1.4 (pp. 500-502)'
'Henke, Gullikson and Davis, At. Data and Nucl. Data Tables, 1993, 54, 2'

_space_group_crystal_system      orthorhombic
_space_group_IT_number           19
_space_group_name_H-M_alt        'P 21 21 21'
_space_group_name_Hall           ' P 2ac 2ab'
loop_
_space_group_symop_id
_space_group_symop_operation_xyz
1 x,y,z
2 x+1/2,-y+1/2,-z
3 -x,y+1/2,-z+1/2
4 -x+1/2,-y,z+1/2

_symmetry_Int_Tables_number      19
_cell_length_a                   7.5983(2)
_cell_length_b                   14.6061(3)
_cell_length_c                   25.2870(6)
_cell_angle_alpha                90
_cell_angle_beta                 90
_cell_angle_gamma                90
_cell_volume                     2806.39(11)
_cell_formula_units_Z            4
_cell_measurement_reflns_used    9856
_cell_measurement_temperature    296.15
_cell_measurement_theta_max      28.00
_cell_measurement_theta_min      2.79
_exptl_absorpt_coefficient_mu    0.074
_exptl_absorpt_correction_T_max  0.7457
_exptl_absorpt_correction_T_min  0.6695
_exptl_absorpt_correction_type   none
_exptl_absorpt_process_details   ?
_exptl_crystal_colour            white
_exptl_crystal_colour_primary    white
_exptl_crystal_density_diffrn    1.147
_exptl_crystal_description       irregular
_exptl_crystal_F_000             1064.492
_exptl_crystal_preparation       ?
_diffrn_reflns_av_R_equivalents  0.0478
_diffrn_reflns_av_unetI/netI     0.0315
_diffrn_reflns_Laue_measured_fraction_full 0.9993
_diffrn_reflns_Laue_measured_fraction_max 0.9992
_diffrn_reflns_limit_h_max       10
_diffrn_reflns_limit_h_min       -10
_diffrn_reflns_limit_k_max       19
_diffrn_reflns_limit_k_min       -19
_diffrn_reflns_limit_l_max       31
_diffrn_reflns_limit_l_min       -33
_diffrn_reflns_number            48324
_diffrn_reflns_point_group_measured_fraction_full 0.9996
_diffrn_reflns_point_group_measured_fraction_max 0.9993
_diffrn_reflns_theta_full        25.2417
_diffrn_reflns_theta_max         28.30
_diffrn_reflns_theta_min         2.13
_diffrn_ambient_temperature      296.15
_diffrn_measured_fraction_theta_full 0.9993
_diffrn_measured_fraction_theta_max 0.9992
_diffrn_measurement_device_type  'Bruker APEX-II CCD'
_diffrn_measurement_method       '\f and \w scans'
_diffrn_radiation_type           'Mo K\a'
_diffrn_radiation_wavelength     0.71073
_diffrn_source_current           1.0
_diffrn_source_power             0.05
_diffrn_source_voltage           50.0
_diffrn_standards_number         0
_reflns_Friedel_coverage         0.999
_reflns_limit_h_max              10
_reflns_limit_h_min              -10
_reflns_limit_k_max              19
_reflns_limit_k_min              -19
_reflns_limit_l_max              33
_reflns_limit_l_min              -33
_reflns_number_gt                6340
_reflns_number_total             6968
_reflns_threshold_expression     I>=2u(I)
_computing_cell_refinement       'SAINT V8.40B (?, 2016)'
_computing_data_reduction        'SAINT V8.40B (?, 2016)'
_computing_molecular_graphics    'Olex2 1.3 (Dolomanov et al., 2009)'
_computing_publication_material  'Olex2 1.3 (Dolomanov et al., 2009)'
_computing_structure_refinement  'olex2.refine 1.3 (Bourhis et al., 2015)'
_computing_structure_solution    'SHELXT 2018/2 (Sheldrick, 2018)'
_refine_diff_density_max         0.6111
_refine_diff_density_min         -0.2757
_refine_diff_density_rms         0.0510
_refine_ls_abs_structure_details 
'Flack, H. D. (1983). Acta Cryst. A39, 876-881.'
_refine_ls_abs_structure_Flack   0.3(10)
_refine_ls_d_res_high            0.7495
_refine_ls_d_res_low             9.5595
_refine_ls_goodness_of_fit_ref   1.0373
_refine_ls_hydrogen_treatment    constr
_refine_ls_matrix_type           full
_refine_ls_number_constraints    71
_refine_ls_number_parameters     324
_refine_ls_number_reflns         6968
_refine_ls_number_restraints     0
_refine_ls_R_factor_all          0.0518
_refine_ls_R_factor_gt           0.0457
_refine_ls_restrained_S_all      1.0373
_refine_ls_shift/su_max          0.0025
_refine_ls_shift/su_mean         0.0001
_refine_ls_structure_factor_coef Fsqd
_refine_ls_weighting_details     
'w=1/[\s^2^(Fo^2^)+(0.0659P)^2^+0.9864P] where P=(Fo^2^+2Fc^2^)/3'
_refine_ls_weighting_scheme      calc
_refine_ls_wR_factor_gt          0.1201
_refine_ls_wR_factor_ref         0.1240
_olex2_refinement_description    
;
1. Fixed Uiso
 At 1.2 times of:
  All C(H) groups, All C(H,H) groups
 At 1.5 times of:
  All C(H,H,H) groups
2.a Ternary CH refined with riding coordinates:
 C00C(H00e), C00F(H00j), C00G(H00k), C00L(H00o), C00Q(H00x)
2.b Secondary CH2 refined with riding coordinates:
 C007(H00a,H00b), C00B(H00c,H00d), C00D(H00f,H00g), C00E(H00h,H00i), C00K(H00m,
 H00n), C00O(H00s,H00t), C00R(H00y,H), C00S(H00z,Ha), C00T(H00,Hb)
2.c Aromatic/amide H refined with riding coordinates:
 C00I(H00l)
2.d Idealised Me refined as rotating group:
 C00N(H00p,H00q,H00r), C00P(H00u,H00v,H00w), C00U(H1,Hc,Hd), C00V(H2,He,Hf),
 C00W(H3,Hg,Hh), C00X(H4,Hi,Hj), C00Y(H5,Hk,Hl), C00Z(H6,Hm,Hn)
;
_atom_sites_solution_primary     dual
loop_
_atom_site_label
_atom_site_type_symbol
_atom_site_fract_x
_atom_site_fract_y
_atom_site_fract_z
_atom_site_U_iso_or_equiv
_atom_site_adp_type
_atom_site_occupancy
_atom_site_refinement_flags_posn
O001 O -0.35630(16) -0.05546(9) -0.57253(5) 0.0239(3) Uani 1.000000 .
O002 O -0.10597(18) -0.03989(10) -0.61943(6) 0.0325(3) Uani 1.000000 .
O6 O -0.5922(2) -0.82746(10) -0.49595(6) 0.0339(3) Uani 1.000000 .
C004 C -0.5724(2) -0.40526(11) -0.64828(6) 0.0167(3) Uani 1.000000 .
O005 O -0.8382(2) -0.90302(13) -0.47528(8) 0.0535(5) Uani 1.000000 .
C006 C -0.5974(2) -0.14916(11) -0.60367(7) 0.0191(3) Uani 1.000000 .
C007 C -0.8653(2) -0.33748(11) -0.67797(7) 0.0194(3) Uani 1.000000 .
C008 C -0.5183(2) -0.62684(12) -0.70676(7) 0.0197(3) Uani 1.000000 .
C009 C -0.5359(2) -0.32904(11) -0.60930(6) 0.0175(3) Uani 1.000000 .
C00A C -0.5608(2) -0.53939(11) -0.69697(6) 0.0165(3) Uani 1.000000 .
C00B C -0.8818(2) -0.56720(11) -0.71310(6) 0.0174(3) Uani 1.000000 .
C00C C -0.7591(2) -0.42364(11) -0.66601(6) 0.0173(3) Uani 1.000000 .
C00D C -0.8357(2) -0.26412(11) -0.63574(7) 0.0195(3) Uani 1.000000 .
C00E C -0.7318(2) -0.74286(11) -0.63168(7) 0.0215(3) Uani 1.000000 .
C00F C -0.6529(2) -0.69535(11) -0.72760(6) 0.0185(3) Uani 1.000000 .
C00G C -0.6374(2) -0.24335(11) -0.63026(6) 0.0159(3) Uani 1.000000 .
C00H C -0.6829(3) -0.89158(15) -0.47067(8) 0.0316(4) Uani 1.000000 .
C00I C -0.4627(2) -0.47010(12) -0.66682(7) 0.0201(3) Uani 1.000000 .
C00J C -0.7363(2) -0.49538(11) -0.71107(6) 0.0157(3) Uani 1.000000 .
C00K C -0.3377(2) -0.30671(12) -0.60702(7) 0.0203(3) Uani 1.000000 .
C00L C -0.3961(2) -0.13990(11) -0.60098(7) 0.0187(3) Uani 1.000000 .
C00M C -0.2064(2) -0.01213(13) -0.58638(8) 0.0259(4) Uani 1.000000 .
C00N C -0.7143(2) -0.44841(12) -0.76518(7) 0.0216(3) Uani 1.000000 .
C00O C -0.3013(2) -0.21960(12) -0.57529(7) 0.0211(3) Uani 1.000000 .
C00P C -0.6830(3) -0.13701(13) -0.54912(7) 0.0259(4) Uani 1.000000 .
C00Q C -0.6771(2) -0.77458(11) -0.68700(7) 0.0198(3) Uani 1.000000 .
C00R C -0.8255(2) -0.65005(11) -0.74640(6) 0.0194(3) Uani 1.000000 .
C00S C -0.6862(3) -0.77008(14) -0.53381(7) 0.0309(4) Uani 1.000000 .
C00T C -0.6772(3) -0.81152(12) -0.58866(7) 0.0268(4) Uani 1.000000 .
C00U C -0.6648(2) -0.07241(12) -0.64028(8) 0.0244(4) Uani 1.000000 .
C00V C -0.3406(2) -0.66524(13) -0.69212(8) 0.0270(4) Uani 1.000000 .
C00W C -0.5960(3) -0.36382(12) -0.55443(6) 0.0238(4) Uani 1.000000 .
C00X C -0.7960(3) -0.85033(13) -0.70832(8) 0.0315(4) Uani 1.000000 .
C00Y C -0.1825(3) 0.07443(15) -0.55578(10) 0.0402(5) Uani 1.000000 .
C00Z C -0.5647(3) -0.95085(15) -0.43788(8) 0.0385(5) Uani 1.000000 .
H00a H -0.8311(2) -0.31358(11) -0.71225(7) 0.0232(4) Uiso 1.000000 R
H00b H -0.9894(2) -0.35280(11) -0.67947(7) 0.0232(4) Uiso 1.000000 R
H00c H -0.9094(2) -0.58718(11) -0.67747(6) 0.0209(4) Uiso 1.000000 R
H00d H -0.9871(2) -0.54031(11) -0.72821(6) 0.0209(4) Uiso 1.000000 R
H00e H -0.8184(2) -0.45490(11) -0.63672(6) 0.0208(4) Uiso 1.000000 R
H00f H -0.8981(2) -0.20868(11) -0.64546(7) 0.0234(4) Uiso 1.000000 R
H00g H -0.8817(2) -0.28525(11) -0.60211(7) 0.0234(4) Uiso 1.000000 R
H00h H -0.6779(2) -0.68402(11) -0.62433(7) 0.0258(4) Uiso 1.000000 R
H00i H -0.8585(2) -0.73486(11) -0.63072(7) 0.0258(4) Uiso 1.000000 R
H00j H -0.5999(2) -0.72311(11) -0.75908(6) 0.0222(4) Uiso 1.000000 R
H00k H -0.5962(2) -0.23611(11) -0.66675(6) 0.0191(4) Uiso 1.000000 R
H00l H -0.3416(2) -0.47094(12) -0.66133(7) 0.0241(4) Uiso 1.000000 R
H00m H -0.2754(2) -0.35759(12) -0.59095(7) 0.0243(4) Uiso 1.000000 R
H00n H -0.2932(2) -0.29908(12) -0.64271(7) 0.0243(4) Uiso 1.000000 R
H00o H -0.3517(2) -0.13357(11) -0.63718(7) 0.0224(4) Uiso 1.000000 R
H00p H -0.6250(13) -0.4021(7) -0.76272(15) 0.0324(5) Uiso 1.000000 GR
H00q H -0.6803(18) -0.4931(2) -0.79111(13) 0.0324(5) Uiso 1.000000 GR
H00r H -0.8237(6) -0.4208(8) -0.7755(3) 0.0324(5) Uiso 1.000000 GR
H00s H -0.3422(2) -0.22726(12) -0.53922(7) 0.0253(4) Uiso 1.000000 R
H00t H -0.1758(2) -0.20767(12) -0.57438(7) 0.0253(4) Uiso 1.000000 R
H00u H -0.8046(5) -0.1545(10) -0.55097(15) 0.0388(6) Uiso 1.000000 GR
H00v H -0.6234(13) -0.1749(8) -0.52378(14) 0.0388(6) Uiso 1.000000 GR
H00w H -0.6745(17) -0.0741(2) -0.5385(3) 0.0388(6) Uiso 1.000000 GR
H00x H -0.5606(2) -0.80240(11) -0.68283(7) 0.0238(4) Uiso 1.000000 R
H00y H -0.9189(2) -0.69534(11) -0.74553(6) 0.0233(4) Uiso 1.000000 R
H H -0.8111(2) -0.63063(11) -0.78283(6) 0.0233(4) Uiso 1.000000 R
H00z H -0.8083(3) -0.76420(14) -0.52306(7) 0.0371(5) Uiso 1.000000 R
Ha H -0.6344(3) -0.70939(14) -0.53431(7) 0.0371(5) Uiso 1.000000 R
H00 H -0.7541(3) -0.86447(12) -0.59023(7) 0.0322(5) Uiso 1.000000 R
Hb H -0.5580(3) -0.83216(12) -0.59548(7) 0.0322(5) Uiso 1.000000 R
H1 H -0.6267(16) -0.0841(5) -0.67585(12) 0.0365(5) Uiso 1.000000 GR
Hc H -0.7911(3) -0.0707(6) -0.6392(4) 0.0365(5) Uiso 1.000000 GR
Hd H -0.6186(15) -0.01465(17) -0.6286(3) 0.0365(5) Uiso 1.000000 GR
H2 H -0.2563(5) -0.61639(18) -0.6902(6) 0.0406(6) Uiso 1.000000 GR
He H -0.3482(5) -0.6951(9) -0.6584(3) 0.0406(6) Uiso 1.000000 GR
Hf H -0.3042(9) -0.7086(8) -0.7184(3) 0.0406(6) Uiso 1.000000 GR
H3 H -0.7201(4) -0.3759(9) -0.55516(17) 0.0356(5) Uiso 1.000000 GR
Hg H -0.5338(14) -0.4191(6) -0.5459(3) 0.0356(5) Uiso 1.000000 GR
Hh H -0.5714(17) -0.3180(4) -0.52821(11) 0.0356(5) Uiso 1.000000 GR
H4 H -0.7956(17) -0.9011(5) -0.6842(3) 0.0472(7) Uiso 1.000000 GR
Hi H -0.9138(5) -0.8274(3) -0.7120(6) 0.0472(7) Uiso 1.000000 GR
Hj H -0.7534(12) -0.8701(8) -0.7422(3) 0.0472(7) Uiso 1.000000 GR
H5 H -0.2910(7) 0.0902(7) -0.5386(6) 0.0603(8) Uiso 1.000000 GR
Hk H -0.0922(17) 0.0659(4) -0.5297(5) 0.0603(8) Uiso 1.000000 GR
Hl H -0.149(2) 0.1228(3) -0.57941(14) 0.0603(8) Uiso 1.000000 GR
H6 H -0.5120(18) -0.9969(8) -0.45990(16) 0.0578(8) Uiso 1.000000 GR
Hm H -0.4741(14) -0.9139(3) -0.4222(6) 0.0578(8) Uiso 1.000000 GR
Hn H -0.6322(6) -0.9798(10) -0.4105(4) 0.0578(8) Uiso 1.000000 GR

loop_
_atom_site_aniso_label
_atom_site_aniso_U_11
_atom_site_aniso_U_22
_atom_site_aniso_U_33
_atom_site_aniso_U_12
_atom_site_aniso_U_13
_atom_site_aniso_U_23
O001 0.0189(6) 0.0228(6) 0.0299(6) -0.0001(5) 0.0013(5) -0.0104(5)
O002 0.0221(6) 0.0387(8) 0.0367(8) -0.0025(6) 0.0036(6) -0.0063(6)
O6 0.0324(8) 0.0391(8) 0.0303(7) -0.0002(6) -0.0007(6) 0.0112(6)
C004 0.0161(7) 0.0180(7) 0.0160(7) 0.0008(6) -0.0013(6) 0.0013(6)
O005 0.0360(9) 0.0647(12) 0.0598(11) -0.0145(9) -0.0066(8) 0.0178(9)
C006 0.0158(7) 0.0188(8) 0.0226(8) 0.0016(6) 0.0002(6) -0.0042(6)
C007 0.0141(7) 0.0213(8) 0.0227(8) 0.0018(6) -0.0015(6) -0.0023(6)
C008 0.0141(7) 0.0218(8) 0.0230(8) -0.0004(6) 0.0021(6) -0.0006(6)
C009 0.0175(7) 0.0188(7) 0.0163(7) 0.0029(6) -0.0015(6) -0.0021(6)
C00A 0.0124(7) 0.0198(8) 0.0173(7) -0.0008(6) 0.0017(6) -0.0011(6)
C00B 0.0140(7) 0.0186(8) 0.0196(7) -0.0010(6) -0.0011(6) 0.0025(6)
C00C 0.0156(7) 0.0174(7) 0.0190(7) 0.0000(6) -0.0000(6) -0.0013(6)
C00D 0.0134(7) 0.0208(7) 0.0244(8) 0.0036(6) 0.0014(6) -0.0027(6)
C00E 0.0234(8) 0.0179(8) 0.0232(8) 0.0016(6) 0.0017(7) 0.0017(6)
C00F 0.0185(8) 0.0187(7) 0.0183(7) -0.0007(6) 0.0013(6) -0.0043(6)
C00G 0.0139(7) 0.0181(7) 0.0157(7) 0.0025(6) -0.0005(6) -0.0023(6)
C00H 0.0291(10) 0.0403(11) 0.0254(9) -0.0056(9) -0.0036(8) 0.0055(8)
C00I 0.0145(7) 0.0212(8) 0.0246(8) 0.0010(6) -0.0014(6) -0.0030(7)
C00J 0.0141(7) 0.0161(7) 0.0169(7) -0.0011(6) 0.0003(6) 0.0007(6)
C00K 0.0178(8) 0.0210(8) 0.0220(8) 0.0050(7) -0.0050(6) -0.0045(6)
C00L 0.0163(7) 0.0194(8) 0.0204(7) 0.0003(6) 0.0018(6) -0.0069(6)
C00M 0.0186(8) 0.0260(9) 0.0331(9) 0.0011(7) -0.0065(7) -0.0018(7)
C00N 0.0239(8) 0.0221(8) 0.0188(7) -0.0012(7) 0.0011(6) 0.0027(6)
C00O 0.0183(8) 0.0238(8) 0.0212(8) 0.0021(7) -0.0040(6) -0.0069(6)
C00P 0.0246(9) 0.0261(9) 0.0269(9) 0.0007(7) 0.0073(7) -0.0089(7)
C00Q 0.0209(8) 0.0147(7) 0.0238(8) 0.0014(7) -0.0043(7) -0.0025(6)
C00R 0.0198(8) 0.0202(8) 0.0183(7) -0.0036(7) -0.0029(6) -0.0006(6)
C00S 0.0349(11) 0.0316(10) 0.0263(9) 0.0073(9) 0.0014(8) 0.0069(8)
C00T 0.0325(10) 0.0214(8) 0.0265(9) 0.0055(8) 0.0033(8) 0.0039(7)
C00U 0.0198(8) 0.0201(8) 0.0332(9) 0.0018(7) -0.0012(7) 0.0002(7)
C00V 0.0160(8) 0.0236(8) 0.0415(10) 0.0035(7) -0.0005(7) -0.0078(8)
C00W 0.0304(9) 0.0236(8) 0.0172(7) 0.0013(7) -0.0004(7) -0.0017(6)
C00X 0.0396(11) 0.0198(9) 0.0351(10) -0.0048(8) -0.0140(9) 0.0017(8)
C00Y 0.0277(10) 0.0348(11) 0.0581(14) -0.0042(9) -0.0033(10) -0.0157(10)
C00Z 0.0521(13) 0.0359(11) 0.0277(10) -0.0120(10) -0.0116(9) 0.0099(9)

loop_
_geom_bond_atom_site_label_1
_geom_bond_atom_site_label_2
_geom_bond_distance
_geom_bond_site_symmetry_2
_geom_bond_publ_flag
O001 C00L 1.4594(19) . ?
O001 C00M 1.349(2) . ?
O002 C00M 1.202(2) . ?
O6 C00H 1.327(2) . ?
O6 C00S 1.459(2) . ?
C004 C009 1.513(2) . ?
C004 C00C 1.511(2) . ?
C004 C00I 1.346(2) . ?
O005 C00H 1.198(3) . ?
C006 C00G 1.561(2) . ?
C006 C00L 1.537(2) . ?
C006 C00P 1.535(2) . ?
C006 C00U 1.541(2) . ?
C007 C00C 1.526(2) . ?
C007 C00D 1.530(2) . ?
C008 C00A 1.341(2) . ?
C008 C00F 1.525(2) . ?
C008 C00V 1.508(2) . ?
C009 C00G 1.563(2) . ?
C009 C00K 1.542(2) . ?
C009 C00W 1.547(2) . ?
C00A C00I 1.470(2) . ?
C00A C00J 1.523(2) . ?
C00B C00J 1.525(2) . ?
C00B C00R 1.535(2) . ?
C00C C00J 1.558(2) . ?
C00D C00G 1.543(2) . ?
C00E C00Q 1.531(2) . ?
C00E C00T 1.536(2) . ?
C00F C00Q 1.558(2) . ?
C00F C00R 1.544(2) . ?
C00H C00Z 1.498(3) . ?
C00J C00N 1.540(2) . ?
C00K C00O 1.529(2) . ?
C00L C00O 1.515(2) . ?
C00M C00Y 1.493(3) . ?
C00Q C00X 1.527(2) . ?
C00S C00T 1.515(3) . ?

loop_
_geom_angle_atom_site_label_1
_geom_angle_atom_site_label_2
_geom_angle_atom_site_label_3
_geom_angle
_geom_angle_site_symmetry_1
_geom_angle_site_symmetry_3
_geom_angle_publ_flag
C00M O001 C00L 116.32(13) . . ?
C00S O6 C00H 117.87(17) . . ?
C00C C004 C009 119.74(13) . . ?
C00I C004 C009 129.13(15) . . ?
C00I C004 C00C 110.67(14) . . ?
C00L C006 C00G 106.87(13) . . ?
C00P C006 C00G 113.97(14) . . ?
C00P C006 C00L 111.81(14) . . ?
C00U C006 C00G 108.52(13) . . ?
C00U C006 C00L 107.06(14) . . ?
C00U C006 C00P 108.35(14) . . ?
C00D C007 C00C 111.19(13) . . ?
C00F C008 C00A 121.84(15) . . ?
C00V C008 C00A 121.64(15) . . ?
C00V C008 C00F 116.19(15) . . ?
C00G C009 C004 106.14(12) . . ?
C00K C009 C004 111.05(13) . . ?
C00K C009 C00G 108.97(14) . . ?
C00W C009 C004 106.79(13) . . ?
C00W C009 C00G 114.95(14) . . ?
C00W C009 C00K 108.91(14) . . ?
C00I C00A C008 129.03(15) . . ?
C00J C00A C008 124.74(15) . . ?
C00J C00A C00I 105.96(13) . . ?
C00R C00B C00J 111.05(13) . . ?
C007 C00C C004 114.14(13) . . ?
C00J C00C C004 103.44(13) . . ?
C00J C00C C007 117.94(13) . . ?
C00G C00D C007 110.14(13) . . ?
C00T C00E C00Q 112.09(14) . . ?
C00Q C00F C008 109.80(13) . . ?
C00R C00F C008 113.27(13) . . ?
C00R C00F C00Q 114.90(14) . . ?
C009 C00G C006 117.64(13) . . ?
C00D C00G C006 113.70(13) . . ?
C00D C00G C009 110.78(13) . . ?
O005 C00H O6 124.3(2) . . ?
C00Z C00H O6 111.32(18) . . ?
C00Z C00H O005 124.3(2) . . ?
C00A C00I C004 110.53(15) . . ?
C00B C00J C00A 110.62(13) . . ?
C00C C00J C00A 102.10(13) . . ?
C00C C00J C00B 114.02(13) . . ?
C00N C00J C00A 107.50(13) . . ?
C00N C00J C00B 110.84(13) . . ?
C00N C00J C00C 111.25(13) . . ?
C00O C00K C009 111.83(14) . . ?
C006 C00L O001 107.60(13) . . ?
C00O C00L O001 109.85(13) . . ?
C00O C00L C006 115.11(14) . . ?
O002 C00M O001 123.93(17) . . ?
C00Y C00M O001 111.43(17) . . ?
C00Y C00M O002 124.64(18) . . ?
C00L C00O C00K 109.18(13) . . ?
C00F C00Q C00E 114.17(13) . . ?
C00X C00Q C00E 112.40(15) . . ?
C00X C00Q C00F 112.05(14) . . ?
C00F C00R C00B 113.91(13) . . ?
C00T C00S O6 110.44(16) . . ?
C00S C00T C00E 112.04(15) . . ?

loop_
_diffrn_refln_index_h
_diffrn_refln_index_k
_diffrn_refln_index_l
_diffrn_refln_intensity_net
_diffrn_refln_intensity_u
-1 0 0 0 0.3
-1 0 0 -0.1 0.2
-1 0 0 0.3 0.3
1 0 0 0.2 0.2
1 0 0 -0.2 0.3
1 0 0 0.1 0.2
-2 0 0 5614.34 191.38
2 0 0 5621.24 191.48
-3 0 0 0.3 0.8
-3 0 0 1.2 0.8
-3 0 0 -0.6 0.9
-3 0 0 1.1 0.9
-3 0 0 2.8 1
3 0 0 1.3 1.1
3 0 0 1.3 0.7
3 0 0 -0.4 0.7
-4 0 0 1879.41 69.39
-4 0 0 2005.9 69.69
-4 0 0 2014.5 70.49
-4 0 0 1991.8 68.69
-4 0 0 1972.6 69.29
4 0 0 1916.41 69.09
4 0 0 1966 70.49
4 0 0 1931.91 68.79
-5 0 0 3.8 1.7
-5 0 0 3.2 1.5
-5 0 0 4.6 2.2
5 0 0 4.1 1.6
5 0 0 3.3 1.7
5 0 0 5.9 1.6
-6 0 0 331.27 15.6
-6 0 0 354.66 17.5
-6 0 0 310.67 15.5
6 0 0 320.07 15
6 0 0 336.97 17.1
6 0 0 333.57 15.4
-7 0 0 3.4 2.5
-7 0 0 5.8 2.6
-7 0 0 8.6 3.7
7 0 0 5 2.1
7 0 0 6.8 2.7
7 0 0 8.4 3.8
-8 0 0 51.69 7.1
-8 0 0 59.79 6.4
-8 0 0 81.89 8.8
8 0 0 79.49 7.1
8 0 0 66.99 8.8
-9 0 0 -1.9 4.9
-9 0 0 -0.3 3.2
-9 0 0 -0.1 3.7
9 0 0 -0.4 4.9
9 0 0 4.1 3.7
-10 0 0 13.6 7
-10 0 0 13.9 5.8
-10 0 0 10.9 5.7
10 0 0 4.5 5.9
10 -1 0 -0.7 6.3
-10 1 0 2.1 4.7
-10 1 0 3.6 5.3
-10 1 0 -9.1 5.6
9 -1 0 10.1 5.8
9 -1 0 10.6 4.1
-9 1 0 10.7 4.6
-9 1 0 20.5 4.7
-9 1 0 16 5.8
8 -1 0 12.2 4.9
8 -1 0 3.3 2.9
-8 1 0 16.3 4.3
-8 1 0 4.3 4.3
-8 1 0 11.8 3.6
7 -1 0 193.48 11.1
7 -1 0 212.18 13.4
-7 1 0 189.88 11.5
-7 1 0 184.38 11.3
-7 1 0 187.68 13.1
6 -1 0 26.4 5
6 -1 0 31.2 4.3
6 -1 0 24.8 3.8
-6 1 0 25.4 4
-6 1 0 31.3 5.6
-6 1 0 24.1 4.1
5 -1 0 94.79 6.1
5 -1 0 93.19 6.2
5 -1 0 92.69 7.3
-5 1 0 103.09 6.6
-5 1 0 93.19 6.4
4 -1 0 375.66 15.4
4 -1 0 378.06 15.6
4 -1 0 371.06 16.8
-4 1 0 368.86 15.9
-4 1 0 390.36 15.3
-4 1 0 348.27 16.3
3 -1 0 85.59 4.8
3 -1 0 86.09 5.7
3 -1 0 99.59 5.2
-3 1 0 93.19 5.3
-3 1 0 82.79 5.5
-3 1 0 94.29 4.9
2 -1 0 462.45 16.9
2 -1 0 438.96 17
2 -1 0 467.25 17.4
2 -1 0 455.85 17.7
-2 1 0 465.75 17.2
-2 1 0 453.85 17.2
-2 1 0 454.35 16.8
-2 1 0 451.95 17.5
1 -1 0 1617.74 54.79
1 -1 0 1593.44 54.89
1 -1 0 1604.94 54.69
1 -1 0 1563.84 55.09
-1 1 0 1610.94 54.79
-1 1 0 1623.14 54.69
-1 1 0 1574.44 55.09
-1 1 0 1594.14 54.79
-1 -1 0 1643.44 54.59
-1 -1 0 1591.74 54.79
-1 -1 0 1628.64 54.49
-1 -1 0 1616.24 54.99
-1 -1 0 1619.64 54.99
1 1 0 1606.44 55.09
1 1 0 1564.04 54.49
1 1 0 1565.44 54.79
-2 -1 0 464.55 17.4
-2 -1 0 450.45 16.5
-2 -1 0 485.85 16.7
-2 -1 0 448.46 17.3
-2 -1 0 450.85 16.9
2 1 0 439.66 16.5
2 1 0 460.85 16.9
2 1 0 450.95 17.3
-3 -1 0 91.39 4.6
-3 -1 0 84.09 5.3
-3 -1 0 84.39 5.4
-3 -1 0 106.09 5
-3 -1 0 86.59 5
3 1 0 100.09 5.1
3 1 0 82.49 5.3
3 1 0 84.69 4.5
-4 -1 0 391.66 16.2
-4 -1 0 380.46 15.2
-4 -1 0 413.96 15.9
-4 -1 0 355.86 16.6
-4 -1 0 377.96 16.8
4 1 0 383.36 15.8
4 1 0 384.06 16.8
4 1 0 379.86 15.4
-5 -1 0 100.09 7.3
-5 -1 0 99.89 6.6
-5 -1 0 101.59 6.4
5 1 0 99.79 6
5 1 0 109.59 7.4
5 1 0 104.59 6.4
-6 -1 0 33.8 4.7
-6 -1 0 27.6 4.9
-6 -1 0 27.2 3.9
6 1 0 23 4.3
6 1 0 27 3.6
6 1 0 27.3 3.9
-7 -1 0 199.58 12.6
-7 -1 0 181.98 11
-7 -1 0 177.88 10.8
7 1 0 203.68 11.1
7 1 0 182.98 12
7 1 0 201.98 10.9
-8 -1 0 7.1 3.3
-8 -1 0 11.2 3.7
-8 -1 0 5.3 4.1
8 1 0 6.9 3.1
8 1 0 7 3.8
8 1 0 9.3 3.1
-9 -1 0 12 4.3
-9 -1 0 11.2 5.3
-9 -1 0 11.8 4
9 1 0 10.3 5.3
-10 -1 0 5.9 4.8
-10 -1 0 7.3 5.8
-10 -1 0 -2.8 4.1
10 -2 0 -2 6.3
-10 2 0 9.9 7.1
-10 2 0 5.8 4.5
-10 2 0 1.1 5.4
9 -2 0 4.6 5
9 -2 0 -5.2 3.6
-9 2 0 1.7 5.6
-9 2 0 -6.3 3.4
-9 2 0 3.4 3.9
8 -2 0 14.2 3.8
8 -2 0 7.2 3.9
-8 2 0 14.3 4.4
-8 2 0 13.4 3.6
-8 2 0 10.4 4.7
7 -2 0 186.48 13.1
7 -2 0 182.28 11.1
-7 2 0 185.48 13.5
-7 2 0 188.98 11.2
-7 2 0 198.18 11.8
6 -2 0 296.37 14.2
6 -2 0 278.47 15.8
-6 2 0 304.97 14.9
-6 2 0 289.67 14.4
5 -2 0 75.89 6.6
5 -2 0 75.49 5.4
5 -2 0 79.09 5.6
-5 2 0 60.89 5.3
-5 2 0 78.99 5.9
4 -2 0 254.37 12.6
4 -2 0 256.37 11.3
4 -2 0 246.18 11.2
-4 2 0 246.78 12.6
-4 2 0 244.78 12.1
-4 2 0 228.68 11.2
-4 2 0 235.58 11.4
3 -2 0 666.13 28.2
3 -2 0 766.82 27.9
3 -2 0 761.52 29.2
3 -2 0 772.12 28
-3 2 0 734.53 28.1
-3 2 0 783.62 27.8
-3 2 0 731.63 28.2
-3 2 0 827.72 29.1
2 -2 0 608.74 21.3
2 -2 0 567.14 20.9
2 -2 0 545.35 21.7
-2 2 0 556.94 21.5
-2 2 0 574.44 21
-2 2 0 565.64 20.8
-2 2 0 558.14 21.1
1 -2 0 -0.2 0.4
1 -2 0 0.7 0.5
1 -2 0 0.5 0.4
-1 2 0 0 0.3
-1 2 0 0.1 0.3
-1 2 0 0.6 0.4
0 -2 0 270.07 9.7
0 -2 0 255.67 9.9
0 -2 0 307.97 9.9
0 2 0 298.27 9.9
0 2 0 267.97 9.7
0 2 0 257.77 9.9
-1 -2 0 0.5 0.2
-1 -2 0 0.2 0.3
-1 -2 0 0.2 0.2
-1 -2 0 0.4 0.2
1 2 0 0.4 0.3
1 2 0 0.7 0.2
1 2 0 0.4 0.4
-2 -2 0 570.84 20
-2 -2 0 567.74 21
-2 -2 0 557.34 21.1
-2 -2 0 592.14 20.2
-2 -2 0 566.34 20.6
2 2 0 557.64 20.1
2 2 0 561.74 20.7
2 2 0 568.04 21.1
-3 -2 0 793.12 29.2
-3 -2 0 807.42 28.4
-3 -2 0 785.62 29.7
-3 -2 0 805.42 29.9
-3 -2 0 799.52 28.7
3 2 0 778.62 29.6
3 2 0 812.92 29.2
3 2 0 795.12 28.5
-4 -2 0 234.08 10.3
-4 -2 0 249.97 12
-4 -2 0 267.07 11.5
-4 -2 0 246.98 10.9
-4 -2 0 256.47 12.2
4 2 0 250.97 11.9
4 2 0 241.18 10.6
4 2 0 255.87 11.3
-5 -2 0 71.59 5.2
-5 -2 0 78.39 6.3
-5 -2 0 76.29 5.3
-5 -2 0 68.79 5.5
5 2 0 81.99 5.1
5 2 0 77.89 5.5
5 2 0 72.79 6
-6 -2 0 298.27 14.2
-6 -2 0 295.07 15.2
-6 -2 0 291.97 13.7
6 2 0 281.17 13.7
6 2 0 300.97 15.1
6 2 0 260.37 13
-7 -2 0 172.88 11.6
-7 -2 0 161.38 10.1
-7 -2 0 179.08 10.8
7 2 0 186.98 10.3
7 2 0 193.38 10.6
7 2 0 200.18 12.1
-8 -2 0 8.3 3.4
-8 -2 0 14.6 4.6
-8 -2 0 12 3.8
8 2 0 14.4 3.4
8 2 0 8.2 3.1
-9 -2 0 -3.5 3.3
-9 -2 0 2.1 4.3
-9 -2 0 9.4 4.1
-10 -2 0 4.5 5
-10 -2 0 -16.7 5.5
-10 -2 0 -0.3 4.3
10 -3 0 50.09 10
-10 3 0 53.89 10.5
-10 3 0 40 7.5
-10 3 0 55.59 8.8
9 -3 0 79.69 11.1
9 -3 0 63.29 7.9
-9 3 0 80.69 10.6
-9 3 0 86.29 8.3
-9 3 0 68.29 8.8
8 -3 0 20.6 4.7
8 -3 0 22.1 5.9
-8 3 0 21.4 5.7
-8 3 0 21.7 4.9
-8 3 0 25.5 5.3
7 -3 0 12.7 3.9
7 -3 0 16.2 3.9
-7 3 0 16.5 3.5
-7 3 0 22.7 4.4
6 -3 0 4.7 2
6 -3 0 5.5 3.2
-6 3 0 4.9 2.4
-6 3 0 3.2 2.3
5 -3 0 28 3.7
5 -3 0 28.9 4.7
-5 3 0 24.6 3.6
-5 3 0 25.6 3.8
4 -3 0 628.34 24.4
4 -3 0 638.44 26.3
-4 3 0 595.84 24.4
-4 3 0 642.84 25
3 -3 0 450.75 17.4
3 -3 0 393.16 17.8
3 -3 0 398.06 16.6
-3 3 0 420.66 17.1
-3 3 0 400.46 17.3
-3 3 0 402.16 16.5
-3 3 0 465.85 17.1
2 -3 0 1863.11 63.49
2 -3 0 1642.84 62.59
2 -3 0 1816.92 62.39
-2 3 0 1693.13 62.29
-2 3 0 1919.21 63.19
-2 3 0 1846.42 62.29
-2 3 0 1775.22 62.59
1 -3 0 3379.16 116.49
1 -3 0 3488.95 116.59
1 -3 0 3324.67 116.99
-1 3 0 3341.57 116.39
-1 3 0 3625.04 116.59
-1 3 0 3354.06 116.79
0 -3 0 0.3 0.3
0 -3 0 0.4 0.3
0 -3 0 1.1 0.4
0 3 0 0.6 0.4
0 3 0 -0.2 0.3
0 3 0 1.6 0.4
-1 -3 0 3409.36 113.19
1 3 0 3270.17 113.39
1 3 0 3323.47 113.29
-2 -3 0 1806.72 62.09
-2 -3 0 1776.72 61.49
-2 -3 0 1827.42 62.39
-2 -3 0 1853.71 61.39
2 3 0 1758.92 62.69
2 3 0 1798.32 61.39
2 3 0 1782.92 62.19
-3 -3 0 443.06 15.7
-3 -3 0 403.06 16.8
-3 -3 0 436.16 16.7
-3 -3 0 408.86 15.3
-3 -3 0 408.96 16.2
3 3 0 410.56 17
3 3 0 419.36 16.3
3 3 0 413.06 15.5
-4 -3 0 661.73 23.3
-4 -3 0 629.74 24.9
-4 -3 0 626.94 23.7
-4 -3 0 637.04 25.3
-4 -3 0 611.64 24.2
4 3 0 639.34 24.3
4 3 0 623.84 23.5
-5 -3 0 31.8 4.5
-5 -3 0 27 3.3
-5 -3 0 32 3
-5 -3 0 23.6 3.8
5 3 0 33.3 3.4
5 3 0 29.1 2.9
-6 -3 0 2.7 2.4
-6 -3 0 7.4 2.3
-6 -3 0 7.6 2
6 3 0 5 2
6 3 0 2.8 1.9
-7 -3 0 18.9 3.7
-7 -3 0 17.2 4.2
-7 -3 0 18.6 3.4
7 3 0 15.8 3.1
7 3 0 22 4
-8 -3 0 24.6 4.6
-8 -3 0 19.9 4.3
-8 -3 0 17 4.9
8 3 0 26.2 4.9
-9 -3 0 71.79 7.5
-9 -3 0 58.79 7.5
-9 -3 0 74.99 9.5
9 3 0 69.69 7.1
-10 -3 0 60.19 8
-10 -3 0 44.6 7.1
-10 -3 0 58.49 8.9
9 -4 0 113.19 13.2
9 -4 0 112.99 9.7
-9 4 0 106.99 13.7
-9 4 0 103.79 9.8
-9 4 0 126.49 10.1
8 -4 0 -5.7 2.7
8 -4 0 1.8 4.3
-8 4 0 3.6 2.9
-8 4 0 2 3.6
7 -4 0 5.1 2.4
7 -4 0 5.7 3.2
-7 4 0 3.7 2.6
-7 4 0 6.7 3
6 -4 0 -1 2.7
6 -4 0 1.3 2
-6 4 0 0.8 1.7
-6 4 0 3.6 2.1
5 -4 0 99.29 6.7
5 -4 0 99.29 8.3
-5 4 0 102.19 6.8
-5 4 0 95.19 7
4 -4 0 106.69 7.6
4 -4 0 108.09 6.4
-4 4 0 99.29 6.3
-4 4 0 99.69 6.6
3 -4 0 13.4 2.4
3 -4 0 24.1 2.9
-3 4 0 15.2 2.7
-3 4 0 21.6 2.6
-3 4 0 16 2.5
-3 4 0 21.7 3
2 -4 0 292.27 12.3
2 -4 0 292.27 12.9
2 -4 0 311.77 12.2
-2 4 0 298.27 12
-2 4 0 286.47 12.4
-2 4 0 292.57 12.1
-2 4 0 306.97 12.4
1 -4 0 63.29 3.4
-1 4 0 60.79 3.3
-1 4 0 63.19 3.6
0 -4 0 240.98 9.2
0 -4 0 249.48 9
0 -4 0 241.78 9.4
0 4 0 231.98 8.8
0 4 0 247.08 9.2
0 4 0 237.78 9.2
-1 -4 0 66.59 3.2
-1 -4 0 72.99 3.3
1 4 0 69.79 3.3
1 4 0 64.29 3.3
-2 -4 0 307.07 10.7
-2 -4 0 309.07 11.8
-2 -4 0 297.77 10.7
-2 -4 0 308.47 11.6
2 4 0 299.37 11.8
2 4 0 299.77 12.2
-3 -4 0 23.3 2.2
-3 -4 0 21.3 1.6
-3 -4 0 20.1 1.7
-3 -4 0 23.6 2.3
-3 -4 0 30 2.9
3 4 0 22.7 2.2
3 4 0 26.7 2.9
-4 -4 0 95.59 5.2
-4 -4 0 95.39 5.7
-4 -4 0 105.79 5
-4 -4 0 104.09 6.2
-4 -4 0 110.59 6.8
4 4 0 97.29 6.7
4 4 0 102.59 5.9
4 4 0 108.09 5.2
-5 -4 0 108.69 6
-5 -4 0 110.19 6.9
-5 -4 0 98.89 6.3
-5 -4 0 98.09 5.4
5 4 0 96.59 5.6
5 4 0 101.99 6.4
-6 -4 0 2.6 2
-6 -4 0 -1.9 1.8
-6 -4 0 1 1.6
6 4 0 -1.4 1.5
6 4 0 1 1.7
-7 -4 0 2.5 2.2
-7 -4 0 7 2.8
-7 -4 0 5.9 3.4
7 4 0 8.5 2.8
-8 -4 0 5.2 3.1
-8 -4 0 -2.6 2.4
-8 -4 0 -0.9 3
8 4 0 0.8 2.6
-9 -4 0 96.09 9.3
-9 -4 0 96.79 9.8
-9 -4 0 115.19 9.2
9 4 0 121.49 9.3
9 -5 0 12.6 6.6
9 -5 0 1 4.2
-9 5 0 6.8 6.7
-9 5 0 -5.9 4.4
-9 5 0 0.3 3.8
8 -5 0 61.19 9.4
8 -5 0 45.9 6.8
-8 5 0 66.59 6.9
-8 5 0 63.69 7.9
7 -5 0 8.1 4.1
7 -5 0 6.5 2.8
-7 5 0 5.8 2.7
-7 5 0 8.1 2.9
6 -5 0 370.16 19.2
6 -5 0 339.77 16.4
-6 5 0 326.07 16.9
-6 5 0 328.47 16.2
5 -5 0 21.7 3.2
5 -5 0 17.8 3.9
-5 5 0 21.5 3.8
-5 5 0 23.5 3.7
4 -5 0 154.78 8.4
4 -5 0 148.29 9.6
-4 5 0 158.98 8.9
-4 5 0 150.48 8.3
3 -5 0 382.86 15.2
3 -5 0 381.86 16.6
-3 5 0 353.46 15.4
-3 5 0 322.97 14.7
2 -5 0 264.87 11.6
2 -5 0 277.77 12.5
2 -5 0 265.67 11.4
-2 5 0 265.97 11.2
-2 5 0 272.97 11.8
-2 5 0 281.57 11.4
1 -5 0 20.4 1.7
1 -5 0 17.5 2.1
1 -5 0 25.9 2.3
-1 5 0 16.5 1.6
-1 5 0 18.8 1.7
-1 5 0 22.3 2
0 -5 0 2.2 0.6
0 -5 0 1.5 0.5
0 -5 0 0.9 0.5
0 5 0 0.6 0.5
0 5 0 0.4 0.5
0 5 0 0.5 0.5
-1 -5 0 15.1 1.4
1 5 0 14.9 0.7
-2 -5 0 278.77 10.7
-2 -5 0 260.57 10.7
2 5 0 278.57 11.3
2 5 0 279.37 11
-3 -5 0 398.86 13.6
-3 -5 0 377.96 14.7
-3 -5 0 382.06 14.9
-3 -5 0 361.46 13.7
3 5 0 376.46 15.1
3 5 0 371.66 15.7
-4 -5 0 153.58 7.8
-4 -5 0 151.28 7.5
-4 -5 0 150.08 6.5
-4 -5 0 159.98 8.7
-4 -5 0 157.38 6.8
4 5 0 150.78 7.9
4 5 0 149.49 8.7
-5 -5 0 24 3.4
-5 -5 0 24.7 2.4
-5 -5 0 24 3.6
-5 -5 0 22.9 2.8
5 5 0 19.4 3
-6 -5 0 335.57 14.6
-6 -5 0 341.27 16
6 5 0 345.87 15.7
-7 -5 0 4.1 2.3
-7 -5 0 3.9 2.7
-7 -5 0 5.6 2.8
7 5 0 1.6 2.3
-8 -5 0 43.7 6.2
-8 -5 0 62.59 5.9
-8 -5 0 59.39 7.5
8 5 0 59.09 5.9
-9 -5 0 5.4 4.3
-9 -5 0 -1.9 4
-9 -5 0 2.2 3.5
9 5 0 5.7 4.1
9 -6 0 52.69 8.2
9 -6 0 52.59 10.5
-9 6 0 38.6 6.3
-9 6 0 63.89 9.7
8 -6 0 -1.6 2.8
8 -6 0 4.7 5.2
-8 6 0 -2.2 3
-8 6 0 -1.2 3.4
7 -6 0 8.1 4.6
7 -6 0 6 2.7
-7 6 0 4.2 2.9
-7 6 0 5.7 2.8
6 -6 0 32.3 5
6 -6 0 24.6 5.4
-6 6 0 31.1 5.3
-6 6 0 21.6 3.9
5 -6 0 8 2.5
5 -6 0 3.7 2.7
-5 6 0 3.8 2
-5 6 0 6.8 2.5
4 -6 0 2.7 1.7
4 -6 0 1.1 1.5
-4 6 0 0.4 1.3
-4 6 0 2.4 1.7
3 -6 0 24.5 4
3 -6 0 32.7 3.3
-3 6 0 41.1 3.4
-3 6 0 28.6 3.7
2 -6 0 396.76 16.3
2 -6 0 400.16 15.1
2 -6 0 324.97 14.9
-2 6 0 377.06 14.7
-2 6 0 341.27 14.6
-2 6 0 376.46 15.3
1 -6 0 499.85 18.8
1 -6 0 441.16 18
1 -6 0 489.25 17.9
-1 6 0 493.15 18.2
-1 6 0 458.85 17.6
-1 6 0 461.15 17.8
0 -6 0 3.6 0.9
0 -6 0 4.8 0.9
0 6 0 3.9 0.9
0 6 0 7.6 1.1
0 6 0 5.1 0.8
0 6 0 8.3 1.3
-1 -6 0 484.15 17.5
-1 -6 0 473.15 17.3
-1 -6 0 498.65 16.3
1 6 0 461.75 17.5
1 6 0 469.65 16.3
1 6 0 433.66 17.4
1 6 0 470.65 16.2
-2 -6 0 389.16 14.2
-2 -6 0 372.76 14.2
2 6 0 367.46 14.5
2 6 0 365.26 14.8
-3 -6 0 31.4 2.5
-3 -6 0 31.1 1.5
-3 -6 0 26.9 2.4
-3 -6 0 28.4 1.4
3 6 0 31.4 2.8
3 6 0 27.1 3.4
-4 -6 0 0.9 1.1
-4 -6 0 1 0.8
-4 -6 0 1.3 0.7
-4 -6 0 1.4 1.3
4 6 0 -2.1 2
4 6 0 1.5 1.2
-5 -6 0 9.3 2.5
-5 -6 0 9.3 1.6
-5 -6 0 8.3 1.5
-5 -6 0 6.6 1.9
5 6 0 7.1 2.1
-6 -6 0 32 3.3
-6 -6 0 24.9 4
-6 -6 0 29.3 3
6 6 0 32.2 4.3
-7 -6 0 5.1 2.9
-7 -6 0 4.1 2.2
-7 -6 0 6.1 2.8
7 6 0 4.7 2.6
-8 -6 0 -7.1 2.9
-8 -6 0 3.7 3.4
-8 -6 0 1 2.7
8 6 0 -0.2 2.7
-9 -6 0 56.39 7.2
-9 -6 0 41.3 6.8
-9 -6 0 61.29 6.6
9 6 0 43.3 6.5
9 -7 0 -0.4 6.7
9 -7 0 4.5 3.9
-9 7 0 -8.2 4.3
-9 7 0 10.3 4.7
8 -7 0 35.8 6.6
8 -7 0 65.49 10.8
-8 7 0 40.5 6.9
-8 7 0 51.89 6.6
7 -7 0 14.5 3.9
7 -7 0 30.6 6.4
-7 7 0 20 4
-7 7 0 12.6 4
6 -7 0 68.59 6.5
6 -7 0 77.69 8.5
-6 7 0 85.29 7.7
-6 7 0 66.89 6.3
5 -7 0 3.4 2.5
5 -7 0 -0.4 1.6
-5 7 0 0.6 2.3
-5 7 0 2.5 1.9
4 -7 0 143.69 8.3
4 -7 0 158.08 10.2
-4 7 0 146.19 8.8
-4 7 0 130.59 7.9
3 -7 0 -1.1 1.4
3 -7 0 0.8 1.1
-3 7 0 2 1.4
-3 7 0 2.5 1.3
2 -7 0 270.17 12.8
2 -7 0 276.67 11.6
-2 7 0 261.47 11.8
-2 7 0 245.28 11.2
-2 7 0 264.37 11.3
1 -7 0 90.49 5.1
1 -7 0 89.39 5.5
1 -7 0 93.79 4.9
-1 7 0 92.09 5
-1 7 0 87.39 5
-1 7 0 89.09 4.9
-1 7 0 90.69 4.7
0 -7 0 1.6 1
0 -7 0 0.7 0.8
0 -7 0 0.1 0.5
0 7 0 0.3 0.5
0 7 0 1.6 0.7
0 7 0 1.5 0.9
0 7 0 0.9 0.9
-1 -7 0 95.29 4.8
-1 -7 0 98.09 4.6
1 7 0 90.59 3.5
1 7 0 84.89 4.7
1 7 0 95.09 3.8
1 7 0 86.99 4.7
-2 -7 0 265.67 10.8
-2 -7 0 264.87 10.7
2 7 0 271.77 11.2
2 7 0 276.47 11.5
-3 -7 0 -0.6 0.9
-3 -7 0 0.2 0.7
3 7 0 -0.1 1.6
3 7 0 1.3 1
-4 -7 0 151.48 7.2
-4 -7 0 145.59 8.5
-4 -7 0 143.29 5.5
-4 -7 0 150.38 7.3
-4 -7 0 140.39 5.7
4 7 0 135.79 8.5
4 7 0 150.08 7.8
-5 -7 0 1.7 1
-5 -7 0 2.7 2
-5 -7 0 3 1.6
-5 -7 0 0.4 1.1
5 7 0 1.4 1.9
-6 -7 0 66.79 4.5
-6 -7 0 69.09 4.2
-6 -7 0 73.99 5.6
6 7 0 76.19 5.9
-7 -7 0 28.6 3.6
-7 -7 0 27.6 4.3
-7 -7 0 16.6 4
7 7 0 23.6 4
-8 -7 0 38.7 5.4
-8 -7 0 40.9 4.7
-8 -7 0 44.7 5.9
8 7 0 44.4 5.9
-9 -7 0 2.9 3.4
-9 -7 0 2.5 4
-9 -7 0 4.9 4.5
9 7 0 0.5 4.3
9 -8 0 20.4 5.3
9 -8 0 0.9 6.5
-9 8 0 5.3 4.4
-9 8 0 12.4 6.6
8 -8 0 -5.2 3.6
8 -8 0 0.8 5
-8 8 0 8.7 3.4
-8 8 0 1.9 4.4
7 -8 0 4.4 3.1
7 -8 0 1.9 3.8
-7 8 0 3.1 2.6
-7 8 0 4.9 3.2
6 -8 0 10.6 3.3
6 -8 0 8 4
-6 8 0 9 3.2
-6 8 0 6.8 2.9
5 -8 0 50.59 5.1
5 -8 0 35.7 6.4
-5 8 0 32.4 5
-5 8 0 47.2 4.9
4 -8 0 223.48 13
4 -8 0 198.68 10.6
-4 8 0 185.88 10.8
-4 8 0 195.88 10.3
3 -8 0 0.2 1.7
3 -8 0 2.6 1.4
-3 8 0 0.6 1.2
-3 8 0 1.3 1.4
2 -8 0 47.1 4.4
2 -8 0 45 3.6
-2 8 0 41.2 3.8
-2 8 0 35.9 3.3
-2 8 0 40.6 3.7
1 -8 0 13.3 2.5
1 -8 0 18.2 2.3
1 -8 0 10.7 2.1
-1 8 0 16.5 2.1
-1 8 0 10.5 1.9
-1 8 0 11.8 1.9
0 -8 0 129.19 6.7
0 -8 0 144.99 6.4
0 -8 0 152.58 7.4
0 8 0 143.69 6.8
0 8 0 152.88 6.2
0 8 0 137.49 6.4
0 8 0 145.99 6.9
-1 -8 0 12.2 1.8
-1 -8 0 11.1 1.7
1 8 0 10.8 1.1
1 8 0 13 2
1 8 0 14.4 1
1 8 0 15.5 2.1
-2 -8 0 42.3 3
-2 -8 0 43.1 3
2 8 0 45.8 3.4
2 8 0 43.2 3.5
-3 -8 0 3.2 1.1
-3 -8 0 0.5 0.9
3 8 0 -0.7 1
3 8 0 1.1 1.7
-4 -8 0 210.08 9.4
-4 -8 0 190.08 9.1
4 8 0 212.88 10.1
-5 -8 0 44.1 2.4
-5 -8 0 47.2 4
-5 -8 0 41.7 2.2
5 8 0 40.7 4.3
-6 -8 0 9.9 2.4
-6 -8 0 7 1.6
-6 -8 0 8.2 1.5
6 8 0 6.3 2.6
-7 -8 0 0.9 1.7
-7 -8 0 1.5 2.4
-7 -8 0 0.7 1.8
7 8 0 1.9 2.9
-8 -8 0 3.5 3.2
-8 -8 0 3.1 3.6
-8 -8 0 0.3 2.5
8 8 0 -5.9 3.1
-9 -8 0 6.7 4.6
-9 -8 0 4.2 4
9 8 0 4.6 4.4
8 -9 0 26.5 7.4
8 -9 0 22.8 5.6
-8 9 0 20 5.9
-8 9 0 21.9 5.2
7 -9 0 0.8 2.9
7 -9 0 4.6 4.4
-7 9 0 13.3 4.4
-7 9 0 4.1 3.1
6 -9 0 20.8 5.2
6 -9 0 14.2 4
-6 9 0 11.9 3.4
-6 9 0 21.8 4.7
5 -9 0 78.79 8.2
5 -9 0 87.19 7.1
-5 9 0 112.99 8.3
-5 9 0 99.09 7
4 -9 0 301.57 14.5
4 -9 0 308.47 16.6
-4 9 0 288.77 14.8
-4 9 0 282.07 13.8
3 -9 0 12 3.4
3 -9 0 11.7 2.5
-3 9 0 10.9 2.5
-3 9 0 17.8 2.8
2 -9 0 121.99 6.8
2 -9 0 122.79 7.9
-2 9 0 114.49 6.8
-2 9 0 114.39 6.5
1 -9 0 35.3 3
1 -9 0 33.4 3.6
-1 9 0 31.8 3.1
-1 9 0 32.2 3
-1 9 0 28.8 2.8
0 -9 0 -0.2 0.8
0 -9 0 0 1.1
0 -9 0 -1.3 0.8
0 9 0 -0.3 1
0 9 0 -0.9 0.9
0 9 0 -0.8 0.7
-1 -9 0 32.2 2.9
-1 -9 0 30.4 2.6
1 9 0 28.1 1.9
1 9 0 32.5 2.9
1 9 0 30.7 1.7
1 9 0 32.1 2.9
-2 -9 0 120.19 6
-2 -9 0 120.49 5.8
2 9 0 105.49 6.3
2 9 0 110.59 6.1
-3 -9 0 8 1.8
-3 -9 0 10 1.7
3 9 0 11.8 2.1
-4 -9 0 273.67 12.3
-4 -9 0 302.97 12.5
4 9 0 299.27 13.3
-5 -9 0 102.59 6.1
5 9 0 106.89 6.9
-6 -9 0 16.2 1.4
-6 -9 0 16.4 1.5
-6 -9 0 15.3 2.8
6 9 0 16.1 3.6
-7 -9 0 4.8 2.5
-7 -9 0 5.1 1.6
7 9 0 9.7 3.2
-8 -9 0 19.9 4
-8 -9 0 16 5
8 9 0 22.2 4.6
8 -10 0 15.6 6.7
8 -10 0 7 4.3
-8 10 0 9.7 5.5
-8 10 0 2.4 3.7
7 -10 0 -1.9 4.8
7 -10 0 5.4 3.5
-7 10 0 8.4 3.8
-7 10 0 2.5 3.3
6 -10 0 26.6 5.3
6 -10 0 12.3 5
-6 10 0 11.2 4.1
-6 10 0 13.8 3.5
5 -10 0 50.99 6.2
5 -10 0 42.2 6.9
-5 10 0 40.6 4.6
-5 10 0 47.8 6.6
4 -10 0 108.69 7.7
4 -10 0 118.49 9.7
-4 10 0 128.59 7.9
-4 10 0 123.39 8.7
3 -10 0 192.28 12.2
3 -10 0 200.08 10.5
-3 10 0 213.98 11.2
-3 10 0 203.58 10.3
2 -10 0 25.5 4
2 -10 0 22.8 3.3
-2 10 0 15 2.7
-2 10 0 18.8 3.1
1 -10 0 24.3 3
1 -10 0 28.3 4.1
-1 10 0 25.3 2.8
-1 10 0 22.2 3
-1 10 0 18.7 2.8
0 -10 0 752.52 27.3
0 -10 0 765.32 29
0 10 0 747.53 28.2
0 10 0 726.83 26.8
0 10 0 752.42 27.4
-1 -10 0 15.5 2.7
-1 -10 0 25.4 2.8
1 10 0 22.7 1.8
1 10 0 24.1 3
1 10 0 22.8 1.5
-2 -10 0 19.6 2.6
-2 -10 0 18.4 2.4
2 10 0 21 2.9
-3 -10 0 193.48 8.9
-3 -10 0 194.78 9.1
3 10 0 200.18 9.7
-4 -10 0 112.49 6.2
4 10 0 112.09 7
-5 -10 0 42.1 3.6
5 10 0 40.2 4.4
-6 -10 0 21.7 3.3
6 10 0 14.4 3.5
-7 -10 0 5.4 2.4
7 10 0 8.6 3.5
-8 -10 0 2.7 3.1
-8 -10 0 6.1 4.6
8 10 0 13.4 4.3
8 -11 0 77.69 12.3
8 -11 0 78.99 10.4
-8 11 0 69.99 7.5
-8 11 0 75.49 10.3
7 -11 0 0 3.3
7 -11 0 -0.5 4.9
-7 11 0 -3.2 2.9
-7 11 0 5.8 3.8
6 -11 0 17.2 5.5
6 -11 0 6.5 3.6
-6 11 0 14.1 4.5
-6 11 0 3.2 2.5
5 -11 0 112.59 10.1
5 -11 0 96.79 7.6
-5 11 0 99.59 8.4
-5 11 0 92.69 7.2
4 -11 0 -1.1 2.8
4 -11 0 8.3 2.8
-4 11 0 7 3
-4 11 0 6.3 2.1
3 -11 0 114.19 8.8
3 -11 0 114.09 7.3
-3 11 0 89.49 6.4
-3 11 0 92.39 7
2 -11 0 113.59 6.9
2 -11 0 118.09 8.4
-2 11 0 105.19 6.7
-2 11 0 114.79 7.2
1 -11 0 41.1 3.6
1 -11 0 44.6 5.4
-1 11 0 33.7 4
-1 11 0 40.1 3.4
-1 11 0 32.9 3.4
0 -11 0 1.1 1.5
0 -11 0 0.8 1
0 11 0 1.5 1.4
0 11 0 -0.2 1.2
0 11 0 0.5 1.1
-1 -11 0 39 3.8
1 11 0 43.5 2.2
1 11 0 33.7 2.4
1 11 0 40.9 3.9
-2 -11 0 122.79 6.7
2 11 0 117.49 6.8
-3 -11 0 104.59 6.1
3 11 0 105.79 6.6
-4 -11 0 11.1 2.3
4 11 0 5.2 2.3
-5 -11 0 98.49 6.2
5 11 0 108.29 7.3
-6 -11 0 7.4 2.3
6 11 0 7.9 3.1
-7 -11 0 3.1 2.2
7 11 0 2.7 3.4
-8 -11 0 60.29 7.8
-8 -11 0 77.79 6.6
8 11 0 76.49 8
7 -12 0 -2 5.8
7 -12 0 7.6 4.4
-7 12 0 9.9 5.1
-7 12 0 3.2 3.8
6 -12 0 2.9 3
6 -12 0 -6 4.2
-6 12 0 -4.1 2.6
-6 12 0 5.4 3.7
5 -12 0 15.4 3.9
5 -12 0 17.3 5.4
-5 12 0 9.7 2.7
-5 12 0 18.1 4
4 -12 0 1.9 2.3
4 -12 0 -2.7 2.5
-4 12 0 -5.2 2.6
-4 12 0 0.1 1.6
3 -12 0 72.39 6.2
3 -12 0 83.59 7.9
-3 12 0 86.49 6.9
-3 12 0 86.39 6.2
2 -12 0 114.89 8.6
2 -12 0 106.39 6.8
-2 12 0 98.59 6.9
-2 12 0 107.99 6.9
1 -12 0 186.28 9.2
1 -12 0 202.28 11.2
-1 12 0 173.98 9.3
-1 12 0 182.18 9.5
0 -12 0 47.7 4.8
0 -12 0 45.6 3.4
0 12 0 47.6 3.2
0 12 0 44.4 4.3
-1 -12 0 199.38 9.9
1 12 0 174.58 7.4
1 12 0 185.48 9.5
1 12 0 188.28 7.2
-2 -12 0 100.79 6.4
2 12 0 115.49 6.9
-3 -12 0 89.59 5.6
3 12 0 69.69 5.7
-4 -12 0 2.4 1.7
4 12 0 2.1 2.1
-5 -12 0 10.4 2.7
5 12 0 16.7 3.7
-6 -12 0 1 1.9
6 12 0 -0.2 3
-7 -12 0 6.5 2.9
7 12 0 4.6 3.9
7 -13 0 -1.3 4.6
7 -13 0 2.5 5.8
-7 13 0 -0.4 3.1
-7 13 0 6.3 5.4
6 -13 0 -1.1 4.5
6 -13 0 -1.7 3
-6 13 0 -0.5 3.1
-6 13 0 4.9 3.5
5 -13 0 5.3 2.9
5 -13 0 13.4 5.5
-5 13 0 9.3 3.3
-5 13 0 16.3 4.1
4 -13 0 0.3 3.3
4 -13 0 1.5 2.7
-4 13 0 3.3 2.9
-4 13 0 0.4 2.2
3 -13 0 49.9 7.2
3 -13 0 36.9 4.9
-3 13 0 49.8 4.9
-3 13 0 47.1 5.9
2 -13 0 14.1 3.2
2 -13 0 28.7 5
-2 13 0 21.3 3.4
-2 13 0 22.7 3.9
1 -13 0 35.8 3.7
1 -13 0 35.5 5.6
-1 13 0 28.9 3.9
-1 13 0 39 4.2
0 -13 0 1.2 2
0 13 0 0.6 1.7
0 13 0 0.2 1.4
0 13 0 -1.3 1.4
-1 -13 0 40.7 4.9
1 13 0 32.6 2.4
1 13 0 40.4 4
1 13 0 31.9 2.2
-2 -13 0 24.9 3.5
2 13 0 23.5 3.5
-3 -13 0 42.6 4.2
3 13 0 60.29 5.3
-4 -13 0 -1 1.6
4 13 0 -2 2.3
-5 -13 0 6.2 2.1
5 13 0 11.2 3.6
-6 -13 0 -1.7 2
6 13 0 0.5 3.3
-7 -13 0 3.3 3.1
7 13 0 -1.4 4.2
7 -14 0 4.4 6.7
7 -14 0 5.1 4
-7 14 0 5.1 5.6
-7 14 0 -2.3 3.5
6 -14 0 0.7 5.3
6 -14 0 -5.3 3.2
-6 14 0 0 3.1
-6 14 0 -4.3 4.1
5 -14 0 9.5 5
5 -14 0 4.2 3.4
-5 14 0 5.4 2.9
-5 14 0 8.1 4.3
4 -14 0 1 2.5
4 -14 0 -2.8 3.8
-4 14 0 -0.2 3
-4 14 0 1.1 2.4
3 -14 0 74.99 8.1
3 -14 0 62.59 6.1
-3 14 0 72.39 6.3
-3 14 0 76.39 6.9
2 -14 0 168.48 11.9
2 -14 0 156.98 9.4
-2 14 0 192.58 10.4
-2 14 0 162.38 10
1 -14 0 1.8 1.9
1 -14 0 5.7 2.6
-1 14 0 3.9 2.2
-1 14 0 0.8 2
0 -14 0 44.3 5.9
0 14 0 41.8 4.6
0 14 0 37.7 3.7
0 14 0 39.3 3.4
-1 -14 0 1.8 2
1 14 0 4.2 2.2
1 14 0 -0.3 0.9
1 14 0 3 1.2
-2 -14 0 165.78 9.6
2 14 0 174.68 9.6
-3 -14 0 77.79 5.8
3 14 0 77.59 6.3
-4 -14 0 1.2 2
4 14 0 -3.9 2.6
-5 -14 0 8.1 2.6
5 14 0 11.6 3.7
-6 -14 0 2.1 2.5
6 14 0 -2.4 4.1
-7 -14 0 -2 2.9
6 -15 0 9.2 4.7
6 -15 0 10.6 6.1
-6 15 0 7.6 5.5
-6 15 0 1.8 3.8
5 -15 0 5.6 3.4
5 -15 0 6.1 5.1
-5 15 0 -0.8 2.9
-5 15 0 1.4 4.2
4 -15 0 7.6 3.2
4 -15 0 1.9 4.2
-4 15 0 6 3.1
-4 15 0 9.7 4.2
3 -15 0 -0.9 3.4
3 -15 0 2.7 2.9
-3 15 0 -1.4 2.4
-3 15 0 3.1 3
2 -15 0 99.79 7.2
2 -15 0 86.69 8.9
-2 15 0 84.29 6.9
-2 15 0 94.49 7.2
1 -15 0 38.8 6.2
-1 15 0 38.2 4.7
-1 15 0 50.89 6
0 -15 0 -0.3 2.3
0 15 0 -3.1 2
0 15 0 1.2 2.1
0 15 0 -0.3 1.8
-1 -15 0 40.3 5.7
1 15 0 47.5 4.9
1 15 0 41.6 2.6
1 15 0 46.4 2.4
-2 -15 0 71.69 6.5
2 15 0 98.99 6.9
-3 -15 0 0.9 2.1
3 15 0 -2.6 2.6
-4 -15 0 2.2 2.3
4 15 0 3.2 3.3
-5 -15 0 3.8 2.7
5 15 0 5.6 4
-6 -15 0 3.6 3
6 15 0 8.6 6.3
5 -16 0 4.8 5.7
5 -16 0 3.5 4
-5 16 0 12.3 5.5
-5 16 0 6.2 4.2
4 -16 0 5.1 4.5
4 -16 0 2.9 3.6
-4 16 0 4.6 4.4
-4 16 0 5.7 3.5
3 -16 0 -3.2 3
3 -16 0 -0.8 4.7
-3 16 0 1 2.8
-3 16 0 6.2 3.7
2 -16 0 22.9 5.9
-2 16 0 25.2 4.8
-2 16 0 30.7 5.2
1 -16 0 22.2 5.2
-1 16 0 12.1 3.2
-1 16 0 14.1 3.4
0 -16 0 0.1 3.1
0 16 0 2.1 2.2
0 16 0 6.5 2.9
-1 -16 0 19.6 4.4
1 16 0 24.4 4.1
-2 -16 0 28.7 4.7
2 16 0 26.1 4.3
-3 -16 0 0.4 2.7
3 16 0 -0.4 3.1
-4 -16 0 -0.5 2.7
4 16 0 -3.8 3.7
-5 -16 0 14.9 3.7
5 16 0 4.3 4.6
4 -17 0 1.1 5.9
-4 17 0 1.1 3.9
-4 17 0 1.1 4.4
3 -17 0 19.4 6
-3 17 0 25.8 4.8
-3 17 0 26 5.2
2 -17 0 12.8 5
-2 17 0 5.3 3.6
-2 17 0 1.8 3.6
1 -17 0 10.7 4.3
-1 17 0 9.3 3.2
-1 17 0 12.4 3.8
0 -17 0 0.3 3.8
0 17 0 -0.5 2.2
0 17 0 2.3 2.9
-1 -17 0 10 3.5
1 17 0 4.2 3.1
-2 -17 0 4.5 3.8
2 17 0 4.2 3.4
-3 -17 0 30.3 4.6
3 17 0 28.3 5.4
-4 -17 0 3.2 3.3
4 17 0 2.5 4.4
3 -18 0 6 5.3
-3 18 0 -0.8 4.7
-3 18 0 -2 3.2
2 -18 0 -3.8 4.8
-2 18 0 -6.2 3.4
-2 18 0 7.2 4.1
1 -18 0 -0.7 4.4
-1 18 0 8 3.5
-1 18 0 -0.3 3.6
0 -18 0 2.4 3.7
0 18 0 1.6 3.4
-1 -18 0 2.8 4
1 18 0 1.2 3.3
-2 -18 0 8.8 3.9
2 18 0 7.4 4.2
-3 -18 0 2.6 3.6
3 18 0 8.7 4.7
2 -19 0 11.4 5.5
-2 19 0 -1.1 4.2
-2 19 0 1.3 4.9
1 -19 0 7.8 5.7
-1 19 0 10.7 4.3
0 -19 0 5.9 4.8
0 19 0 0.4 3.8
-1 -19 0 4.1 4.7
1 19 0 11.8 4.8
-2 -19 0 6.7 4.9
2 19 0 4.2 4.6
2 19 -1 25 5.9
-2 -19 1 16.6 5.6
1 19 -1 18.6 5.1
-1 -19 1 16.4 5.7
0 19 -1 9.4 4.4
0 -19 1 12.5 5.5
-1 19 -1 29 5.9
1 -19 1 22.9 6.9
-2 19 -1 21.1 5.6
-2 19 -1 22.3 5.7
2 -19 1 17 7.4
3 18 -1 6.7 4.6
-3 -18 1 0.6 3.8
2 18 -1 10.8 4.1
-2 -18 1 13.8 4.6
1 18 -1 24.8 4.8
-1 -18 1 23.7 5.6
0 18 -1 -1.7 3.5
0 -18 1 2.4 4.2
-1 18 -1 15.4 4.5
-1 18 -1 15.5 4
1 -18 1 9 5.3
-2 18 -1 2 4
-2 18 -1 15.4 4.5
2 -18 1 5 5.5
-3 18 -1 1.6 4.6
-3 18 -1 5.5 4.2
3 -18 1 4.1 5.9
4 17 -1 10 4.7
-4 -17 1 5 3.7
3 17 -1 40 6
-3 -17 1 35.4 5.8
2 17 -1 12.8 4
-2 -17 1 16 4.1
1 17 -1 17.5 4.1
-1 -17 1 21.4 4.5
0 17 -1 23.4 4.7
0 17 -1 27.2 3.3
0 -17 1 28 5.5
-1 17 -1 20.4 4.4
-1 17 -1 19.1 3.7
1 -17 1 17.2 5.4
-2 17 -1 9.8 3.9
-2 17 -1 9.6 4
-3 17 -1 39.8 6.4
-3 17 -1 43.8 6.5
3 -17 1 45.5 8.6
-4 17 -1 11.9 4.9
-4 17 -1 3.7 3.9
4 -17 1 7.2 6.8
5 16 -1 51.49 7.1
-5 -16 1 61.39 6.1
4 16 -1 32.2 5.7
-4 -16 1 40.9 5.2
3 16 -1 52.19 6.5
-3 -16 1 55.79 5.8
2 16 -1 6.4 3.1
-2 -16 1 -0.9 2.5
1 16 -1 53.09 5.8
-1 -16 1 39.9 6
0 16 -1 5.8 2.9
0 16 -1 13.3 2.5
0 -16 1 6.5 3.6
-1 16 -1 40.5 5.8
-1 16 -1 45.1 5.1
1 -16 1 54.09 8.1
-2 16 -1 0.9 3.1
-2 16 -1 1.7 2.3
2 -16 1 4.4 4
-3 16 -1 49.2 6.5
-3 16 -1 50.49 6.7
3 -16 1 54.09 8.6
-4 16 -1 35.3 5.8
-4 16 -1 28.6 6
4 -16 1 45.3 8.7
-5 16 -1 45.8 6.6
-5 16 -1 67.99 9.1
5 -16 1 61.79 10.4
6 15 -1 67.39 7.9
-6 -15 1 55.19 5.6
5 15 -1 8.9 4.3
-5 -15 1 6.8 3.1
4 15 -1 21.9 4.6
-4 -15 1 24.8 4
3 15 -1 27.6 4.8
-3 -15 1 24.8 4.1
2 15 -1 13 3.4
-2 -15 1 19.1 3.8
1 15 -1 2.1 2.3
1 15 -1 2.3 0.9
1 15 -1 3.9 1.1
-1 -15 1 4.3 2.9
0 15 -1 69.99 4.8
0 15 -1 73.59 6.2
0 15 -1 65.19 4.9
0 -15 1 62.29 6.6
-1 15 -1 3.7 2.5
-1 15 -1 1.9 2.6
1 -15 1 3.4 2.7
-2 15 -1 11.3 3.6
-2 15 -1 13.5 3.4
2 -15 1 26.8 5.5
-3 15 -1 21 4.4
-3 15 -1 22.9 4.7
3 -15 1 31.9 6.9
3 -15 1 20.8 4.1
-4 15 -1 18 4.2
-4 15 -1 19.5 4.4
4 -15 1 20.9 6.2
4 -15 1 22.9 4.5
-5 15 -1 7.2 3.2
-5 15 -1 7.2 4.6
5 -15 1 4.8 3.9
5 -15 1 8.8 5.7
-6 15 -1 46.1 6.8
-6 15 -1 51.09 7.9
6 -15 1 40.3 10
6 -15 1 44 6.9
-7 -14 1 32 4.4
6 14 -1 11.9 4.4
-6 -14 1 3.1 2.5
5 14 -1 2 3.1
-5 -14 1 6.2 2.6
4 14 -1 26.2 4.6
-4 -14 1 15.1 3.1
3 14 -1 14.3 3.4
-3 -14 1 10.9 2.7
2 14 -1 50.19 4.8
-2 -14 1 32.4 4.6
1 14 -1 36.2 2.2
1 14 -1 39.9 4.8
1 14 -1 38.5 2.4
-1 -14 1 30.4 4.8
0 14 -1 80.99 6.4
0 14 -1 87.89 5
0 14 -1 92.69 5.5
0 -14 1 78.59 6.8
-1 14 -1 35.7 5
-1 14 -1 28.5 3.9
1 -14 1 42.7 6.3
-2 14 -1 32.9 4.8
-2 14 -1 32.6 4.7
2 -14 1 36.7 4.7
2 -14 1 39.9 6.6
-3 14 -1 15.5 3.7
-3 14 -1 9.1 3.5
3 -14 1 10.5 3.3
3 -14 1 10.7 4.7
-4 14 -1 18.2 3.7
-4 14 -1 25.2 4.8
4 -14 1 21.3 5.8
4 -14 1 17.5 4
-5 14 -1 1.3 3.7
-5 14 -1 4.5 3.1
5 -14 1 7.7 3.4
5 -14 1 -3.3 4
-6 14 -1 7.6 3.9
-6 14 -1 6.1 4.6
6 -14 1 -0.9 5
6 -14 1 1 3.8
-7 14 -1 43.5 6.8
-7 14 -1 47.9 7.8
7 -14 1 31.8 6.4
7 -14 1 30.4 8.3
7 13 -1 20.5 5.3
-7 -13 1 13.5 3.3
6 13 -1 11.5 4.1
5 13 -1 65.09 6.3
-5 -13 1 47.9 4.5
4 13 -1 73.39 6.4
-4 -13 1 66.09 5.2
3 13 -1 74.09 6.2
-3 -13 1 76.59 5.4
2 13 -1 180.08 9.8
-2 -13 1 185.88 9.7
1 13 -1 95.99 4.5
1 13 -1 100.19 6.7
1 13 -1 99.59 4.2
-1 -13 1 96.39 6.9
0 13 -1 65.89 5.5
0 13 -1 59.39 4.3
0 13 -1 66.49 4.1
0 -13 1 69.49 6.1
-1 13 -1 90.59 6.2
-1 13 -1 93.79 6.6
1 -13 1 102.39 6.2
1 -13 1 108.19 8.1
-2 13 -1 156.98 9.3
-2 13 -1 149.29 9.3
2 -13 1 168.88 11.2
2 -13 1 166.68 9.1
-3 13 -1 66.29 5.9
-3 13 -1 67.19 6.5
3 -13 1 71.49 9
3 -13 1 86.89 6.6
-4 13 -1 60.99 7.3
-4 13 -1 64.19 5.9
4 -13 1 73.89 9.4
4 -13 1 71.99 6.8
-5 13 -1 44.4 5.9
-5 13 -1 44.3 7
5 -13 1 56.79 7.2
5 -13 1 65.69 9.5
-6 13 -1 9 3.6
-6 13 -1 6 3.8
6 -13 1 2 3.6
6 -13 1 7 5.2
-7 13 -1 2.8 3.5
-7 13 -1 13.6 6
7 -13 1 10.4 6.8
7 -13 1 8.1 4.4
7 12 -1 3.5 3.8
-7 -12 1 1.4 2.4
6 12 -1 11.9 3.9
-6 -12 1 7.3 2.5
5 12 -1 24.8 4.5
-5 -12 1 20.8 3
4 12 -1 22.3 3.6
-4 -12 1 23.5 3.1
3 12 -1 6.1 2.4
-3 -12 1 11.9 2.4
2 12 -1 57.39 4.8
-2 -12 1 60.29 4.7
1 12 -1 26.2 2
1 12 -1 25 1.8
1 12 -1 22.2 3.6
-1 -12 1 29 3.8
0 12 -1 55.49 3.6
0 12 -1 58.99 4.9
0 12 -1 60.79 4.1
0 -12 1 61.19 5.5
-1 12 -1 21.7 3.2
-1 12 -1 26.7 3.6
1 -12 1 23.8 4.2
1 -12 1 22.5 3.3
-2 12 -1 47.1 4.8
-2 12 -1 45.7 4.6
2 -12 1 43.1 4.3
2 -12 1 47.8 6.3
-3 12 -1 6.6 2.6
-3 12 -1 10.4 2.7
3 -12 1 -0.2 2.7
3 -12 1 9.3 2.8
-4 12 -1 14.2 3.8
-4 12 -1 31.8 4.6
4 -12 1 20.5 3.8
4 -12 1 30.9 5.6
-5 12 -1 24 4.4
-5 12 -1 15.2 4.1
5 -12 1 22.7 5.8
5 -12 1 20.4 4.5
-6 12 -1 8 3.4
-6 12 -1 9.4 4.5
6 -12 1 4.8 3.4
6 -12 1 8.2 4.9
-7 12 -1 -1.5 4
-7 12 -1 -0.3 3.5
7 -12 1 1 3.7
7 -12 1 1.9 5.5
8 11 -1 20.2 5.1
-8 -11 1 14.9 3.7
7 11 -1 43.2 5.9
-7 -11 1 45.1 4.5
6 11 -1 20.3 4.2
-6 -11 1 28.3 3.6
5 11 -1 62.99 5.7
-5 -11 1 65.99 4.8
4 11 -1 26.9 3.9
-4 -11 1 23.7 3
3 11 -1 187.68 9.8
-3 -11 1 188.08 9
2 11 -1 3.3 1.7
-2 -11 1 0.9 1.2
1 11 -1 165.58 8.8
1 11 -1 175.98 6.9
1 11 -1 169.38 6.6
-1 -11 1 175.58 8.9
0 11 -1 12.5 2.1
0 11 -1 16.3 2
0 11 -1 24 3.4
0 -11 1 10.6 2.7
-1 11 -1 182.68 9.1
-1 11 -1 185.88 9
-1 11 -1 155.28 8.1
1 -11 1 174.68 8.6
1 -11 1 177.98 10.2
-2 11 -1 4 2
-2 11 -1 4.5 2
2 -11 1 4.2 2.6
2 -11 1 3.9 1.8
-3 11 -1 171.18 10.2
-3 11 -1 182.58 9.8
3 -11 1 174.18 11.9
3 -11 1 185.68 10.1
-4 11 -1 29.3 4.5
-4 11 -1 23 3.7
4 -11 1 28.1 4.6
4 -11 1 40.7 6.9
-5 11 -1 62.79 6.6
-5 11 -1 60.79 5.7
5 -11 1 59.29 8.6
5 -11 1 59.99 6
-6 11 -1 21.1 4.3
-6 11 -1 22.3 5.3
6 -11 1 18.3 4.3
6 -11 1 35 7.1
-7 11 -1 50.39 7
-7 11 -1 43.3 7.3
7 -11 1 45 7
7 -11 1 49.3 9.5
-8 11 -1 20.4 6.1
-8 11 -1 12.8 4.9
8 -11 1 15.7 5.2
8 -11 1 33.4 7.8
8 10 -1 9.9 4.5
-8 -10 1 8.2 4.5
-8 -10 1 5.1 3
7 10 -1 15 4.2
-7 -10 1 14.5 3.1
6 10 -1 35.1 5
-6 -10 1 29.3 3.7
5 10 -1 58.19 5.6
-5 -10 1 65.39 4.6
4 10 -1 69.79 5.6
-4 -10 1 71.69 4.7
3 10 -1 109.49 6.7
-3 -10 1 108.29 5.9
2 10 -1 26 3.3
-2 -10 1 29.6 2.8
1 10 -1 82.59 3.7
1 10 -1 84.69 5.3
1 10 -1 74.99 3.4
-1 -10 1 81.39 5.1
0 10 -1 50.39 3.4
0 10 -1 46.6 3.1
0 10 -1 48.4 4
0 -10 1 50.79 3.3
0 -10 1 45.7 4.2
-1 10 -1 92.99 5.6
-1 10 -1 74.29 4.7
-1 10 -1 76.99 5.1
1 -10 1 78.89 5
1 -10 1 79.79 6
-2 10 -1 23 3.3
-2 10 -1 19.7 2.9
2 -10 1 24.9 3.4
2 -10 1 30.3 4.5
-3 10 -1 87.69 6.1
-3 10 -1 88.59 6.6
3 -10 1 94.39 6.5
3 -10 1 102.69 8.1
-4 10 -1 74.29 5.9
-4 10 -1 78.79 6.7
4 -10 1 75.99 7.7
4 -10 1 67.09 5.8
-5 10 -1 65.39 6.8
-5 10 -1 66.99 5.7
5 -10 1 55.09 8.2
5 -10 1 70.39 6.5
-6 10 -1 28.2 5.1
-6 10 -1 22 4.4
6 -10 1 26.1 5.9
6 -10 1 25.1 4.8
-7 10 -1 8.3 4.1
-7 10 -1 10.1 3.6
7 -10 1 2.4 3.4
7 -10 1 14.7 5.9
-8 10 -1 7.5 5.5
-8 10 -1 7.2 4
8 -10 1 2.7 4.5
8 -10 1 9.7 6.1
8 9 -1 -2 3.6
-8 -9 1 0.8 4
-8 -9 1 0.6 2.7
7 9 -1 8.3 3.6
-7 -9 1 6.5 1.6
-7 -9 1 6.7 2.4
6 9 -1 38.8 5
-6 -9 1 37.9 2
-6 -9 1 40.2 4
-6 -9 1 40.8 2.1
5 9 -1 250.87 12.7
-5 -9 1 265.97 11.6
4 9 -1 184.18 9.6
-4 -9 1 185.18 8.6
3 9 -1 5.6 1.7
3 9 -1 4.9 2
-3 -9 1 4.7 1.2
-3 -9 1 3.8 1.5
2 9 -1 32.8 3.1
2 9 -1 28 2.8
-2 -9 1 27.6 2.7
-2 -9 1 28.2 2.6
1 9 -1 87.09 3.6
1 9 -1 85.19 5.1
1 9 -1 87.49 5
1 9 -1 87.99 3.8
-1 -9 1 97.39 5.2
-1 -9 1 81.79 4.9
0 9 -1 420.06 17.1
0 9 -1 415.26 16
0 9 -1 437.16 16.5
0 -9 1 435.26 17.7
0 -9 1 442.86 16.4
-1 9 -1 89.19 5.3
-1 9 -1 87.89 4.9
-1 9 -1 91.59 5.4
1 -9 1 89.49 6.2
1 -9 1 87.39 5.1
-2 9 -1 29.4 3.5
-2 9 -1 32.4 3.9
2 -9 1 34.8 4.6
2 -9 1 27.1 3.4
-3 9 -1 4.4 1.6
-3 9 -1 5.1 2
3 -9 1 5.7 1.8
3 -9 1 10.2 3.4
-4 9 -1 197.48 11.1
-4 9 -1 167.68 9.5
4 -9 1 189.78 10.4
4 -9 1 163.48 11.8
-5 9 -1 234.58 13.7
-5 9 -1 240.78 12.6
5 -9 1 248.78 15.7
5 -9 1 260.67 13.5
-6 9 -1 44 5.6
-6 9 -1 26.1 5
6 -9 1 35.2 5.4
6 -9 1 41.9 7.6
-7 9 -1 11.5 4.1
7 -9 1 13.3 4.2
7 -9 1 2.3 4.3
-8 9 -1 1.3 5.1
-8 9 -1 -1 3.1
8 -9 1 1.5 5.1
8 -9 1 2.6 4.2
9 8 -1 125.49 10.1
-9 -8 1 114.19 8.9
-9 -8 1 103.19 9.9
8 8 -1 26 5
-8 -8 1 26.7 3.9
-8 -8 1 38.9 6
-8 -8 1 29 4.6
7 8 -1 70.79 6.5
-7 -8 1 60.89 5.5
-7 -8 1 61.69 4.2
-7 -8 1 58.49 4.4
6 8 -1 0.3 2.3
-6 -8 1 1.5 1.8
-6 -8 1 2.3 1.2
-6 -8 1 1.1 1.3
5 8 -1 80.39 6
-5 -8 1 77.89 3.5
-5 -8 1 72.59 4.9
-5 -8 1 74.39 3.3
4 8 -1 186.28 9.2
4 8 -1 174.38 9.7
-4 -8 1 164.18 9.3
-4 -8 1 156.78 8.2
-4 -8 1 176.28 8.1
3 8 -1 230.08 10.4
3 8 -1 211.78 10.4
-3 -8 1 220.48 9.4
-3 -8 1 217.58 9.6
2 8 -1 11.8 1.9
2 8 -1 9.2 1.8
-2 -8 1 12.3 1.8
-2 -8 1 13.7 1.9
1 8 -1 30.5 1.6
1 8 -1 34.5 1.8
1 8 -1 33.3 2.8
1 8 -1 30.6 2.6
-1 -8 1 32.4 2.7
-1 -8 1 28.4 2.5
0 8 -1 88.09 4.9
0 8 -1 93.89 4.4
0 8 -1 99.49 4.8
0 8 -1 99.99 5.3
0 -8 1 97.69 5.5
0 -8 1 90.49 4.6
0 -8 1 94.39 5.1
-1 8 -1 31.8 2.6
-1 8 -1 32.7 2.8
-1 8 -1 29.1 2.8
1 -8 1 34.3 2.8
1 -8 1 29 3.2
-2 8 -1 10.6 2.3
-2 8 -1 12.1 2.3
2 -8 1 12.6 2.3
2 -8 1 8.1 2.3
-3 8 -1 212.98 10.7
-3 8 -1 243.68 11.8
3 -8 1 244.38 13.1
3 -8 1 227.38 11.2
-4 8 -1 168.38 9.3
-4 8 -1 176.18 10.3
4 -8 1 189.48 11.9
4 -8 1 176.88 9.8
-5 8 -1 80.59 7.2
-5 8 -1 78.09 6.2
5 -8 1 68.29 7.6
5 -8 1 82.09 6.8
-6 8 -1 -4.7 2.5
-6 8 -1 0 1.9
6 -8 1 -1.5 3.7
6 -8 1 4.8 2.9
-7 8 -1 61.69 6.1
-7 8 -1 54.19 7.4
7 -8 1 56.99 8.8
7 -8 1 68.89 6.9
-8 8 -1 36.5 7.4
-8 8 -1 30.5 5.5
8 -8 1 28.9 7.2
8 -8 1 17.1 5.3
-9 8 -1 125.09 10.9
-9 8 -1 107.99 11.3
9 -8 1 135.29 11.3
9 -8 1 112.29 14.1
9 7 -1 1.8 4
-9 -7 1 0.1 4.6
-9 -7 1 2.7 4
-9 -7 1 7.4 3.7
8 7 -1 8.1 3.6
-8 -7 1 12.3 3.5
-8 -7 1 5.2 3.7
-8 -7 1 6.5 2.9
7 7 -1 11.3 3.1
-7 -7 1 6.8 2.4
-7 -7 1 12.2 3.1
6 7 -1 39.6 5
-6 -7 1 40.3 3.6
-6 -7 1 52.49 3.3
-6 -7 1 45.1 4.2
5 7 -1 88.69 6.2
-5 -7 1 85.89 4
-5 -7 1 80.19 4.3
-5 -7 1 84.59 5.4
4 7 -1 11.2 2.9
4 7 -1 10.7 2.3
-4 -7 1 13.3 2.3
-4 -7 1 10.9 1.1
-4 -7 1 8.8 0.9
-4 -7 1 9.5 1.8
-4 -7 1 8.6 2.4
3 7 -1 255.07 11.6
3 7 -1 254.77 11.4
-3 -7 1 257.87 10.8
-3 -7 1 256.97 10.5
2 7 -1 119.19 6
2 7 -1 119.39 6.1
-2 -7 1 122.79 5.6
-2 -7 1 117.99 5.8
1 7 -1 120.19 4.5
1 7 -1 123.09 4.7
1 7 -1 119.89 6
1 7 -1 114.09 5.6
-1 -7 1 118.29 5.7
-1 -7 1 130.49 5.8
0 7 -1 194.08 8.5
0 7 -1 202.88 7.9
0 7 -1 196.28 8.1
0 7 -1 186.28 8.4
0 -7 1 175.98 8.3
0 -7 1 209.78 8.9
0 -7 1 207.68 8.1
-1 7 -1 123.59 6.1
-1 7 -1 127.89 5.9
-1 7 -1 106.79 6
-1 7 -1 131.49 6.3
1 -7 1 111.49 6.6
1 -7 1 124.49 6.2
1 -7 1 114.49 5.9
-2 7 -1 120.29 6.2
-2 7 -1 103.99 5.9
-2 7 -1 102.99 6.2
2 -7 1 126.49 7.5
2 -7 1 115.39 6.2
-3 7 -1 253.27 11.6
-3 7 -1 255.57 12.2
3 -7 1 255.07 13.5
3 -7 1 257.77 11.9
-4 7 -1 10.1 2.5
-4 7 -1 12.8 3.1
4 -7 1 12.2 2.7
4 -7 1 15.1 3.9
-5 7 -1 61.39 5.3
-5 7 -1 71.79 6.4
5 -7 1 79.69 7.8
5 -7 1 80.19 6.3
-6 7 -1 51.29 7
-6 7 -1 35.9 5.1
6 -7 1 56.69 6.6
6 -7 1 55.29 7.9
-7 7 -1 8.2 3.9
7 -7 1 12.4 3.8
7 -7 1 9.4 4.6
-8 7 -1 2.3 4
-8 7 -1 9.8 3.7
8 -7 1 5.9 4.7
8 -7 1 4.7 3.9
-9 7 -1 -0.7 5.3
-9 7 -1 12 4.8
9 -7 1 6.3 4.9
9 -7 1 20.8 7.2
9 6 -1 5.3 4.1
-9 -6 1 3.3 4.1
-9 -6 1 4.8 4.4
-9 -6 1 8.8 3.7
8 6 -1 20.2 4.1
-8 -6 1 17.4 4.5
-8 -6 1 20.7 3.7
-8 -6 1 11.2 4
7 6 -1 9.3 3.1
-7 -6 1 5.3 2.9
-7 -6 1 6.2 3.1
-7 -6 1 7.4 2.6
6 6 -1 88.29 6.4
-6 -6 1 84.79 5.4
-6 -6 1 83.49 6.1
-6 -6 1 72.29 4.6
5 6 -1 14.6 2.9
-5 -6 1 19 2.8
-5 -6 1 10.1 3.5
-5 -6 1 18.5 2.2
-5 -6 1 13.2 1.8
4 6 -1 178.88 9
4 6 -1 175.38 9.6
-4 -6 1 182.48 7.3
-4 -6 1 176.28 7
-4 -6 1 183.18 9.5
-4 -6 1 174.28 8.5
-4 -6 1 178.98 8.4
3 6 -1 59.79 4.1
3 6 -1 59.59 4.3
-3 -6 1 57.19 2.4
-3 -6 1 61.39 3.6
-3 -6 1 60.29 2.3
-3 -6 1 55.19 3.8
2 6 -1 95.39 5
2 6 -1 91.69 5.1
-2 -6 1 97.49 4.6
-2 -6 1 102.19 4.9
1 6 -1 157.38 5.8
1 6 -1 155.08 6.8
1 6 -1 160.78 5.7
1 6 -1 160.98 7.1
-1 -6 1 159.58 6.9
-1 -6 1 164.18 6.8
0 6 -1 3.4 0.8
0 6 -1 2.3 0.8
0 6 -1 2.6 0.9
0 6 -1 1.7 0.7
0 -6 1 3.8 0.8
0 -6 1 1.8 0.8
0 -6 1 2.3 0.8
-1 6 -1 163.98 7.2
-1 6 -1 143.69 6.8
-1 6 -1 152.08 7
-1 6 -1 144.09 7.1
1 -6 1 149.88 7.1
1 -6 1 167.68 7.9
1 -6 1 170.98 7.2
-2 6 -1 83.99 5.4
-2 6 -1 84.99 5.2
-2 6 -1 89.49 5
-2 6 -1 94.49 5.2
2 -6 1 97.19 5.3
2 -6 1 82.99 5.4
2 -6 1 102.09 6.4
-3 6 -1 67.19 4.4
-3 6 -1 57.49 4.6
3 -6 1 57.79 4.4
3 -6 1 58.69 5.4
-4 6 -1 182.08 9.3
-4 6 -1 161.78 9.7
4 -6 1 171.78 11
4 -6 1 196.48 9.9
-5 6 -1 13.8 2.9
-5 6 -1 8.5 2.5
5 -6 1 8.5 2.3
5 -6 1 13.8 3.8
-6 6 -1 80.49 6.5
-6 6 -1 85.99 7.6
6 -6 1 88.39 8.6
6 -6 1 89.39 7.2
-7 6 -1 8.2 3.4
-7 6 -1 0.1 2.1
7 -6 1 4.7 2.8
7 -6 1 11 5.3
-8 6 -1 19.6 5.3
-8 6 -1 16.9 4
8 -6 1 7.9 5.4
8 -6 1 19.9 5
-9 6 -1 3.9 4.3
-9 6 -1 6.5 7.1
-9 6 -1 0.9 4.6
9 -6 1 4.9 6.4
9 -6 1 7.1 4.4
9 5 -1 2.4 4
-9 -5 1 0.6 4.2
-9 -5 1 3.1 3.6
-9 -5 1 2.8 4.1
8 5 -1 22.3 4.3
-8 -5 1 21.8 4.3
-8 -5 1 26.6 5.1
-8 -5 1 26.2 5
7 5 -1 8.4 3.1
-7 -5 1 8.1 3.1
-7 -5 1 8.8 2.4
-7 -5 1 15.7 3.7
6 5 -1 31.4 4.5
-6 -5 1 35.7 4
-6 -5 1 36.6 4.7
-6 -5 1 41.7 3.8
5 5 -1 7.8 2.2
5 5 -1 11.4 1.9
-5 -5 1 8.1 1.7
-5 -5 1 8.2 3.1
-5 -5 1 10.5 2.3
-5 -5 1 9.4 2
4 5 -1 32.5 3.4
4 5 -1 44.7 2.8
4 5 -1 37.8 4.4
-4 -5 1 35.4 3.3
-4 -5 1 39.3 3.2
-4 -5 1 38.9 2.7
-4 -5 1 35.1 3.8
-4 -5 1 38.4 2.4
3 5 -1 520.65 20.1
3 5 -1 502.05 20.3
-3 -5 1 511.75 19.6
-3 -5 1 529.65 20.3
-3 -5 1 525.05 18.5
-3 -5 1 526.05 19.5
-3 -5 1 519.65 18.2
2 5 -1 170.28 7.7
2 5 -1 168.38 7.7
-2 -5 1 177.98 7.5
-2 -5 1 186.08 7.3
1 5 -1 68.09 3.4
1 5 -1 69.79 3.7
-1 -5 1 71.79 3.4
-1 -5 1 69.99 3.6
0 5 -1 2.9 0.7
0 5 -1 1 0.6
0 5 -1 3.2 0.7
0 5 -1 2.1 0.6
0 -5 1 3.7 0.7
0 -5 1 2.4 0.7
0 -5 1 3.9 0.9
-1 5 -1 58.09 3.5
-1 5 -1 67.89 3.8
-1 5 -1 73.49 4
-1 5 -1 75.59 3.7
1 -5 1 66.19 4.2
1 -5 1 64.79 3.8
1 -5 1 64.39 3.6
-2 5 -1 176.18 8.1
-2 5 -1 178.68 8.6
-2 5 -1 177.68 8.4
2 -5 1 179.88 8.2
2 -5 1 187.38 8.5
2 -5 1 173.98 9.2
-3 5 -1 518.35 20.4
-3 5 -1 529.65 21
3 -5 1 522.65 22.1
3 -5 1 511.55 20.6
-4 5 -1 38.4 3.9
-4 5 -1 34.2 3.4
4 -5 1 36 3.7
4 -5 1 35.7 5.2
-5 5 -1 9.6 2.7
-5 5 -1 10.7 2.5
5 -5 1 10.9 2.6
5 -5 1 11 3.3
-6 5 -1 39.8 5.7
-6 5 -1 41.5 5.3
6 -5 1 35.3 5.1
6 -5 1 30.6 6
-7 5 -1 6.7 2.7
-7 5 -1 4.7 3.3
7 -5 1 11.6 3.6
7 -5 1 11.7 4.7
-8 5 -1 23.5 4.9
-8 5 -1 28.1 5.9
8 -5 1 18.8 5.3
8 -5 1 21.7 4.8
-9 5 -1 3 3.9
-9 5 -1 0.4 5.4
-9 5 -1 5.6 4.6
9 -5 1 3.4 4.7
9 -5 1 11.6 6.5
9 4 -1 13.5 4.5
-9 -4 1 12.4 4.6
-9 -4 1 14.4 4.4
-9 -4 1 17.3 4.6
8 4 -1 4.5 2.9
-8 -4 1 4.4 3.5
-8 -4 1 0.3 3.3
-8 -4 1 -0.4 2.6
7 4 -1 50.59 5.4
7 4 -1 41.1 4.8
-7 -4 1 37.9 5.6
-7 -4 1 55.99 5.2
-7 -4 1 49.8 6.2
6 4 -1 31.4 4.5
6 4 -1 23.3 3.3
-6 -4 1 32 3.8
-6 -4 1 41.2 5.2
5 4 -1 143.29 7.1
5 4 -1 145.09 8.2
-5 -4 1 129.49 7.1
-5 -4 1 140.99 6.8
-5 -4 1 142.39 8.2
-5 -4 1 151.08 8.9
4 4 -1 226.28 10.6
4 4 -1 226.78 9.4
-4 -4 1 219.68 10.3
-4 -4 1 216.08 9.1
-4 -4 1 219.78 10.4
-4 -4 1 231.28 11.1
-4 -4 1 240.28 9.7
3 4 -1 295.37 12.7
3 4 -1 298.07 12.4
3 4 -1 298.67 11.2
-3 -4 1 299.67 11
-3 -4 1 297.87 12.6
-3 -4 1 304.27 12.2
-3 -4 1 282.17 11.3
-3 -4 1 307.37 12.3
2 4 -1 254.57 10.4
2 4 -1 251.37 9.1
2 4 -1 250.77 10.4
-2 -4 1 255.87 9.9
-2 -4 1 256.47 9
-2 -4 1 275.27 9.2
-2 -4 1 253.57 10.2
1 4 -1 69.39 3.4
1 4 -1 65.69 3.1
-1 -4 1 71.59 3.4
-1 -4 1 62.59 3
0 4 -1 193.98 7.4
0 4 -1 185.98 7.2
0 4 -1 181.38 7.1
0 4 -1 187.88 7.5
0 -4 1 190.28 7.4
0 -4 1 190.18 7.2
0 -4 1 189.08 7.6
-1 4 -1 61.59 3.6
-1 4 -1 67.59 3.4
1 -4 1 55.59 3.7
1 -4 1 68.49 3.5
-2 4 -1 253.17 11.4
-2 4 -1 273.27 11
-2 4 -1 255.77 10.8
-2 4 -1 271.37 11.3
2 -4 1 263.37 11.1
2 -4 1 262.67 11
2 -4 1 266.87 12
-3 4 -1 292.67 12.7
-3 4 -1 268.67 12.1
-3 4 -1 271.17 12.2
-3 4 -1 310.17 13.4
-3 4 -1 284.87 12.7
3 -4 1 307.67 12.6
3 -4 1 253.77 12.5
3 -4 1 326.27 14.3
-4 4 -1 231.88 11
-4 4 -1 224.78 11.3
4 -4 1 236.88 11.2
4 -4 1 231.88 12.6
-5 4 -1 146.69 8.8
-5 4 -1 129.39 7.9
5 -4 1 131.29 8.1
5 -4 1 129.09 9.4
-6 4 -1 27.4 4.5
-6 4 -1 29.3 5
6 -4 1 33 5.9
6 -4 1 34.1 4.8
-7 4 -1 37.5 5.1
-7 4 -1 46.4 6.2
7 -4 1 49.6 7.9
7 -4 1 53.49 5.5
-8 4 -1 3.7 3
-8 4 -1 -0.4 3.4
-8 4 -1 2.3 4
8 -4 1 -2.6 2.8
8 -4 1 6 4.1
-9 4 -1 7.5 4.3
-9 4 -1 3.6 6.3
-9 4 -1 0.7 3.9
9 -4 1 6.2 3.8
9 -4 1 14 6.1
-10 -3 1 33.5 6.7
9 3 -1 56.79 7
-9 -3 1 65.49 7.5
-9 -3 1 40 7.4
-9 -3 1 46.7 7.2
8 3 -1 27 4.5
8 3 -1 26.4 4.6
-8 -3 1 20.3 5.2
-8 -3 1 22.5 4.8
-8 -3 1 24.8 4.6
7 3 -1 55.79 5.7
7 3 -1 65.09 5.3
-7 -3 1 53.19 5.7
-7 -3 1 58.79 5.4
-7 -3 1 58.99 6.2
6 3 -1 105.89 7.2
6 3 -1 109.69 6.6
-6 -3 1 107.09 7.8
-6 -3 1 95.69 6.5
-6 -3 1 115.09 7.8
5 3 -1 20.7 2.6
5 3 -1 17.9 3
-5 -3 1 18.5 3.3
-5 -3 1 16.2 3.4
-5 -3 1 22.3 3.1
-5 -3 1 16.8 2.3
4 3 -1 277.57 12.5
4 3 -1 277.97 11.6
-4 -3 1 276.87 12.5
-4 -3 1 292.37 13.1
-4 -3 1 286.97 11.8
-4 -3 1 281.77 12.7
-4 -3 1 294.07 11.4
3 3 -1 915.31 34.1
3 3 -1 938.21 32.7
3 3 -1 929.91 33.9
-3 -3 1 957.6 32.9
-3 -3 1 923.31 32.5
-3 -3 1 930.71 33.7
-3 -3 1 920.21 34
-3 -3 1 917.51 33.7
2 3 -1 174.78 7.6
2 3 -1 184.58 7.7
2 3 -1 180.58 6.7
-2 -3 1 180.28 7.6
-2 -3 1 168.78 7.2
-2 -3 1 174.28 7.4
-2 -3 1 176.98 6.6
1 3 -1 967 33.9
1 3 -1 977.7 34.2
-1 -3 1 1001.7 33.8
-1 -3 1 979.1 34.1
0 3 -1 132.89 5.2
0 3 -1 113.49 5
0 3 -1 139.69 5
0 3 -1 121.99 4.9
0 -3 1 125.09 4.9
0 -3 1 116.99 5.1
0 -3 1 138.09 5.1
-1 3 -1 1014 35.7
-1 3 -1 1022.6 35.4
-1 3 -1 1008.3 35.9
-1 3 -1 1003.6 35.5
1 -3 1 1026.5 35.6
1 -3 1 1028 36.2
1 -3 1 1000.4 35.5
-2 3 -1 178.08 7.7
-2 3 -1 186.58 8.5
-2 3 -1 177.08 7.9
-2 3 -1 163.28 7.6
-2 3 -1 179.68 8
2 -3 1 190.78 8.8
2 -3 1 188.28 7.9
2 -3 1 158.58 7.7
-3 3 -1 963.5 34.8
-3 3 -1 975.3 34.4
-3 3 -1 937.61 34.3
-3 3 -1 904.31 35.3
-3 3 -1 955.9 34.7
3 -3 1 947.91 34.8
3 -3 1 920.81 35.8
3 -3 1 915.81 34.3
-4 3 -1 294.67 12.9
-4 3 -1 284.27 13.2
4 -3 1 302.67 14.6
4 -3 1 268.87 12.7
-5 3 -1 20 3.2
-5 3 -1 20 3.5
5 -3 1 18.1 3.9
5 -3 1 21.8 3.4
-6 3 -1 101.39 7.2
-6 3 -1 89.89 7.2
6 -3 1 76.99 7.8
6 -3 1 103.79 7
-7 3 -1 53.79 6.8
-7 3 -1 45.8 6.2
7 -3 1 59.99 7.8
7 -3 1 56.69 6.8
-8 3 -1 23.8 5.2
-8 3 -1 19.5 4.1
-8 3 -1 18.9 6
8 -3 1 23.9 5
8 -3 1 31.4 6.7
-9 3 -1 61.89 7.7
-9 3 -1 47.7 9.2
-9 3 -1 42.6 7.3
9 -3 1 65.89 7.8
9 -3 1 49.3 9
-10 3 -1 35.2 7.6
10 -3 1 41.3 9.3
-10 -2 1 18.5 5.8
-10 -2 1 11 7.3
-10 -2 1 19.1 5.7
9 2 -1 13.1 4
-9 -2 1 10 4
-9 -2 1 14.1 4.7
-9 -2 1 23 6.1
8 2 -1 19 3.9
8 2 -1 12 3.5
-8 -2 1 17 3.9
-8 -2 1 17.2 4.9
-8 -2 1 8.1 3.7
7 2 -1 18.6 3.7
7 2 -1 16.7 4.1
7 2 -1 13.1 3.2
-7 -2 1 20.8 4
-7 -2 1 22 4
-7 -2 1 24.8 4.8
6 2 -1 63.69 6.2
6 2 -1 67.79 5.3
6 2 -1 68.09 5.6
-6 -2 1 77.89 5.8
-6 -2 1 74.29 6.1
-6 -2 1 72.49 6.7
5 2 -1 2.3 1.4
5 2 -1 1.5 1.3
5 2 -1 4.1 2.1
-5 -2 1 1.9 1.5
-5 -2 1 2.3 2.4
-5 -2 1 0.5 1.6
-5 -2 1 0.5 1.8
-5 -2 1 1.5 1.3
4 2 -1 429.06 17.8
4 2 -1 410.26 16.5
4 2 -1 429.56 17.4
-4 -2 1 415.36 17.8
-4 -2 1 429.46 16.3
-4 -2 1 425.66 17.9
-4 -2 1 433.16 16.9
-4 -2 1 415.36 17.4
3 2 -1 849.12 29.6
3 2 -1 796.82 28.4
3 2 -1 765.32 29.2
-3 -2 1 794.02 29.6
-3 -2 1 777.32 29.4
-3 -2 1 783.62 29.2
-3 -2 1 799.12 28.2
2 2 -1 162.08 6.3
2 2 -1 163.18 7
2 2 -1 160.78 7
-2 -2 1 152.18 6.8
-2 -2 1 157.58 6.2
-2 -2 1 154.08 6.9
-2 -2 1 161.38 6.9
1 2 -1 1795.52 62.69
1 2 -1 1807.82 61.89
1 2 -1 1849.31 62.39
-1 -2 1 1826.22 61.89
-1 -2 1 1816.72 62.29
-1 -2 1 1889.51 62.59
0 2 -1 357.76 12.7
0 2 -1 363.86 12.9
0 2 -1 361.86 12.7
0 2 -1 356.36 12.8
0 -2 1 373.26 12.8
0 -2 1 361.56 12.9
0 -2 1 368.16 12.9
0 -2 1 364.56 12.7
-1 2 -1 1944.11 63.99
-1 2 -1 1814.62 64.49
-1 2 -1 1876.71 64.19
-1 2 -1 1854.81 64.09
1 -2 1 1816.32 64.59
1 -2 1 1959.6 64.09
1 -2 1 1814.62 64.09
-2 2 -1 165.68 7.3
-2 2 -1 177.38 7.4
-2 2 -1 159.18 8
-2 2 -1 185.58 7.7
-2 2 -1 175.68 7.6
2 -2 1 157.58 8.1
2 -2 1 171.98 7.4
2 -2 1 177.28 7.6
-3 2 -1 808.12 30.1
-3 2 -1 787.42 29.3
-3 2 -1 803.32 29.4
-3 2 -1 735.73 28.9
-3 2 -1 815.92 28.9
3 -2 1 737.93 29.2
3 -2 1 822.32 30.6
3 -2 1 788.22 29
-4 2 -1 473.15 18
-4 2 -1 453.65 18.2
-4 2 -1 416.16 18
4 -2 1 414.96 17.6
4 -2 1 396.16 18.9
-5 2 -1 2.2 1.5
-5 2 -1 1.4 1.3
5 -2 1 2.5 1.5
5 -2 1 -0.9 1.7
-6 2 -1 72.09 6.2
-6 2 -1 79.59 6.2
6 -2 1 70.99 5.8
6 -2 1 69.59 7.2
-7 2 -1 20.4 4.2
-7 2 -1 22 5.1
-7 2 -1 24.4 4.5
7 -2 1 13.9 3.5
7 -2 1 35.8 6.2
-8 2 -1 13.7 3.8
-8 2 -1 8.5 3.4
-8 2 -1 17.4 5.9
8 -2 1 9.2 3.3
8 -2 1 19.4 5
-9 2 -1 9 3.9
-9 2 -1 13.5 4.7
-9 2 -1 14.7 5.9
9 -2 1 8.7 4.3
9 -2 1 7.7 5.7
-10 2 -1 40.9 9.1
-10 2 -1 17.9 6.1
-10 2 -1 19.9 6.2
10 -2 1 17.4 7.3
-10 -1 1 3.5 4.9
-10 -1 1 5.3 5
-10 -1 1 -8.6 5.9
9 1 -1 6.6 4.6
9 1 -1 15.1 3.9
-9 -1 1 2.9 3.7
-9 -1 1 4.9 3.9
-9 -1 1 7.5 4.7
8 1 -1 35.8 5.2
8 1 -1 42.6 5.9
8 1 -1 39.6 6.6
-8 -1 1 40.5 5.9
-8 -1 1 28.6 6.1
-8 -1 1 35.2 5.7
7 1 -1 37.2 5.8
7 1 -1 44.7 5.6
7 1 -1 36.9 4.8
-7 -1 1 46.5 6.1
-7 -1 1 47.2 6.7
-7 -1 1 41.4 5.3
6 1 -1 110.09 8.2
6 1 -1 104.79 6.8
6 1 -1 102.59 7.1
-6 -1 1 95.49 7.3
-6 -1 1 113.49 7.4
-6 -1 1 106.49 8.3
5 1 -1 31 4
5 1 -1 28 3.4
5 1 -1 31.2 4.6
-5 -1 1 35 4.9
-5 -1 1 32.1 3.9
-5 -1 1 28.9 4.3
4 1 -1 291.67 12.4
4 1 -1 305.97 13.1
4 1 -1 290.77 13.5
-4 -1 1 297.87 13.2
-4 -1 1 294.77 12.2
-4 -1 1 273.87 13.3
-4 -1 1 316.07 12.9
-4 -1 1 304.07 13.8
3 1 -1 248.48 10.6
3 1 -1 247.38 10
3 1 -1 236.18 10.8
-3 -1 1 230.58 10.7
-3 -1 1 239.98 9.8
-3 -1 1 248.18 10.7
-3 -1 1 259.87 11.1
2 1 -1 527.05 19.2
2 1 -1 525.45 19.8
2 1 -1 540.95 19.8
-2 -1 1 547.45 19.9
-2 -1 1 538.25 19.8
-2 -1 1 540.25 19.1
-2 -1 1 540.05 19.9
1 1 -1 307.97 10.8
1 1 -1 316.67 11.1
1 1 -1 302.57 11.3
1 1 -1 302.57 11.1
-1 -1 1 296.97 10.8
-1 -1 1 304.77 11.3
-1 -1 1 309.77 11.1
-1 -1 1 320.77 11.2
-1 1 -1 310.17 11.9
-1 1 -1 310.07 11.4
-1 1 -1 304.17 11.3
-1 1 -1 318.07 11.5
1 -1 1 320.77 11.5
1 -1 1 298.97 11.3
1 -1 1 316.57 11.9
-2 1 -1 598.44 20.4
-2 1 -1 517.75 20
-2 1 -1 516.55 20.7
-2 1 -1 549.65 20
2 -1 1 585.94 20.3
2 -1 1 545.55 20
2 -1 1 532.85 20
2 -1 1 534.85 20.9
-3 1 -1 230.08 10.6
-3 1 -1 276.67 10.9
-3 1 -1 234.78 11.3
-3 1 -1 244.78 10.3
3 -1 1 246.08 11.6
3 -1 1 243.18 10.4
3 -1 1 250.87 10.5
-4 1 -1 293.97 14.2
-4 1 -1 301.97 12.8
-4 1 -1 298.87 13.3
-4 1 -1 290.87 13.3
-4 1 -1 319.97 13.4
4 -1 1 291.87 14.4
4 -1 1 304.37 13
4 -1 1 308.47 13.1
-5 1 -1 30 3.9
-5 1 -1 34.2 4.4
5 -1 1 29.6 3.9
5 -1 1 31.2 4.9
5 -1 1 32 3.5
-6 1 -1 95.29 8.3
-6 1 -1 98.89 7.2
-6 1 -1 105.79 7.1
6 -1 1 101.59 6.9
6 -1 1 106.89 8.5
-7 1 -1 39 5.4
-7 1 -1 38.7 6.3
-7 1 -1 47.6 5.2
7 -1 1 42.6 5.5
7 -1 1 38.4 6.5
-8 1 -1 30.3 5.1
-8 1 -1 36.6 5.1
-8 1 -1 28.4 6.4
8 -1 1 39.7 6
8 -1 1 48 7.9
-9 1 -1 9.9 3.8
-9 1 -1 10.1 4.6
-9 1 -1 14.7 4.6
9 -1 1 2.7 4.6
-10 1 -1 6.7 4.6
-10 1 -1 -13.2 6.3
-10 1 -1 0.6 5.1
10 -1 1 6.2 6.6
10 0 -1 22.6 7.1
-10 0 1 24 7.5
-10 0 1 19.6 6
-10 0 1 18.9 6.6
9 0 -1 49.1 8
9 0 -1 51.19 7.1
-9 0 1 51.79 7
-9 0 1 32.1 5.6
-9 0 1 39.7 7.9
8 0 -1 93.49 7.9
8 0 -1 79.89 8.7
8 0 -1 91.99 7.7
-8 0 1 93.49 8.2
-8 0 1 84.99 7.7
-8 0 1 87.69 9.2
7 0 -1 3.6 3
7 0 -1 4 2.1
7 0 -1 -1 1.7
-7 0 1 0.8 2.1
-7 0 1 -3.2 2.8
-7 0 1 0.1 1.9
6 0 -1 121.99 7.9
6 0 -1 136.99 8.1
6 0 -1 128.89 9.3
-6 0 1 138.29 9.6
-6 0 1 111.09 8.1
-6 0 1 131.59 8.2
5 0 -1 92.79 5.9
5 0 -1 83.39 6
5 0 -1 95.69 7
-5 0 1 97.69 6.4
-5 0 1 99.39 7.4
-5 0 1 95.29 6.6
4 0 -1 242.18 11.2
4 0 -1 258.77 12.1
4 0 -1 239.18 10.7
-4 0 1 239.48 10.5
-4 0 1 232.98 11.4
-4 0 1 240.78 11.4
-4 0 1 244.68 11.7
3 0 -1 52.39 3.7
3 0 -1 51.09 3.3
3 0 -1 55.39 4.1
-3 0 1 57.39 3.4
-3 0 1 55.69 3.9
-3 0 1 59.39 4.1
-3 0 1 50.69 3.8
2 0 -1 1899.11 66.49
2 0 -1 1890.51 66.09
2 0 -1 1902.41 66.79
-2 0 1 1944.51 65.99
-2 0 1 1932.81 66.59
-2 0 1 1961.3 66.69
1 0 -1 2935.61 101.39
-1 0 1 3029.7 101.39
-1 0 -1 2961.5 102.29
-1 0 -1 3027.7 102.29
1 0 1 3096.19 101.79
1 0 1 2905.31 102.19
-2 0 -1 2024.4 67.99
-2 0 -1 2099.39 67.99
-2 0 -1 1957.3 68.69
-2 0 -1 1978.1 67.89
-2 0 -1 1952.4 67.69
2 0 1 1905.01 67.69
2 0 1 1936.31 67.79
2 0 1 1898.61 68.69
-3 0 -1 52.19 3.5
-3 0 -1 58.59 3.5
-3 0 -1 53.09 4.1
-3 0 -1 59.69 4.5
-3 0 -1 47.8 3.5
-3 0 -1 52.59 3.7
3 0 1 56.39 3.5
3 0 1 54.79 4.2
3 0 1 50.19 3.4
-4 0 -1 232.48 11
-4 0 -1 238.38 10.9
-4 0 -1 246.28 10.5
-4 0 -1 239.58 11.9
-4 0 -1 224.18 10.8
-4 0 -1 241.98 12.2
4 0 1 234.48 10.6
4 0 1 238.38 10.6
4 0 1 247.58 12.1
-5 0 -1 86.09 7.1
-5 0 -1 97.69 6.3
-5 0 -1 91.49 6.1
5 0 1 86.19 6.9
5 0 1 87.59 5.9
5 0 1 92.59 5.9
-6 0 -1 126.29 8
-6 0 -1 111.89 7.5
-6 0 -1 122.39 9.2
6 0 1 110.59 8.8
6 0 1 123.39 7.6
6 0 1 121.59 7.5
-7 0 -1 2.4 3.2
-7 0 -1 -0.3 2
-7 0 -1 0.1 2
7 0 1 0.8 2.1
7 0 1 4.1 3.1
-8 0 -1 98.79 8.5
-8 0 -1 95.09 9.5
-8 0 -1 98.19 7.7
8 0 1 77.09 7.4
8 0 1 101.29 9.8
-9 0 -1 57.09 7.9
-9 0 -1 51.89 8.4
-9 0 -1 43.8 6.5
9 0 1 47.6 7.8
-10 0 -1 20.1 6.3
-10 0 -1 21.2 5.2
-10 0 -1 25.3 7.7
10 -1 -1 -2 6
-10 1 1 -1.8 4.2
-10 1 1 3.9 5.3
-10 1 1 6.1 7.1
9 -1 -1 9.4 4.2
9 -1 -1 1.9 5
-9 1 1 5.2 3.8
-9 1 1 5.8 5.3
-9 1 1 7.7 4.2
8 -1 -1 36.8 6.4
8 -1 -1 30.7 5.3
-8 1 1 29.7 5
-8 1 1 33.6 6.4
-8 1 1 32 5.6
7 -1 -1 48.3 5.3
7 -1 -1 50.29 5.1
7 -1 -1 48.6 6.8
-7 1 1 45.5 6
-7 1 1 45.5 7.2
-7 1 1 56.79 5.6
6 -1 -1 95.69 6.7
6 -1 -1 78.39 7.3
6 -1 -1 99.39 6.9
-6 1 1 100.89 7.3
-6 1 1 100.39 7.3
5 -1 -1 30.2 4
5 -1 -1 29.5 4.5
5 -1 -1 23.3 3.4
-5 1 1 34.2 4.3
-5 1 1 24.5 3.8
4 -1 -1 304.47 14.4
4 -1 -1 306.27 13.4
4 -1 -1 300.47 13.1
-4 1 1 292.97 12.8
-4 1 1 314.67 14.1
-4 1 1 311.37 14
-4 1 1 324.67 13.9
3 -1 -1 250.77 10.7
3 -1 -1 234.78 10.3
3 -1 -1 237.98 11.2
-3 1 1 233.58 10.1
-3 1 1 282.97 11.2
-3 1 1 228.78 10.9
-3 1 1 246.68 10.9
2 -1 -1 524.55 19.7
2 -1 -1 528.75 20.5
2 -1 -1 543.25 20.1
-2 1 1 609.74 20.5
-2 1 1 545.55 20.2
-2 1 1 521.35 20.2
-2 1 1 521.75 19.6
1 -1 -1 294.67 11
1 -1 -1 290.17 11.1
1 -1 -1 297.47 10.8
1 -1 -1 305.27 11.2
-1 1 1 292.77 11.1
-1 1 1 290.57 11.1
-1 1 1 300.87 10.8
-1 1 1 302.97 11.1
-1 -1 -1 309.97 11.2
-1 -1 -1 313.67 11.7
-1 -1 -1 321.77 11.2
-1 -1 -1 317.77 11.1
-1 -1 -1 298.07 11.6
1 1 1 314.67 11.2
1 1 1 315.87 11.1
1 1 1 315.87 11.8
-2 -1 -1 563.64 19.6
-2 -1 -1 547.35 19.6
-2 -1 -1 540.35 20.4
-2 -1 -1 543.45 20.4
-2 -1 -1 537.15 19.4
2 1 1 544.55 19.4
2 1 1 530.85 20.3
2 1 1 507.25 20.3
2 1 1 542.25 19.5
-3 -1 -1 238.78 11.2
-3 -1 -1 247.28 10.4
-3 -1 -1 270.07 10.4
-3 -1 -1 236.68 11.1
-3 -1 -1 241.08 9.9
3 1 1 235.68 10
3 1 1 236.68 11.1
3 1 1 251.57 10.3
-4 -1 -1 283.67 14.1
-4 -1 -1 297.17 12.6
-4 -1 -1 325.87 13.4
-4 -1 -1 317.27 13.2
-4 -1 -1 302.47 13.3
-4 -1 -1 310.17 14.3
4 1 1 310.37 14.3
4 1 1 308.47 12.8
4 1 1 308.87 13.1
-5 -1 -1 25.3 3.3
-5 -1 -1 32.4 4.8
-5 -1 -1 27 3.6
5 1 1 30.3 3.5
5 1 1 30 4.4
5 1 1 30 3.2
-6 -1 -1 106.29 8.3
-6 -1 -1 103.49 7.2
-6 -1 -1 105.79 7
6 1 1 97.19 6.7
6 1 1 89.89 7.7
6 1 1 96.29 6.4
-7 -1 -1 54.39 6.3
-7 -1 -1 46.5 5.7
-7 -1 -1 33.9 6
7 1 1 40.1 5.2
7 1 1 42.3 4.6
7 1 1 46.1 6.7
-8 -1 -1 31.3 5.2
-8 -1 -1 32 6.5
-8 -1 -1 30.8 5.1
8 1 1 43.7 6.6
-9 -1 -1 12.5 4.3
-9 -1 -1 11 5.5
-9 -1 -1 13 4.1
-10 -1 -1 2.9 4.6
-10 -1 -1 4.2 6.3
-10 -1 -1 -5.4 4.2
10 -2 -1 22 6.1
10 -2 -1 12.9 7.4
-10 2 1 30.3 8.6
-10 2 1 16.9 6
-10 2 1 25.8 6.5
9 -2 -1 10.4 6.1
9 -2 -1 8.2 4.1
-9 2 1 10.4 4.3
-9 2 1 3.9 3.3
-9 2 1 6.6 5.6
8 -2 -1 10.4 3.4
8 -2 -1 10.6 5.1
-8 2 1 8.3 4.6
-8 2 1 9.2 3.9
-8 2 1 13.3 4
7 -2 -1 21.2 5.6
7 -2 -1 18.2 4.2
-7 2 1 19.3 4.2
-7 2 1 15.4 3.7
6 -2 -1 59.49 5.4
6 -2 -1 65.89 5.6
6 -2 -1 72.99 7
-6 2 1 77.49 6.3
-6 2 1 83.09 6.4
5 -2 -1 1.4 1.5
5 -2 -1 1 2
5 -2 -1 0.2 1.2
-5 2 1 1.2 1.7
-5 2 1 3.3 1.8
4 -2 -1 423.56 19.4
4 -2 -1 451.65 18.1
4 -2 -1 452.45 18.4
-4 2 1 486.95 18.9
-4 2 1 414.56 18.7
3 -2 -1 765.62 29
3 -2 -1 787.32 29.3
3 -2 -1 826.72 30.4
-3 2 1 794.12 29.8
-3 2 1 771.42 28.8
-3 2 1 791.92 29.6
-3 2 1 797.92 29.6
2 -2 -1 164.08 7.9
2 -2 -1 162.78 7.6
2 -2 -1 173.18 7.3
-2 2 1 166.48 7.2
-2 2 1 167.18 7.6
-2 2 1 158.38 7.6
-2 2 1 186.38 7.7
1 -2 -1 1819.12 63.59
1 -2 -1 1801.52 63.89
1 -2 -1 1914.81 63.99
1 -2 -1 1844.92 63.79
-1 2 1 1885.01 63.89
-1 2 1 1934.41 63.89
-1 2 1 1808.82 63.49
-1 2 1 1850.91 63.79
0 -2 -1 344.57 12.6
0 -2 -1 350.46 12.4
0 -2 -1 381.36 12.6
0 2 1 351.26 12.4
0 2 1 352.56 12.6
0 2 1 357.46 12.5
-1 -2 -1 1861.01 64.09
-1 -2 -1 1900.01 63.39
-1 -2 -1 1920.91 63.59
1 2 1 1918.41 63.49
1 2 1 1808.32 63.59
1 2 1 1818.52 64.19
-2 -2 -1 165.08 6.6
-2 -2 -1 168.58 7.6
-2 -2 -1 165.38 7.5
-2 -2 -1 163.68 6.6
-2 -2 -1 170.08 6.9
2 2 1 167.08 6.9
2 2 1 162.88 6.6
2 2 1 171.48 7.7
-3 -2 -1 810.32 28.4
-3 -2 -1 792.62 29.9
-3 -2 -1 799.52 29.8
-3 -2 -1 785.72 28.8
-3 -2 -1 779.62 28.6
3 2 1 811.52 28.5
3 2 1 772.72 28.7
-4 -2 -1 475.95 17.8
-4 -2 -1 479.85 18.4
-4 -2 -1 441.96 19.1
-4 -2 -1 447.26 17.3
-4 -2 -1 433.06 17.9
-4 -2 -1 443.46 19
4 2 1 424.56 17.4
4 2 1 443.46 17.8
4 2 1 447.66 18.9
-5 -2 -1 1.6 1.9
-5 -2 -1 1.2 1.7
-5 -2 -1 0.7 1.7
-5 -2 -1 2.9 1.5
-5 -2 -1 3.7 2
5 2 1 4.3 1.7
5 2 1 2.9 1.5
5 2 1 0.7 1.7
-6 -2 -1 72.49 5.5
-6 -2 -1 76.59 6
-6 -2 -1 62.29 6.3
6 2 1 67.49 5.3
6 2 1 61.89 5.1
6 2 1 63.59 6.4
-7 -2 -1 26.1 4.1
-7 -2 -1 18.6 4.3
-7 -2 -1 17 3.6
7 2 1 17 3.5
7 2 1 22.9 4.1
7 2 1 21.9 4.5
-8 -2 -1 7.7 4.2
-8 -2 -1 7.9 3.2
-8 -2 -1 7.2 3.3
8 2 1 11.3 3.5
-9 -2 -1 2.2 4.4
-9 -2 -1 17.4 4.3
-9 -2 -1 11.8 4.6
-10 -2 -1 13.9 5.2
-10 -2 -1 21.1 6.8
-10 -2 -1 11.7 5.3
10 -3 -1 24.6 8.8
-10 3 1 37.3 7.1
9 -3 -1 50.89 8.8
9 -3 -1 46 6.9
-9 3 1 66.49 8.6
-9 3 1 47.9 8.2
-9 3 1 46.3 7
8 -3 -1 20.2 5.7
8 -3 -1 34 6
-8 3 1 28 5.2
-8 3 1 27.8 6.8
-8 3 1 28.7 5.9
7 -3 -1 62.89 8.4
7 -3 -1 57.69 6
-7 3 1 54.99 7
-7 3 1 46.4 6.2
6 -3 -1 99.69 8.7
6 -3 -1 107.19 7.4
-6 3 1 108.09 8
-6 3 1 104.99 7.7
5 -3 -1 18.7 3
5 -3 -1 21.8 4.3
-5 3 1 24.3 3.9
-5 3 1 23.2 3.9
4 -3 -1 292.67 12.7
4 -3 -1 282.37 14.1
4 -3 -1 282.47 12.7
-4 3 1 269.37 12.8
3 -3 -1 943.31 33.9
3 -3 -1 900.91 35
3 -3 -1 954.1 34.1
3 -3 -1 942.21 34.6
-3 3 1 879.61 34.3
-3 3 1 912.31 34.3
-3 3 1 903.21 33.6
-3 3 1 967.4 34.3
2 -3 -1 167.18 7.8
2 -3 -1 171.18 7.4
2 -3 -1 168.78 8.1
-2 3 1 157.78 7.4
-2 3 1 160.08 7.2
-2 3 1 168.18 7.7
-2 3 1 171.68 7.7
1 -3 -1 986 34.5
1 -3 -1 958.8 34.9
1 -3 -1 990.7 34.8
-1 3 1 984.8 34.7
-1 3 1 1042.1 34.7
-1 3 1 959.5 34.4
-1 3 1 987.2 34.7
0 -3 -1 118.89 4.9
0 -3 -1 119.99 4.5
0 3 1 113.49 4.5
0 3 1 113.79 4.8
-1 -3 -1 967 33.3
-1 -3 -1 966.7 34.1
-1 -3 -1 988.4 33.7
1 3 1 984.7 33.8
1 3 1 985.4 34.4
1 3 1 999.8 33.4
-2 -3 -1 157.28 6.3
-2 -3 -1 170.68 6.3
-2 -3 -1 158.38 6.6
-2 -3 -1 163.68 7.2
2 3 1 161.38 6.7
2 3 1 165.68 7.5
-3 -3 -1 945.31 33.2
-3 -3 -1 947.41 34.5
-3 -3 -1 933.11 33
-3 -3 -1 945.21 33.6
-3 -3 -1 948.71 34.8
3 3 1 906.31 34.8
3 3 1 935.81 33.7
-4 -3 -1 269.07 11.4
-4 -3 -1 275.17 11.9
-4 -3 -1 265.87 11.1
-4 -3 -1 257.77 12.9
-4 -3 -1 280.07 12.8
4 3 1 275.07 11.3
4 3 1 281.27 11.8
-5 -3 -1 20.4 3.6
-5 -3 -1 18.8 2.6
-5 -3 -1 16.5 2.7
-5 -3 -1 25.5 3.3
-5 -3 -1 22.9 3.3
5 3 1 20.3 2.9
5 3 1 17.8 2.6
-6 -3 -1 114.19 8.2
-6 -3 -1 95.49 6.9
-6 -3 -1 112.79 6.8
6 3 1 96.89 6.3
6 3 1 105.89 6.8
-7 -3 -1 54.49 5.2
-7 -3 -1 61.49 6.5
-7 -3 -1 48 5.3
7 3 1 59.19 5.3
-8 -3 -1 26.4 5.7
-8 -3 -1 22.3 4.4
-8 -3 -1 20.1 4.6
8 3 1 24.7 4.5
-9 -3 -1 61.19 8.5
-9 -3 -1 47.4 6.5
-9 -3 -1 49.1 6.5
-10 -3 -1 26.9 5.8
9 -4 -1 18.1 6.9
9 -4 -1 3.1 4.4
-9 4 1 13.3 6.3
-9 4 1 8.4 4.4
-9 4 1 7.6 4.3
8 -4 -1 3 4.1
8 -4 -1 -1.6 2.4
-8 4 1 7.7 3.8
-8 4 1 7.9 3.5
7 -4 -1 52.49 6.4
7 -4 -1 63.09 8.6
-7 4 1 45.3 6.3
-7 4 1 59.59 6.2
6 -4 -1 34.2 5.8
6 -4 -1 35.1 4.8
-6 4 1 25.2 4.6
-6 4 1 30.7 4.6
5 -4 -1 151.98 10.1
5 -4 -1 145.19 8.6
-5 4 1 141.59 9
-5 4 1 146.29 8.7
4 -4 -1 246.08 13
4 -4 -1 254.27 11.6
-4 4 1 230.18 11.5
3 -4 -1 293.47 13.4
3 -4 -1 286.07 12.2
3 -4 -1 260.47 12.5
-3 4 1 265.87 12.2
-3 4 1 282.27 12.6
-3 4 1 288.57 12.7
-3 4 1 288.37 12
2 -4 -1 265.27 10.8
2 -4 -1 223.08 11.2
2 -4 -1 281.07 11.4
-2 4 1 264.17 11.1
-2 4 1 257.77 11.1
-2 4 1 285.97 11.1
-2 4 1 253.57 10.6
1 -4 -1 70.09 3.5
1 -4 -1 64.09 3.8
-1 4 1 58.29 3.4
-1 4 1 64.99 3.3
0 -4 -1 192.88 7.4
0 -4 -1 189.78 7.6
0 -4 -1 194.78 7.2
0 4 1 183.78 7.1
0 4 1 191.38 7.3
0 4 1 187.08 7.5
-1 -4 -1 69.79 3.4
-1 -4 -1 68.29 2.6
1 4 1 68.39 3.5
1 4 1 72.59 3.3
1 4 1 73.29 2.7
-2 -4 -1 250.07 9.1
-2 -4 -1 257.77 9.1
-2 -4 -1 259.27 10.2
-2 -4 -1 243.88 9.6
2 4 1 253.37 10.7
2 4 1 251.17 9.9
-3 -4 -1 290.67 12.2
-3 -4 -1 287.87 12.7
-3 -4 -1 285.97 10.8
-3 -4 -1 300.07 11.5
-3 -4 -1 283.27 11
3 4 1 275.77 11.6
3 4 1 288.97 12.7
-4 -4 -1 223.88 10.2
-4 -4 -1 227.98 11.5
-4 -4 -1 235.28 9.8
-4 -4 -1 233.88 9.5
-4 -4 -1 239.38 11.1
4 4 1 232.58 11.7
4 4 1 232.48 10.4
-5 -4 -1 138.39 6.8
-5 -4 -1 144.19 7.2
-5 -4 -1 146.29 8.5
-5 -4 -1 132.89 7.5
5 4 1 125.19 7.3
-6 -4 -1 39.3 5.1
-6 -4 -1 31.4 4
-6 -4 -1 29 4.5
6 4 1 24.1 3.8
-7 -4 -1 47 5.2
-7 -4 -1 52.79 6.5
-7 -4 -1 51.59 5.1
7 4 1 45.1 4.7
-8 -4 -1 6 3.2
-8 -4 -1 3.8 3.2
-8 -4 -1 4.8 3.7
8 4 1 3.6 2.8
-9 -4 -1 8.5 4.2
-9 -4 -1 7 4
-9 -4 -1 14.4 4.9
9 -5 -1 6.2 6.4
9 -5 -1 5.6 4
-9 5 1 -3.2 6.1
-9 5 1 0 4.1
-9 5 1 -0.2 4.3
8 -5 -1 17.2 4.3
8 -5 -1 19.4 6.6
-8 5 1 17 4.4
-8 5 1 15.3 4.3
7 -5 -1 18.7 3.8
7 -5 -1 7.4 4.2
-7 5 1 18 4.2
-7 5 1 7 2.9
6 -5 -1 31.7 6.1
6 -5 -1 35.1 4.9
-6 5 1 28.3 4.8
-6 5 1 48.1 5
5 -5 -1 7.6 2.8
5 -5 -1 8.2 2.2
-5 5 1 7.5 2.2
-5 5 1 9.8 2.8
4 -5 -1 35.4 5
4 -5 -1 37.1 3.9
-4 5 1 43.1 3.9
3 -5 -1 516.05 22.6
3 -5 -1 537.65 21.3
-3 5 1 576.34 21.6
2 -5 -1 180.78 8.9
2 -5 -1 183.98 8.5
2 -5 -1 178.78 9.2
-2 5 1 194.98 8.9
-2 5 1 184.58 8.7
-2 5 1 197.78 8.4
-2 5 1 204.58 8.7
1 -5 -1 68.29 4
1 -5 -1 81.79 4.5
1 -5 -1 69.39 3.8
-1 5 1 64.29 3.7
-1 5 1 80.29 4.1
-1 5 1 73.69 3.7
0 -5 -1 4.3 0.9
0 -5 -1 2.9 0.7
0 -5 -1 4.7 0.8
0 5 1 3.7 0.9
0 5 1 3.3 0.7
0 5 1 2.6 0.7
-1 -5 -1 76.39 3.7
-1 -5 -1 76.09 2.9
-1 -5 -1 65.79 3.3
1 5 1 71.49 3.8
1 5 1 75.09 3.6
1 5 1 72.99 2.8
-2 -5 -1 176.98 7.7
-2 -5 -1 183.38 6.4
-2 -5 -1 178.58 7.3
-2 -5 -1 185.78 6.5
2 5 1 182.38 8.3
2 5 1 189.08 7.7
-3 -5 -1 521.65 19.7
-3 -5 -1 529.85 19
-3 -5 -1 551.74 19.1
-3 -5 -1 543.35 20.5
3 5 1 539.25 21.4
3 5 1 528.55 20.2
-4 -5 -1 40.3 3.3
-4 -5 -1 44.5 3.7
-4 -5 -1 37.6 2.6
-4 -5 -1 41.2 4.3
-4 -5 -1 39.4 2.7
4 5 1 37.5 4.8
4 5 1 40.5 3.4
-5 -5 -1 9.1 2
-5 -5 -1 8 1.7
-5 -5 -1 9.4 2.3
-5 -5 -1 8.7 2.3
5 5 1 9.8 2.1
-6 -5 -1 35 4.8
-6 -5 -1 41.3 3.9
-6 -5 -1 38.4 4.9
6 5 1 37.6 4.2
-7 -5 -1 11 3.5
-7 -5 -1 10.2 3.1
-7 -5 -1 7.6 2.6
7 5 1 10.7 3
-8 -5 -1 25.5 5
-8 -5 -1 18.2 4.5
-8 -5 -1 20.4 3.9
8 5 1 27.2 4.6
-9 -5 -1 3.8 4
-9 -5 -1 1.2 3.5
-9 -5 -1 4.4 4.7
9 5 1 5.5 3.8
9 -6 -1 8.2 4.5
9 -6 -1 9.8 6.1
-9 6 1 7.8 4.5
-9 6 1 11.8 5.1
8 -6 -1 16.2 4.4
8 -6 -1 16 5.6
-8 6 1 16.2 4.6
-8 6 1 13.2 4
7 -6 -1 16.5 5.1
7 -6 -1 1.3 2.4
-7 6 1 5.4 2.9
-7 6 1 4.1 2.9
6 -6 -1 63.89 8.3
6 -6 -1 79.89 6.9
-6 6 1 97.59 7.3
-6 6 1 89.69 7.7
5 -6 -1 15.1 3.1
5 -6 -1 16.1 3.9
-5 6 1 9.3 2.6
-5 6 1 16.4 3.6
4 -6 -1 189.18 11.3
4 -6 -1 191.28 9.9
-4 6 1 184.18 9.7
3 -6 -1 62.89 5.3
3 -6 -1 66.49 4.7
-3 6 1 57.79 4.3
2 -6 -1 86.49 5.4
2 -6 -1 99.99 5.4
2 -6 -1 99.39 6.2
-2 6 1 83.29 5.3
-2 6 1 99.29 5.1
-2 6 1 95.99 5.5
-2 6 1 85.79 5.1
1 -6 -1 165.58 7.9
1 -6 -1 155.58 7.4
1 -6 -1 163.38 7.1
-1 6 1 163.28 7.4
-1 6 1 169.18 7.2
-1 6 1 147.69 6.9
0 -6 -1 4.5 1
0 -6 -1 4.5 0.9
0 -6 -1 6.3 1.2
0 6 1 5.1 0.8
0 6 1 5.3 1.1
0 6 1 3.9 1
-1 -6 -1 166.78 6.6
-1 -6 -1 160.58 5.9
-1 -6 -1 154.18 6.9
1 6 1 164.78 6.8
1 6 1 151.98 7
1 6 1 160.28 5.8
-2 -6 -1 97.09 4.9
-2 -6 -1 97.19 4.5
2 6 1 97.29 4.8
2 6 1 91.39 5.2
-3 -6 -1 57.59 2.5
-3 -6 -1 61.59 2.6
-3 -6 -1 58.89 3.5
-3 -6 -1 60.19 3.8
3 6 1 58.19 4.6
3 6 1 59.29 3.8
-4 -6 -1 182.78 7.2
-4 -6 -1 169.18 9.6
-4 -6 -1 191.88 8.9
-4 -6 -1 179.58 8.2
-4 -6 -1 176.98 7.3
4 6 1 179.28 8.7
4 6 1 172.58 9.9
-5 -6 -1 16 2
-5 -6 -1 13.5 2.6
-5 -6 -1 14.6 2.1
-5 -6 -1 15.9 3
5 6 1 18 2.6
-6 -6 -1 74.79 4.7
-6 -6 -1 77.79 5.1
-6 -6 -1 71.99 5.9
6 6 1 82.19 6
-7 -6 -1 5.4 2.8
-7 -6 -1 5.1 3
-7 -6 -1 6.6 2.3
7 6 1 7.6 2.8
-8 -6 -1 14.7 3.3
-8 -6 -1 11.5 3.8
-8 -6 -1 15.1 4.1
8 6 1 14.3 3.6
-9 -6 -1 4 4.3
-9 -6 -1 7.6 3.7
-9 -6 -1 2.1 3.9
9 6 1 1.6 3.5
9 -7 -1 -7.7 6.1
9 -7 -1 5.8 4.1
-9 7 1 0.9 3.7
-9 7 1 -4.1 4.7
8 -7 -1 6.4 3.8
8 -7 -1 1.8 4.8
-8 7 1 7.9 3.6
-8 7 1 2.4 3.9
7 -7 -1 11.4 5.1
7 -7 -1 6.9 3.3
-7 7 1 3.7 3.4
-7 7 1 2.7 2.8
6 -7 -1 61.29 6.1
6 -7 -1 46.7 7.4
-6 7 1 47.1 6.1
-6 7 1 57.09 7.3
5 -7 -1 71.89 6
5 -7 -1 85.89 8
-5 7 1 75.99 6.1
-5 7 1 72.09 6.3
4 -7 -1 7 2.1
4 -7 -1 10.8 3.1
-4 7 1 8.3 2.2
-4 7 1 8.2 2.6
3 -7 -1 255.47 11.8
3 -7 -1 250.97 13.2
-3 7 1 256.17 11.7
2 -7 -1 130.19 7.5
2 -7 -1 126.19 6.5
-2 7 1 121.29 6.2
-2 7 1 107.99 6.2
1 -7 -1 126.29 6.2
1 -7 -1 126.09 6.6
1 -7 -1 126.69 6.9
-1 7 1 135.49 6.3
-1 7 1 121.89 5.9
-1 7 1 128.79 6.4
0 -7 -1 205.28 8
0 -7 -1 182.98 8.3
0 -7 -1 198.38 8.8
0 7 1 191.48 8.5
0 7 1 204.88 7.8
0 7 1 188.08 8.2
-1 -7 -1 128.79 5
-1 -7 -1 126.59 6
-1 -7 -1 124.39 5.6
1 7 1 128.49 6.2
1 7 1 122.19 4.8
1 7 1 133.09 6
-2 -7 -1 119.49 5.5
-2 -7 -1 125.39 5.9
2 7 1 119.59 6.4
2 7 1 126.89 5.9
-3 -7 -1 247.48 10.3
-3 -7 -1 257.07 10.8
3 7 1 263.27 11
3 7 1 255.77 12
-4 -7 -1 10.6 1.1
-4 -7 -1 8.3 1.8
-4 -7 -1 11.2 1.2
-4 -7 -1 11.3 2
4 7 1 12.3 2.3
-5 -7 -1 70.89 4.1
-5 -7 -1 75.29 3.9
-5 -7 -1 78.49 5.4
-5 -7 -1 77.59 5.2
5 7 1 83.99 5.6
-6 -7 -1 43.1 3.5
-6 -7 -1 48.1 4.6
-6 -7 -1 42.2 3.4
6 7 1 45.2 4.5
-7 -7 -1 7.1 2.3
-7 -7 -1 10.5 3
-7 -7 -1 4.9 2.7
7 7 1 2.8 2.5
-8 -7 -1 5 3.6
-8 -7 -1 11.5 3.7
-8 -7 -1 6.3 2.8
8 7 1 0.3 3
-9 -7 -1 3.8 4.1
-9 -7 -1 2.2 3.5
-9 -7 -1 -2 4
9 7 1 1.3 3.9
9 -8 -1 145.99 11.7
9 -8 -1 124.89 13.9
-9 8 1 127.49 12.5
-9 8 1 118.29 10.7
8 -8 -1 23.7 6
8 -8 -1 24.8 7.1
-8 8 1 47.2 7.3
-8 8 1 44.7 6.9
7 -8 -1 69.99 9.7
7 -8 -1 53.19 7.1
-7 8 1 56.89 6.2
-7 8 1 56.69 7.6
6 -8 -1 5.7 2.7
6 -8 -1 -0.7 2.9
-6 8 1 3.7 2.9
-6 8 1 0.3 2
5 -8 -1 71.49 6.1
5 -8 -1 65.59 8.4
-5 8 1 67.29 6.5
-5 8 1 84.29 6.3
4 -8 -1 179.18 9.7
4 -8 -1 160.78 11
-4 8 1 169.68 9.3
-4 8 1 169.78 10
3 -8 -1 217.28 12.1
3 -8 -1 219.88 10.7
-3 8 1 213.78 10.5
2 -8 -1 11.1 2.1
2 -8 -1 11.8 2.6
1 -8 -1 31.1 2.8
1 -8 -1 33.1 3.1
1 -8 -1 31.5 3.2
-1 8 1 31.2 2.7
-1 8 1 33.1 2.6
0 -8 -1 104.09 5.3
0 -8 -1 93.19 5.4
0 -8 -1 101.39 4.8
0 8 1 95.29 5.2
0 8 1 95.99 5.1
0 8 1 96.59 4.5
-1 -8 -1 35.7 2.7
-1 -8 -1 33.3 2.7
-1 -8 -1 35.7 2
1 8 1 32.1 2
1 8 1 33.8 2.7
1 8 1 33.7 1.7
1 8 1 36.9 3
-2 -8 -1 15.3 1.9
-2 -8 -1 11.5 1.7
2 8 1 11.8 1.9
2 8 1 9 2.1
-3 -8 -1 228.58 9.6
-3 -8 -1 202.18 9
3 8 1 202.48 10.5
3 8 1 226.98 9.9
-4 -8 -1 161.98 7.7
-4 -8 -1 162.48 8.1
4 8 1 181.18 8.6
-5 -8 -1 81.69 5.6
-5 -8 -1 77.59 3.6
-5 -8 -1 84.19 3.7
-5 -8 -1 81.69 5.3
5 8 1 79.39 5.6
-6 -8 -1 3.2 1.3
-6 -8 -1 3.5 2
-6 -8 -1 1.8 1.3
6 8 1 0.4 2.1
-7 -8 -1 48.1 4.2
-7 -8 -1 62.19 6.2
-7 -8 -1 64.99 4.4
-7 -8 -1 65.69 6
7 8 1 58.29 5.7
-8 -8 -1 26.9 5.1
-8 -8 -1 29.2 4
-8 -8 -1 34.4 5.1
8 8 1 33.7 5
-9 -8 -1 113.49 9.5
-9 -8 -1 116.29 9.7
9 8 1 111.99 9.5
8 -9 -1 4.8 5.3
8 -9 -1 3.8 3.6
-8 9 1 3 3.9
-8 9 1 7.1 4.3
7 -9 -1 2.6 4.3
7 -9 -1 5.5 3.4
-7 9 1 6.8 3.1
-7 9 1 14.5 4.7
6 -9 -1 32.2 6.2
6 -9 -1 37.2 5.5
-6 9 1 28.6 5.1
-6 9 1 34 5
5 -9 -1 270.97 15.9
5 -9 -1 240.38 13.2
-5 9 1 250.37 13
-5 9 1 246.28 13.8
4 -9 -1 172.08 11.6
4 -9 -1 179.38 10.1
-4 9 1 188.48 10.7
-4 9 1 164.88 9.5
3 -9 -1 3.1 1.7
3 -9 -1 7.6 2.8
-3 9 1 1.5 1.7
-3 9 1 5.3 1.9
2 -9 -1 33.8 3.2
2 -9 -1 30.8 4.4
-2 9 1 29.8 3.7
-2 9 1 24.8 2.7
1 -9 -1 88.29 5.2
1 -9 -1 94.49 6.2
-1 9 1 82.19 5.1
-1 9 1 97.89 5.1
0 -9 -1 430.26 15.7
0 -9 -1 381.56 16.2
0 -9 -1 418.26 16.9
0 9 1 408.66 16.2
0 9 1 402.16 15.8
0 9 1 420.26 15.3
-1 -9 -1 80.79 4.7
-1 -9 -1 96.39 4.1
-1 -9 -1 90.19 5.3
1 9 1 88.29 3.8
1 9 1 90.79 4.1
1 9 1 97.29 5.3
-2 -9 -1 31.1 2.5
-2 -9 -1 28.7 2.7
2 9 1 30.2 2.8
-3 -9 -1 5.3 1.3
-3 -9 -1 4.4 1.4
3 9 1 5.9 1.6
-4 -9 -1 173.68 8.3
-4 -9 -1 192.58 8.9
4 9 1 179.58 9.1
-5 -9 -1 257.27 11.7
-5 -9 -1 239.78 11
5 9 1 254.47 12
-6 -9 -1 31.3 2.2
-6 -9 -1 40.5 2.2
-6 -9 -1 38.9 4.1
6 9 1 44.9 5.1
-7 -9 -1 7.7 2.7
-7 -9 -1 6 1.7
7 9 1 9.7 3.3
-8 -9 -1 4.8 3.9
-8 -9 -1 5.8 3.2
8 9 1 -3.5 3.2
8 -10 -1 3.5 6.9
8 -10 -1 -2.3 4.4
-8 10 1 1.6 3.7
-8 10 1 2.6 5
7 -10 -1 9.7 3.8
7 -10 -1 11.2 5.7
-7 10 1 14.2 4
-7 10 1 4.3 3.8
6 -10 -1 27.1 6
6 -10 -1 34 5.4
-6 10 1 40.4 6.2
-6 10 1 31 4.9
5 -10 -1 78.99 8.1
5 -10 -1 64.19 7.2
-5 10 1 65.69 6
-5 10 1 66.59 7
4 -10 -1 72.39 6.2
4 -10 -1 79.59 7.7
-4 10 1 70.29 6.5
-4 10 1 70.19 5.7
3 -10 -1 101.69 6.7
3 -10 -1 94.89 7.6
-3 10 1 93.29 6.9
-3 10 1 92.59 6.3
2 -10 -1 29.6 3.6
2 -10 -1 30.6 4.4
-2 10 1 26.2 3.7
-2 10 1 29.4 3.1
1 -10 -1 72.29 5.8
1 -10 -1 72.89 4.7
-1 10 1 77.79 5.1
-1 10 1 77.89 4.5
-1 10 1 86.19 5.2
0 -10 -1 48 3.2
0 -10 -1 47.6 4
0 10 1 48.2 3.7
0 10 1 54.29 3.5
0 10 1 41.2 2.9
-1 -10 -1 74.69 3.7
-1 -10 -1 75.99 4.9
-1 -10 -1 85.89 4.8
1 10 1 75.69 4.8
1 10 1 75.09 3.8
1 10 1 77.29 3.4
-2 -10 -1 24.8 2.5
-2 -10 -1 23.2 2.9
2 10 1 24.8 2.7
-3 -10 -1 85.89 5
-3 -10 -1 96.59 5.5
3 10 1 96.79 5.9
-4 -10 -1 64.79 4.5
-4 -10 -1 71.29 4.9
4 10 1 75.39 5.2
-5 -10 -1 52.19 4.3
5 10 1 67.59 5.2
-6 -10 -1 36.7 3.8
6 10 1 35.4 4.6
-7 -10 -1 4.8 2.5
7 10 1 11.4 3.5
-8 -10 -1 6 3.2
-8 -10 -1 11 4.1
8 10 1 2.4 3.7
8 -11 -1 16.8 8
8 -11 -1 15.1 5.5
-8 11 1 22 4.4
-8 11 1 16.3 5.5
7 -11 -1 42.6 8.5
7 -11 -1 41.4 6.6
-7 11 1 48.3 7.1
-7 11 1 40.3 6.5
6 -11 -1 24.7 5.1
6 -11 -1 19.9 5.7
-6 11 1 13.9 4.8
-6 11 1 24.1 4.4
5 -11 -1 51.09 8.2
5 -11 -1 68.29 6.3
-5 11 1 71.09 7.4
-5 11 1 63.59 5.8
4 -11 -1 29.4 5.6
4 -11 -1 21.7 4
-4 11 1 22.3 4
-4 11 1 22.3 4.2
3 -11 -1 186.08 10.2
3 -11 -1 165.78 11.5
-3 11 1 186.88 10
-3 11 1 200.58 10.9
2 -11 -1 3.8 1.7
2 -11 -1 1.2 1.8
-2 11 1 4.8 2.1
-2 11 1 4 1.5
1 -11 -1 168.18 10.1
1 -11 -1 183.18 8.9
-1 11 1 191.28 9.3
-1 11 1 183.78 8.5
-1 11 1 189.18 9.2
0 -11 -1 11.7 2.6
0 -11 -1 13.6 2
0 11 1 11.5 1.7
0 11 1 16.7 2.3
0 11 1 18.2 2.8
-1 -11 -1 187.58 9.2
1 11 1 181.18 8.8
1 11 1 180.48 7.3
1 11 1 170.88 6.9
-2 -11 -1 9.1 2.1
-2 -11 -1 2.2 1.2
2 11 1 1.3 1.5
-3 -11 -1 177.98 8.5
-3 -11 -1 188.78 9.2
3 11 1 205.98 9.7
-4 -11 -1 26.4 3.4
4 11 1 21.5 3.4
-5 -11 -1 71.59 5.1
5 11 1 68.49 5.8
-6 -11 -1 24 3.6
6 11 1 18.2 4.1
-7 -11 -1 56.89 5.4
7 11 1 43.3 5.4
-8 -11 -1 19.9 4
-8 -11 -1 22.9 5.7
8 11 1 12.1 4.7
7 -12 -1 -1.5 4.2
7 -12 -1 5 5
-7 12 1 1.2 3.8
-7 12 1 -2.1 4.7
6 -12 -1 6.7 3.3
6 -12 -1 15.8 4.6
-6 12 1 6.1 3.5
-6 12 1 5.1 3.1
5 -12 -1 19.2 4.3
5 -12 -1 15.2 5.3
-5 12 1 22 4.1
-5 12 1 20.4 4.8
4 -12 -1 20.4 5.5
4 -12 -1 27.1 4.6
-4 12 1 28.9 4.2
-4 12 1 23.4 4.8
3 -12 -1 10.1 2.9
3 -12 -1 8.8 3.4
-3 12 1 10 2.9
-3 12 1 10.1 2.7
2 -12 -1 53.89 5.9
2 -12 -1 47.5 4.5
-2 12 1 45.9 4.3
-2 12 1 53.29 5.1
1 -12 -1 26 4.3
1 -12 -1 22 3.2
-1 12 1 24 3.5
-1 12 1 24.1 3.4
0 -12 -1 64.69 5.6
0 -12 -1 64.49 4.1
0 12 1 63.99 4.4
0 12 1 68.49 5.1
0 12 1 65.79 3.9
-1 -12 -1 24.8 3.5
1 12 1 18.4 1.7
1 12 1 28.4 3.6
1 12 1 23.3 2
-2 -12 -1 58.79 4.6
2 12 1 56.09 4.6
-3 -12 -1 13.6 2.5
-4 -12 -1 18.7 3
4 12 1 31.2 4.1
-5 -12 -1 21.1 3.4
5 12 1 20.4 3.8
-6 -12 -1 9.8 2.7
6 12 1 13.8 3.6
-7 -12 -1 -4.6 2.4
7 12 1 4.5 3.3
7 -13 -1 11.2 5.8
7 -13 -1 7.2 4.7
-7 13 1 16.2 4.9
-7 13 1 15.2 5.5
6 -13 -1 6.8 3.5
6 -13 -1 3.8 5.6
-6 13 1 11.1 4
-6 13 1 8.3 4.4
5 -13 -1 45.7 8.1
5 -13 -1 61.49 7.6
-5 13 1 53.29 5.7
-5 13 1 47.3 6.6
4 -13 -1 67.39 6.7
4 -13 -1 63.59 8.9
-4 13 1 84.09 7.5
-4 13 1 82.99 6.6
3 -13 -1 86.69 8.4
3 -13 -1 75.49 6.3
-3 13 1 85.29 7.1
-3 13 1 71.99 6.1
2 -13 -1 155.28 10.7
2 -13 -1 156.18 8.9
-2 13 1 147.49 9.1
-2 13 1 154.48 9
1 -13 -1 86.99 7.4
1 -13 -1 88.19 5.8
-1 13 1 91.19 6.3
-1 13 1 92.39 6.2
0 -13 -1 80.29 4.8
0 -13 -1 62.59 6
0 13 1 75.09 4.4
0 13 1 69.39 5.3
-1 -13 -1 85.39 6.5
1 13 1 95.09 4.6
1 13 1 92.79 4.2
1 13 1 99.09 6.4
-2 -13 -1 169.18 9.2
2 13 1 173.98 9.2
-3 -13 -1 76.79 5.7
3 13 1 79.49 6
-4 -13 -1 68.79 5.4
4 13 1 79.39 6.3
-5 -13 -1 49.6 4.8
5 13 1 58.09 5.8
-6 -13 -1 2.9 2.3
6 13 1 9.4 3.5
-7 -13 -1 12.1 3.4
7 -14 -1 33 8.4
7 -14 -1 30.1 6.3
-7 14 1 25.4 5.6
-7 14 1 31.5 6.9
6 -14 -1 -0.2 5.5
6 -14 -1 -3.8 3.3
-6 14 1 -0.1 2.9
-6 14 1 3 4.3
5 -14 -1 -1.1 3
5 -14 -1 -1.9 4
-5 14 1 9.5 3.2
-5 14 1 20.6 5
4 -14 -1 23.2 4.5
4 -14 -1 23.3 5.4
-4 14 1 17.2 4.4
-4 14 1 12.2 3.3
3 -14 -1 11.1 3.3
3 -14 -1 10.6 3.8
-3 14 1 14.4 4
-3 14 1 14.3 3.3
2 -14 -1 48.4 6.9
2 -14 -1 41.2 4.9
-2 14 1 41.7 5.3
1 -14 -1 38.5 4
1 -14 -1 28.1 4.8
-1 14 1 36.4 4.8
-1 14 1 31.2 4
0 -14 -1 88.79 7.2
0 14 1 88.29 6.4
0 14 1 87.19 4.9
0 14 1 82.19 5.4
-1 -14 -1 34 4.9
1 14 1 39.4 2.4
1 14 1 40.8 4.5
1 14 1 40 2.8
-2 -14 -1 43.1 4.5
2 14 1 46.2 4.6
-3 -14 -1 9.7 2.7
3 14 1 10.4 3
-4 -14 -1 22.4 3.7
4 14 1 22.6 4.1
-5 -14 -1 6.1 2.5
5 14 1 8.9 3.6
-6 -14 -1 -0.6 2.5
6 14 1 -5.2 3.6
-7 -14 -1 38 5.2
6 -15 -1 37.5 9
6 -15 -1 45.3 7.5
-6 15 1 53.29 7.2
-6 15 1 48.4 8.4
5 -15 -1 9.4 6
5 -15 -1 4.5 3.8
-5 15 1 11.9 4.1
-5 15 1 -1.3 3.5
4 -15 -1 27.7 4.9
4 -15 -1 16.9 5.5
-4 15 1 22.7 5.1
-4 15 1 17.1 4.1
3 -15 -1 24.2 4.7
3 -15 -1 40.7 7.2
-3 15 1 34.3 5.2
-3 15 1 30.3 5.1
2 -15 -1 19.6 5.1
2 -15 -1 23 3.9
-2 15 1 16.2 3.7
-2 15 1 17.3 3.8
1 -15 -1 0.9 2
1 -15 -1 2.6 2.8
-1 15 1 2.6 2.3
-1 15 1 4.3 2.7
0 -15 -1 64.49 6.3
0 15 1 60.89 5.6
0 15 1 57.69 4.4
0 15 1 68.69 4.9
-1 -15 -1 3.2 2.1
1 15 1 3 2.4
1 15 1 4.4 1.4
1 15 1 5.2 1.2
-2 -15 -1 23.2 4.1
2 15 1 18.9 3.5
-3 -15 -1 31.6 4.4
3 15 1 20.6 4.2
-4 -15 -1 21.1 3.6
4 15 1 16.5 3.8
-5 -15 -1 5.4 2.6
5 15 1 7.7 3.8
-6 -15 -1 45.4 5.4
5 -16 -1 62.69 10.1
5 -16 -1 52.99 7.3
-5 16 1 44.5 7.5
-5 16 1 56.19 7.3
4 -16 -1 28.4 7.1
4 -16 -1 37.1 6.2
-4 16 1 44.9 6.1
-4 16 1 41.1 6.6
3 -16 -1 61.19 9.2
3 -16 -1 47.4 6.4
-3 16 1 45.5 6.6
-3 16 1 56.49 6
2 -16 -1 1.3 2.8
2 -16 -1 -0.3 3.3
-2 16 1 2.4 2.9
-2 16 1 2.1 3.4
1 -16 -1 44.6 6.5
-1 16 1 45.5 5.2
-1 16 1 37.9 5.5
0 -16 -1 8 3.4
0 16 1 10 2.5
0 16 1 6.5 2.7
-1 -16 -1 46.1 6.4
1 16 1 44.7 5.5
-2 -16 -1 8 3.1
2 16 1 7.8 3
-3 -16 -1 64.09 6.4
3 16 1 56.79 6.3
-4 -16 -1 39.8 5.2
4 16 1 50.49 6.4
-5 -16 -1 52.99 6.2
5 16 1 54.59 6.8
4 -17 -1 10.1 6.7
4 -17 -1 -4.3 3.6
-4 17 1 6.8 3.8
-4 17 1 10.7 5.4
3 -17 -1 40 6
3 -17 -1 35.6 7.6
-3 17 1 42.6 6.4
-3 17 1 43 6.6
2 -17 -1 11.3 5.4
-2 17 1 13.1 4.2
-2 17 1 7.3 3.6
1 -17 -1 25.3 5.3
-1 17 1 18.1 4
-1 17 1 19.1 4.5
0 -17 -1 23 5.4
0 17 1 26.3 3.7
0 17 1 32.5 4.9
-1 -17 -1 28.8 5.2
1 17 1 28.4 4.7
-2 -17 -1 12.7 4.3
2 17 1 12.8 3.6
-3 -17 -1 47.5 6.4
3 17 1 35.1 5.6
-4 -17 -1 9.4 3.8
4 17 1 8.8 4.3
3 -18 -1 -5.8 4.8
-3 18 1 -5.1 3.7
-3 18 1 0.8 4.6
2 -18 -1 10 5.2
-2 18 1 16.6 4.4
-2 18 1 10.8 4.3
1 -18 -1 21.9 5.9
-1 18 1 25 4.6
-1 18 1 27.6 4.8
0 -18 -1 0.9 4
0 18 1 0.3 3.1
-1 -18 -1 11.4 4.5
1 18 1 11.5 4.1
-2 -18 -1 8.2 4.3
2 18 1 6.5 4
-3 -18 -1 1.4 3.7
3 18 1 3.7 4.2
2 -19 -1 14.1 5.6
-2 19 1 22.7 5.6
-2 19 1 27.3 5.7
1 -19 -1 28.1 7.2
-1 19 1 27.6 5.8
0 -19 -1 3.1 5
0 19 1 8.7 4.2
-1 -19 -1 14.8 5.4
1 19 1 35.6 6.4
-2 -19 -1 17.3 5
2 19 1 18.4 5.6
2 19 -2 21.3 5.9
-2 -19 2 19.2 5.9
1 19 -2 8.7 4.7
-1 -19 2 4.2 4.8
0 19 -2 6.8 4.4
0 -19 2 -3.1 5
-1 19 -2 11.6 4.7
1 -19 2 3.3 5.2
-2 19 -2 19.9 5.7
-2 19 -2 13.2 5.2
2 -19 2 8.5 6.5
3 18 -2 13.9 5.3
-3 -18 2 -1.8 4.1
2 18 -2 10.1 4.4
-2 -18 2 4.1 4.1
1 18 -2 15.6 4.7
-1 -18 2 16.9 5.3
0 18 -2 2.5 3.2
0 -18 2 -0.9 4
-1 18 -2 18.9 4.1
-1 18 -2 19 4.9
1 -18 2 22.4 5.7
-2 18 -2 6.1 4.2
-2 18 -2 5.8 4.1
2 -18 2 11.6 5.7
-3 18 -2 5.1 4.5
-3 18 -2 0.5 4.5
3 -18 2 -1 6.2
4 17 -2 10.2 4.9
-4 -17 2 15.8 4
3 17 -2 45.8 6.8
-3 -17 2 56.59 6.7
2 17 -2 11 3.8
-2 -17 2 4.2 3.7
1 17 -2 18.8 4.4
-1 -17 2 15.2 4.5
0 17 -2 1.6 3
0 17 -2 3.1 2.2
0 -17 2 5.8 3.7
-1 17 -2 15.8 4
-1 17 -2 12.8 3.4
1 -17 2 17 5.4
-2 17 -2 13.5 3.9
-2 17 -2 -1.5 3.3
2 -17 2 5 3.9
-3 17 -2 44.1 6.1
-3 17 -2 42 6.3
3 -17 2 44.6 8
-4 17 -2 6.5 4.7
-4 17 -2 11.6 4.7
4 -17 2 2.1 5.9
5 16 -2 -0.6 4.6
-5 -16 2 5 3.2
4 16 -2 32.7 5.7
-4 -16 2 43 5.5
3 16 -2 24.3 4.9
-3 -16 2 15.7 3.9
2 16 -2 2.5 2.8
-2 -16 2 -1.1 2.6
1 16 -2 32.4 5
-1 -16 2 28.7 5.3
0 16 -2 -1.5 2.5
0 16 -2 6.7 2.2
0 -16 2 6 3.3
-1 16 -2 30.2 5
-1 16 -2 29.4 4.1
1 -16 2 29.8 6.3
-2 16 -2 2 3.1
-2 16 -2 0 2.8
2 -16 2 -1.8 3.3
-3 16 -2 22.2 4.9
-3 16 -2 21.7 4.7
3 -16 2 24.3 6.4
-4 16 -2 26.9 5.7
-4 16 -2 28.8 5.3
4 -16 2 41.5 9.1
-5 16 -2 3.7 5.4
-5 16 -2 1.6 3.9
5 -16 2 -11.2 5.8
6 15 -2 13.3 5
-6 -15 2 7.5 3
5 15 -2 1.5 3.9
-5 -15 2 2.1 2.6
4 15 -2 5 3.6
-4 -15 2 5.5 2.6
3 15 -2 19.9 4.3
-3 -15 2 24.1 3.9
2 15 -2 8.5 3.2
-2 -15 2 8 3
1 15 -2 12.9 1.4
1 15 -2 12.6 1.3
1 15 -2 11.2 3.1
-1 -15 2 21.4 4.3
0 15 -2 81.19 5.4
0 15 -2 85.69 5.2
0 15 -2 86.89 7
0 -15 2 87.89 7.7
-1 15 -2 17 3.4
-1 15 -2 23.7 4.1
1 -15 2 12.8 4.1
-2 15 -2 3.5 2.6
-2 15 -2 2.1 2.7
2 -15 2 7.7 4.2
-3 15 -2 18.6 4.3
-3 15 -2 19.8 4.4
3 -15 2 12.8 5.1
-4 15 -2 3.2 3.4
-4 15 -2 2.6 2.8
4 -15 2 2.2 4.5
-5 15 -2 1.3 3.6
-5 15 -2 -4.2 4.2
5 -15 2 -8.2 4.6
-6 15 -2 18.9 5.4
-6 15 -2 6.7 3.7
6 -15 2 10.7 7
7 14 -2 8.4 5.6
6 14 -2 35 6.1
-6 -14 2 30.5 4.3
5 14 -2 1.1 3.4
-5 -14 2 -4.4 2.1
4 14 -2 4.3 3.1
-4 -14 2 5.2 2.1
3 14 -2 14.8 3.6
-3 -14 2 13.8 3.1
2 14 -2 20.7 3.6
-2 -14 2 12.6 3.1
1 14 -2 11.6 1.3
1 14 -2 8.3 1.3
1 14 -2 11.8 2.9
-1 -14 2 11.3 3.2
0 14 -2 16.9 2.5
0 14 -2 10.6 2.8
0 14 -2 10.2 2.3
0 -14 2 11.3 3.1
-1 14 -2 11.2 2.8
-1 14 -2 11.6 3.3
1 -14 2 14.3 4
-2 14 -2 19.6 3.9
-2 14 -2 14.2 3.4
2 -14 2 20.8 4.9
-3 14 -2 13.6 3.9
-3 14 -2 14.5 3.6
3 -14 2 5.8 3.1
3 -14 2 19.3 5.2
-4 14 -2 6 2.8
-4 14 -2 7.3 4
4 -14 2 1.3 2.7
4 -14 2 14.4 5.2
-5 14 -2 5.2 2.7
-5 14 -2 0.1 3.9
5 -14 2 -1.9 4
5 -14 2 1.2 3.3
-6 14 -2 25.1 6.2
-6 14 -2 26.2 5.3
6 -14 2 39.9 9.9
6 -14 2 31.1 5.8
-7 14 -2 13.7 5.9
-7 14 -2 13.3 4.8
7 -14 2 1.8 7.2
7 13 -2 57.89 7.9
-7 -13 2 45.2 5
6 13 -2 27.4 5.2
-6 -13 2 26.1 3.5
5 13 -2 6.3 3.2
-5 -13 2 6.9 2.2
4 13 -2 22.4 4.3
-4 -13 2 24.3 3.2
3 13 -2 195.18 10.6
-3 -13 2 174.08 9.3
2 13 -2 11 2.7
-2 -13 2 5.3 2.1
1 13 -2 26.9 3.8
1 13 -2 15.2 1.6
1 13 -2 18.7 1.8
-1 -13 2 9 2.6
0 13 -2 40.5 4.4
0 13 -2 45.1 3.4
0 13 -2 37.9 3.5
0 -13 2 46.5 5.1
-1 13 -2 22.3 3.4
-1 13 -2 17.1 3.4
1 -13 2 12.8 3.2
-2 13 -2 11.8 2.8
-2 13 -2 10.5 2.6
2 -13 2 1.5 2.1
2 -13 2 4.1 3.1
-3 13 -2 192.18 11.1
-3 13 -2 199.58 10.7
3 -13 2 185.98 12.9
3 -13 2 161.98 10.2
-4 13 -2 26.8 5
-4 13 -2 25.5 4.1
4 -13 2 24.9 4.9
4 -13 2 24.6 5.6
-5 13 -2 10.4 3.2
-5 13 -2 10.4 4
5 -13 2 9.5 3.3
5 -13 2 3.4 4.7
-6 13 -2 26.2 5.6
-6 13 -2 32 5.6
6 -13 2 14.6 5.9
6 -13 2 30.4 5.5
-7 13 -2 53.19 6.9
-7 13 -2 38.8 7.3
7 -13 2 44.3 7.1
7 -13 2 56.19 11.1
7 12 -2 19.6 4.9
-7 -12 2 22 3.6
6 12 -2 3.6 3.4
-6 -12 2 2.1 1.9
5 12 -2 11.9 3.6
-5 -12 2 14.7 2.5
4 12 -2 20.5 3.9
-4 -12 2 19.7 2.9
3 12 -2 172.88 9.6
-3 -12 2 161.48 8.4
2 12 -2 90.19 6
-2 -12 2 67.59 5.1
1 12 -2 262.77 10.1
1 12 -2 290.07 13
1 12 -2 269.47 10.3
-1 -12 2 272.57 12.9
0 12 -2 11 2.1
0 12 -2 4.7 2.2
0 12 -2 8.5 1.6
0 -12 2 4.3 1.9
-1 12 -2 281.97 13.2
-1 12 -2 279.27 12.7
1 -12 2 273.67 14.4
-2 12 -2 80.39 6.1
-2 12 -2 83.09 6.1
2 -12 2 80.29 7.2
2 -12 2 71.19 5.6
-3 12 -2 147.39 8.9
-3 12 -2 148.29 9.6
3 -12 2 169.48 9.5
3 -12 2 167.38 11.7
-4 12 -2 14.3 4.1
-4 12 -2 16.2 3.2
4 -12 2 14.3 4.5
4 -12 2 19.7 4.1
-5 12 -2 12.7 3.3
-5 12 -2 18.3 4.7
5 -12 2 9.3 3.5
5 -12 2 11.2 4.5
-6 12 -2 5.3 4.1
-6 12 -2 -1.3 2.3
6 -12 2 2.9 4.5
6 -12 2 2.8 3.4
-7 12 -2 14.1 5.3
-7 12 -2 22.4 5.2
7 -12 2 24.8 5.7
7 -12 2 29.2 7.2
8 11 -2 16.6 5.6
-8 -11 2 23.2 3.8
7 11 -2 45.6 6.3
-7 -11 2 33.8 4.2
6 11 -2 -1.9 3.2
-6 -11 2 1.5 1.7
5 11 -2 38.4 5.2
-5 -11 2 35 3.4
4 11 -2 77.69 6.1
-4 -11 2 78.99 4.9
3 11 -2 26.8 3.8
-3 -11 2 29.9 3
2 11 -2 202.58 10.3
-2 -11 2 208.58 9.7
1 11 -2 128.09 5.2
1 11 -2 134.89 7.5
1 11 -2 124.99 5.4
-1 -11 2 130.99 7.4
0 11 -2 276.87 11.4
0 11 -2 285.27 13.1
0 11 -2 286.67 11.9
0 -11 2 301.37 13.8
-1 11 -2 119.49 6.9
-1 11 -2 123.79 7.3
-1 11 -2 121.29 6.5
1 -11 2 129.49 6.9
1 -11 2 126.79 8.2
-2 11 -2 199.58 10.3
-2 11 -2 190.28 10.3
2 -11 2 212.28 12.2
2 -11 2 207.18 10.3
-3 11 -2 21.2 3.8
-3 11 -2 27.5 3.8
3 -11 2 24.6 5
3 -11 2 26.8 4.1
-4 11 -2 78.59 6.9
-4 11 -2 76.99 5.9
4 -11 2 73.59 6.6
4 -11 2 77.49 9.6
-5 11 -2 25.5 4.4
-5 11 -2 35.8 5.6
5 -11 2 39.7 6.8
5 -11 2 36.5 5.4
-6 11 -2 1.9 2.4
-6 11 -2 4.4 3.9
6 -11 2 6.6 4.7
6 -11 2 3.4 3.1
-7 11 -2 43.7 6.7
-7 11 -2 28.6 6.2
7 -11 2 46.7 8.6
7 -11 2 55.99 8
-8 11 -2 15.3 5.6
-8 11 -2 21.8 5.1
8 -11 2 17 5.2
8 -11 2 22.4 8
8 10 -2 39.4 6.6
-8 -10 2 47.5 5.1
7 10 -2 5.8 3.6
-7 -10 2 9.9 2.6
6 10 -2 83.69 6.8
-6 -10 2 66.69 5
5 10 -2 14 3.2
-5 -10 2 11.7 2.2
4 10 -2 35.3 4.5
-4 -10 2 34.7 3.1
3 10 -2 44.4 5.1
3 10 -2 57.59 4.8
-3 -10 2 61.19 4
2 10 -2 82.49 5.5
2 10 -2 89.79 5.8
-2 -10 2 97.29 5.3
1 10 -2 79.49 3.6
1 10 -2 71.39 5.1
1 10 -2 76.19 3.4
-1 -10 2 81.59 5.1
0 10 -2 33.7 3.6
0 10 -2 39 2.8
0 10 -2 31.8 2.8
0 -10 2 38.3 3.7
-1 10 -2 68.19 4.4
-1 10 -2 72.39 4.9
-1 10 -2 66.09 4.7
1 -10 2 72.39 5.7
1 -10 2 85.59 5
-2 10 -2 96.79 6.1
-2 10 -2 90.29 6.2
2 -10 2 105.89 6.5
2 -10 2 107.09 7.8
-3 10 -2 64.49 5.1
-3 10 -2 69.19 5.7
3 -10 2 54.19 6
3 -10 2 62.29 5.2
-4 10 -2 26.5 4.5
-4 10 -2 29.9 4.2
4 -10 2 37.2 5
4 -10 2 23.6 5.1
-5 10 -2 12.4 3.9
-5 10 -2 16.4 3.5
5 -10 2 14.3 4.7
5 -10 2 16.5 3.8
-6 10 -2 78.39 7.9
-6 10 -2 64.89 6.3
6 -10 2 74.19 7.4
6 -10 2 67.29 9.9
-7 10 -2 5.3 2.7
-7 10 -2 9.4 4.1
7 -10 2 12.6 4
7 -10 2 10.7 5.6
-8 10 -2 50.49 7.5
-8 10 -2 25.7 6.9
8 -10 2 38.7 8.6
8 -10 2 45.9 7.5
8 9 -2 6.6 4
-8 -9 2 1.4 2.8
7 9 -2 30 5.1
-7 -9 2 25.7 2.6
-7 -9 2 27.8 3.9
6 9 -2 8.4 3
-6 -9 2 0.5 1.6
-6 -9 2 3 0.8
-6 -9 2 3.9 0.9
5 9 -2 59.69 5.3
-5 -9 2 45.7 3.7
4 9 -2 94.09 6.9
4 9 -2 105.69 6.9
-4 -9 2 100.19 5.4
3 9 -2 31.6 3.5
3 9 -2 29.9 3.8
-3 -9 2 34.4 2.7
2 9 -2 33.4 3.2
2 9 -2 29.4 3
-2 -9 2 33.4 2.7
-2 -9 2 34.7 3
1 9 -2 0 1
1 9 -2 1.7 0.6
1 9 -2 3.3 1.5
1 9 -2 1.5 0.7
-1 -9 2 0.3 1.1
-1 -9 2 1.8 1.1
0 9 -2 1.1 0.9
0 9 -2 0.5 0.9
0 9 -2 -0.1 1
0 9 -2 -0.6 0.9
0 -9 2 -0.2 1.1
-1 9 -2 -0.6 1.1
-1 9 -2 -0.4 1
-1 9 -2 0.4 1.1
1 -9 2 0.5 1.3
1 -9 2 1.2 1.1
-2 9 -2 34.3 3.4
-2 9 -2 40.2 3.9
2 -9 2 41.8 3.7
2 -9 2 44.3 4.8
-3 9 -2 37.3 3.6
-3 9 -2 29.3 4.1
3 -9 2 38.4 5.7
3 -9 2 31.7 4.1
-4 9 -2 102.89 6.8
-4 9 -2 93.19 7.4
4 -9 2 102.99 7.4
4 -9 2 106.99 8.9
-5 9 -2 56.69 6.8
-5 9 -2 48 5
5 -9 2 55.19 6.6
5 -9 2 59.79 8.3
-6 9 -2 3.2 2.4
-6 9 -2 4.7 3.3
6 -9 2 -1.8 3.4
6 -9 2 2.2 3
-7 9 -2 32.3 5
-7 9 -2 30 5.6
7 -9 2 26.1 5.7
7 -9 2 28 6.8
-8 9 -2 1.6 4.2
-8 9 -2 5.5 3.4
8 -9 2 0.9 6.1
8 -9 2 5.5 4
9 8 -2 -1.6 4.7
-9 -8 2 -0.5 3.6
-9 -8 2 4 5.1
8 8 -2 26.8 5.5
-8 -8 2 25.1 4.5
-8 -8 2 33.6 6.1
-8 -8 2 23.9 3.6
7 8 -2 1.2 2.7
-7 -8 2 3.5 2.3
-7 -8 2 5.6 2
-7 -8 2 9.2 2.1
6 8 -2 25.4 4.4
-6 -8 2 28.6 2.6
-6 -8 2 27 2.3
-6 -8 2 23.1 3.2
5 8 -2 50.89 4.9
-5 -8 2 55.09 4
-5 -8 2 52.49 2.5
-5 -8 2 55.39 2.8
4 8 -2 54.59 4.5
4 8 -2 44.7 4.7
-4 -8 2 53.39 3.5
-4 -8 2 51.89 4.8
3 8 -2 11.9 2.2
3 8 -2 13.4 2.4
-3 -8 2 7.1 1.7
-3 -8 2 6.5 1.4
2 8 -2 254.87 10.8
2 8 -2 253.07 11.2
-2 -8 2 266.27 10.5
-2 -8 2 237.68 10.6
1 8 -2 287.97 11.8
1 8 -2 265.67 11
1 8 -2 269.77 10
1 8 -2 269.37 9.8
-1 -8 2 269.67 11.2
-1 -8 2 276.87 11.3
0 8 -2 2.4 0.9
0 8 -2 1.2 0.8
0 8 -2 1.8 1.2
0 8 -2 3.9 1.1
0 -8 2 0.9 0.8
0 -8 2 4.8 1.3
-1 8 -2 260.07 12
-1 8 -2 258.27 11.4
-1 8 -2 266.67 11.5
-1 8 -2 268.47 11.1
1 -8 2 277.27 11.4
1 -8 2 270.27 12.5
-2 8 -2 241.38 11.5
-2 8 -2 253.17 11.2
2 -8 2 253.57 12.8
2 -8 2 255.27 11.5
-3 8 -2 9.7 2.5
-3 8 -2 9.9 2.1
3 -8 2 6.8 2
3 -8 2 5.8 2.2
-4 8 -2 53.69 4.5
-4 8 -2 50.29 5.2
4 -8 2 48.1 4.9
4 -8 2 50.99 6.9
-5 8 -2 46.4 4.7
-5 8 -2 45.7 5.9
5 -8 2 52.69 7.6
5 -8 2 50.89 5.1
-6 8 -2 26.3 4.4
-6 8 -2 22.9 4.8
6 -8 2 25.4 5.8
6 -8 2 27.8 4.8
-7 8 -2 7.7 4.1
-7 8 -2 13.2 3.8
7 -8 2 8.6 4.7
7 -8 2 10.8 3.8
-8 8 -2 31 6.8
-8 8 -2 37.9 6.1
8 -8 2 37.2 6.4
8 -8 2 39.2 8.6
-9 8 -2 2.1 5.4
-9 8 -2 -1.3 3.5
9 -8 2 6.3 7
9 7 -2 7.3 4.5
-9 -7 2 -4.1 3.6
-9 -7 2 8.5 3.6
-9 -7 2 16.4 5.2
8 7 -2 2.9 3.3
-8 -7 2 6.7 3.2
-8 -7 2 1 4
-8 -7 2 0.4 2.6
7 7 -2 33.8 5.2
-7 -7 2 42.4 4.1
-7 -7 2 37.1 4.7
6 7 -2 120.29 8.2
-6 -7 2 126.39 6.5
-6 -7 2 119.59 7.2
-6 -7 2 128.59 5.9
5 7 -2 91.09 6.7
-5 -7 2 87.89 4.2
-5 -7 2 93.19 7
-5 -7 2 95.29 4.7
-5 -7 2 95.49 5.7
4 7 -2 18.9 3
4 7 -2 22.3 3.5
-4 -7 2 20 3.1
-4 -7 2 18.8 1.3
-4 -7 2 17.8 2.8
-4 -7 2 19.8 2.1
-4 -7 2 22.7 1.5
3 7 -2 130.29 7.1
3 7 -2 127.99 7
-3 -7 2 135.49 6
-3 -7 2 129.59 6.6
2 7 -2 71.69 4.2
2 7 -2 74.89 4.6
-2 -7 2 76.49 3.9
-2 -7 2 73.59 4.3
1 7 -2 14.5 1.8
1 7 -2 10 1.6
1 7 -2 14.2 1
1 7 -2 15.3 1
-1 -7 2 14.6 1.6
-1 -7 2 17.6 2.1
0 7 -2 1.9 0.9
0 7 -2 2.1 0.7
0 7 -2 3.6 1
0 7 -2 3.4 1.1
0 -7 2 3.3 1
0 -7 2 3.1 1
-1 7 -2 14.4 2.1
-1 7 -2 14.3 2
-1 7 -2 19.2 2
-1 7 -2 17.4 2.3
1 -7 2 16.4 2.3
1 -7 2 19.2 2.8
1 -7 2 15.6 2.1
-2 7 -2 61.79 4.3
-2 7 -2 66.79 4.7
-2 7 -2 78.79 4.6
2 -7 2 71.89 4.6
2 -7 2 82.39 5.8
-3 7 -2 135.89 7.8
-3 7 -2 141.19 7.3
3 -7 2 133.19 8.8
3 -7 2 124.69 7.4
-4 7 -2 28.3 3.8
-4 7 -2 20.6 3.5
4 -7 2 17.6 3.2
4 -7 2 18.8 4
-5 7 -2 107.69 7.1
5 -7 2 94.19 7.2
5 -7 2 95.39 8.6
-6 7 -2 133.39 9.6
-6 7 -2 114.79 7.9
6 -7 2 110.19 8.5
6 -7 2 132.19 10.9
-7 7 -2 24.2 5.2
-7 7 -2 31.9 4.6
7 -7 2 30 5.5
7 -7 2 21.3 6.4
-8 7 -2 4.8 4.3
-8 7 -2 3.1 3.5
8 -7 2 -7.9 4.2
8 -7 2 7.9 4.2
-9 7 -2 -1.5 4.4
-9 7 -2 10.1 4.3
9 -7 2 2 4
9 -7 2 -4.5 5.9
9 6 -2 56.89 7.5
-9 -6 2 40.1 6.7
-9 -6 2 49.1 5.6
-9 -6 2 42.5 7.2
8 6 -2 8 3.5
-8 -6 2 6.8 2.9
-8 -6 2 9.2 4.1
-8 -6 2 13.5 3.9
7 6 -2 5 3
-7 -6 2 3.5 2.3
-7 -6 2 2.3 2.3
6 6 -2 207.08 11.1
-6 -6 2 207.98 10.5
-6 -6 2 198.28 8.8
-6 -6 2 189.28 9.4
5 6 -2 48.5 4.6
5 6 -2 43.8 3.2
-5 -6 2 52.39 4
-5 -6 2 49.7 5.3
-5 -6 2 42.5 2.9
-5 -6 2 49.5 3.4
4 6 -2 211.88 10.4
4 6 -2 204.28 8.1
4 6 -2 200.98 10.1
-4 -6 2 207.08 7.8
-4 -6 2 206.78 10.2
-4 -6 2 189.28 9.4
-4 -6 2 197.08 8.1
-4 -6 2 197.98 9
3 6 -2 29.1 3
3 6 -2 29.9 2.8
-3 -6 2 28.2 1.5
-3 -6 2 27.4 2.7
-3 -6 2 30.3 2.2
-3 -6 2 26.1 1.3
2 6 -2 494.55 19
2 6 -2 537.75 19.7
-2 -6 2 503.45 18.5
-2 -6 2 505.25 19.2
1 6 -2 320.07 11.2
1 6 -2 320.27 12.1
1 6 -2 330.77 12.8
1 6 -2 294.37 11.2
-1 -6 2 317.87 12.4
-1 -6 2 331.07 12.2
0 6 -2 178.58 7.2
0 6 -2 177.58 7.4
0 6 -2 188.38 8
0 6 -2 182.28 7.6
0 -6 2 188.28 8.1
0 -6 2 173.78 7.7
-1 6 -2 326.67 13.2
-1 6 -2 312.07 12.7
-1 6 -2 333.97 13.2
-1 6 -2 329.47 13
1 -6 2 331.17 13
1 -6 2 327.17 13.1
1 -6 2 331.17 13.9
-2 6 -2 499.75 20.2
-2 6 -2 500.15 19.5
-2 6 -2 516.85 20
-2 6 -2 495.15 19.4
2 -6 2 521.65 19.8
2 -6 2 521.35 21.1
2 -6 2 490.95 19.8
-3 6 -2 32.4 4
-3 6 -2 28.4 2.8
3 -6 2 32.2 3.2
3 -6 2 26.9 4.2
-4 6 -2 209.38 10.2
-4 6 -2 204.28 10.9
4 -6 2 193.58 10.3
4 -6 2 202.78 12.1
-5 6 -2 39.6 4.2
-5 6 -2 60.69 5.5
5 -6 2 44.1 6.6
5 -6 2 46.7 4.7
-6 6 -2 192.88 11.8
-6 6 -2 171.98 10.5
6 -6 2 211.08 11.6
6 -6 2 199.78 13.5
-7 6 -2 1.3 3.3
-7 6 -2 -0.9 2
7 -6 2 -0.6 3.8
7 -6 2 1.1 2.4
-8 6 -2 8.2 4.3
-8 6 -2 13.3 3.8
8 -6 2 -2.3 4.4
8 -6 2 12.9 4.5
-9 6 -2 53.09 8.4
-9 6 -2 37.4 5.8
-9 6 -2 43.4 9.6
9 -6 2 50.89 9.8
9 -6 2 55.49 8
9 5 -2 26.7 5.6
-9 -5 2 24 5.8
-9 -5 2 27.5 5.7
-9 -5 2 29.4 5.3
8 5 -2 4.2 3.2
-8 -5 2 4.6 3.8
-8 -5 2 6.1 3.4
-8 -5 2 1.8 2.8
7 5 -2 224.38 10.7
7 5 -2 204.38 11.9
-7 -5 2 208.58 10.8
-7 -5 2 212.78 11.8
-7 -5 2 205.18 12.6
6 5 -2 77.69 6.2
6 5 -2 75.89 5
-6 -5 2 68.39 5.7
-6 -5 2 66.59 5.1
-6 -5 2 68.69 5
5 5 -2 14.4 2.2
5 5 -2 16.9 3.1
-5 -5 2 13.9 2
-5 -5 2 14.3 2.6
-5 -5 2 16.3 3.3
-5 -5 2 14.6 2.3
4 5 -2 11.7 2.7
4 5 -2 14 2.6
4 5 -2 13.8 1.7
-4 -5 2 14.6 2.8
-4 -5 2 14.8 1.6
-4 -5 2 15 2.3
-4 -5 2 12.3 2.2
-4 -5 2 10.9 1.7
3 5 -2 2.1 0.7
3 5 -2 3.1 1.3
3 5 -2 1.2 1.1
-3 -5 2 2.1 1.1
-3 -5 2 2.5 0.6
-3 -5 2 3 0.8
-3 -5 2 1.7 0.7
-3 -5 2 3.5 1.4
2 5 -2 54.99 3.3
2 5 -2 52.09 3.5
-2 -5 2 55.49 3.4
-2 -5 2 56.19 2.9
1 5 -2 6 1.1
1 5 -2 6.3 0.9
1 5 -2 6.5 0.5
1 5 -2 5.2 0.5
-1 -5 2 6.1 0.9
-1 -5 2 6.6 1.3
0 5 -2 0.9 0.5
0 5 -2 -0.5 0.4
0 5 -2 1.2 0.6
0 5 -2 1 0.5
0 -5 2 0.7 0.5
0 -5 2 0.7 0.6
-1 5 -2 5.8 1.1
-1 5 -2 7.2 1.4
-1 5 -2 6.1 1.2
-1 5 -2 3.1 1
1 -5 2 4.6 1.3
1 -5 2 6.2 1.2
1 -5 2 6.6 1.2
-2 5 -2 56.59 3.5
-2 5 -2 45 3.7
-2 5 -2 49 3.5
-2 5 -2 51.69 3.8
2 -5 2 54.19 3.6
2 -5 2 54.99 3.7
2 -5 2 44.9 4
-3 5 -2 3.6 1.2
-3 5 -2 3.2 1.6
3 -5 2 0.3 1
3 -5 2 1.3 1.3
-4 5 -2 8.3 2.3
-4 5 -2 12.5 2.3
4 -5 2 9.2 2.2
4 -5 2 15.4 3.5
-5 5 -2 11.2 3.2
-5 5 -2 8.4 2.2
5 -5 2 13.7 3.3
5 -5 2 17.9 4.2
-6 5 -2 76.49 7
-6 5 -2 70.49 5.9
6 -5 2 69.69 6.4
6 -5 2 68.09 7.5
-7 5 -2 209.78 11.9
-7 5 -2 195.28 12.7
7 -5 2 238.58 15.7
7 -5 2 190.18 11.9
-8 5 -2 7.7 3.4
-8 5 -2 4 3.6
8 -5 2 12.9 4
8 -5 2 6.8 4.9
-9 5 -2 24.4 7.9
-9 5 -2 18.6 4.4
-9 5 -2 29.6 6
9 -5 2 36.7 7.6
9 -5 2 35.7 6.9
9 4 -2 5.4 4.2
-9 -4 2 31.1 6.2
-9 -4 2 21.9 4.7
-9 -4 2 12.1 4.8
8 4 -2 2.4 2.5
8 4 -2 5.2 3.1
-8 -4 2 1.6 3.5
-8 -4 2 5.6 2.9
-8 -4 2 -2 3
7 4 -2 52.19 4.9
7 4 -2 41.9 5.4
-7 -4 2 46.6 4.8
-7 -4 2 52.29 6.4
-7 -4 2 38.7 5.8
6 4 -2 191.58 10.3
6 4 -2 170.58 9
-6 -4 2 166.18 10
-6 -4 2 186.18 9.4
5 4 -2 111.39 5.9
5 4 -2 99.29 6.8
-5 -4 2 107.69 6.8
-5 -4 2 104.69 7.3
-5 -4 2 102.39 5.5
-5 -4 2 113.99 6.2
4 4 -2 83.79 5.3
4 4 -2 72.99 4.1
-4 -4 2 75.89 5.1
-4 -4 2 79.59 4.4
-4 -4 2 72.69 5.3
-4 -4 2 77.79 4.9
-4 -4 2 77.09 4
3 4 -2 859.81 32.8
3 4 -2 889.71 33
3 4 -2 898.81 31.5
-3 -4 2 903.81 32.8
-3 -4 2 898.51 32.7
-3 -4 2 907.71 31.2
-3 -4 2 924.81 32.3
2 4 -2 21.2 1.2
2 4 -2 21.1 1.9
2 4 -2 17.9 1.9
-2 -4 2 21.3 1.5
-2 -4 2 21.9 1.1
-2 -4 2 19.1 1.8
1 4 -2 864.21 30.4
1 4 -2 838.62 29.1
1 4 -2 841.72 29.7
-1 -4 2 859.51 29.7
-1 -4 2 873.31 29.2
-1 -4 2 861.31 30.3
0 4 -2 212.88 7.9
0 4 -2 213.28 8.1
0 4 -2 199.58 7.9
0 4 -2 211.18 8.4
0 -4 2 203.08 8.2
0 -4 2 199.68 7.9
0 -4 2 219.48 8.4
-1 4 -2 854.31 30.5
-1 4 -2 854.81 30.7
-1 4 -2 866.61 31
-1 4 -2 869.01 30.5
1 -4 2 854.01 30.6
1 -4 2 868.71 30.6
1 -4 2 855.51 31.4
-2 4 -2 22.3 2.8
-2 4 -2 23.3 2
-2 4 -2 17.2 2.2
-2 4 -2 19 2.5
2 -4 2 19.1 2.9
2 -4 2 21.9 2.6
2 -4 2 21.7 2.6
-3 4 -2 891.31 33
-3 4 -2 871.51 33.2
-3 4 -2 904.11 33
-3 4 -2 895.91 34.2
-3 4 -2 919.51 33.7
3 -4 2 937.91 35.1
3 -4 2 928.11 33.3
3 -4 2 833.62 33.2
-4 4 -2 82.59 5.3
-4 4 -2 73.69 5.6
4 -4 2 83.79 6.8
4 -4 2 77.59 5.4
-5 4 -2 108.39 7.5
-5 4 -2 113.89 7.1
5 -4 2 101.89 8.3
5 -4 2 116.79 7.5
-6 4 -2 174.08 10.8
-6 4 -2 170.28 10
6 -4 2 181.68 12.3
6 -4 2 181.88 10.5
-7 4 -2 42 5.6
-7 4 -2 56.09 7.1
7 -4 2 43.5 7
7 -4 2 40.8 5.6
-8 4 -2 0.6 3.3
-8 4 -2 -0.1 4.7
-8 4 -2 -4.8 2.8
8 -4 2 2.1 3.2
8 -4 2 4.9 4.8
-9 4 -2 24.3 5.1
-9 4 -2 8.9 6
-9 4 -2 16.6 4.8
9 -4 2 16.9 6
9 3 -2 32.4 6
-9 -3 2 36 5.9
-9 -3 2 39.7 7
-9 -3 2 37.9 6.3
8 3 -2 9.3 3.5
8 3 -2 11.7 3.9
-8 -3 2 14.4 4.7
-8 -3 2 10.2 3.5
-8 -3 2 10.1 3.5
7 3 -2 48.8 5.5
7 3 -2 55.19 5
-7 -3 2 44.7 5.2
-7 -3 2 49.4 6.4
-7 -3 2 51.29 6.6
6 3 -2 89.19 6
6 3 -2 97.49 7
-6 -3 2 93.29 7.1
-6 -3 2 93.69 6.3
5 3 -2 238.98 10.7
5 3 -2 228.08 11.7
-5 -3 2 256.37 11.2
-5 -3 2 228.68 10.2
-5 -3 2 235.78 11.8
-5 -3 2 246.08 12.1
4 3 -2 137.09 6.5
4 3 -2 144.49 7.7
-4 -3 2 136.39 7.4
-4 -3 2 128.89 7.3
-4 -3 2 134.29 6.2
-4 -3 2 136.29 7.6
3 3 -2 550.64 21.7
3 3 -2 557.54 20.5
-3 -3 2 579.54 20.3
-3 -3 2 560.34 21.5
-3 -3 2 584.14 21.6
-3 -3 2 564.84 21.3
2 3 -2 190.98 7.9
2 3 -2 193.48 7.2
2 3 -2 190.78 8.3
-2 -3 2 196.68 7.6
-2 -3 2 186.58 7
-2 -3 2 186.08 8
-2 -3 2 185.88 7.8
1 3 -2 1123.59 38.3
1 3 -2 1104.69 39.3
1 3 -2 1127.99 38.6
-1 -3 2 1158.68 39.3
-1 -3 2 1136.49 38.3
-1 -3 2 1114.79 38.5
0 3 -2 130.89 5.3
0 3 -2 127.89 5.4
0 3 -2 130.09 5.6
0 3 -2 143.29 5.4
0 -3 2 144.99 5.6
0 -3 2 142.69 5.4
0 -3 2 131.39 5.6
-1 3 -2 1199.98 40.4
-1 3 -2 1126.79 40.4
-1 3 -2 1117.39 40.9
-1 3 -2 1179.38 40.7
1 -3 2 1142.79 41.2
1 -3 2 1158.38 40.5
1 -3 2 1173.28 40.4
1 -3 2 1180.58 40.6
-2 3 -2 220.58 9
-2 3 -2 196.28 8.5
-2 3 -2 184.78 9.1
2 -3 2 186.68 8.5
-3 3 -2 546.75 21.4
-3 3 -2 580.04 22.8
-3 3 -2 565.44 21.7
-3 3 -2 563.44 21.4
-3 3 -2 551.84 21.9
3 -3 2 551.34 21.8
3 -3 2 568.84 21.7
3 -3 2 559.64 23.1
-4 3 -2 158.58 7.9
-4 3 -2 142.39 8.1
4 -3 2 138.09 7.7
4 -3 2 139.19 9.1
-5 3 -2 257.07 12.2
-5 3 -2 259.07 12.8
5 -3 2 251.77 14.1
5 -3 2 237.08 12.2
-6 3 -2 93.49 6.8
-6 3 -2 104.19 7.7
6 -3 2 103.19 8.7
6 -3 2 92.39 7
-7 3 -2 58.39 7.1
-7 3 -2 61.39 8.6
-7 3 -2 49.9 5.4
7 -3 2 37.2 6.6
7 -3 2 54.69 6.6
-8 3 -2 10.4 3.4
-8 3 -2 11.6 5.4
-8 3 -2 17.6 4.3
8 -3 2 15.7 5.5
8 -3 2 8.3 3.4
-9 3 -2 35.5 6.4
-9 3 -2 28.7 5.4
-9 3 -2 25.5 7.8
9 -3 2 41.9 8.7
-10 -2 2 -9.4 5.5
-10 -2 2 7.3 5.1
9 2 -2 9.1 3.9
9 2 -2 6.8 4.1
-9 -2 2 17.9 5.4
-9 -2 2 4.2 4.1
-9 -2 2 11.5 4.6
8 2 -2 1.5 2.6
8 2 -2 -3 2.4
8 2 -2 -2.8 3.3
-8 -2 2 -1.5 3.2
-8 -2 2 -1.8 2.8
-8 -2 2 3.7 2.9
7 2 -2 8.4 3
7 2 -2 18.7 3.8
7 2 -2 15.2 3.6
-7 -2 2 11.4 3.2
-7 -2 2 16.3 4
-7 -2 2 13.9 3.6
6 2 -2 151.58 8.5
6 2 -2 165.08 9.9
6 2 -2 155.78 9.3
-6 -2 2 162.78 9.1
-6 -2 2 149.59 9.7
-6 -2 2 155.98 9.8
5 2 -2 74.19 5.5
5 2 -2 74.19 5.8
5 2 -2 80.09 5.1
-5 -2 2 91.09 6.4
-5 -2 2 75.09 5.3
-5 -2 2 83.49 5.5
-5 -2 2 77.69 6.1
4 2 -2 198.18 9.8
4 2 -2 189.28 8.8
4 2 -2 212.88 10
-4 -2 2 202.38 8.7
-4 -2 2 203.18 10
-4 -2 2 201.58 10
-4 -2 2 212.78 10.1
3 2 -2 448.36 17.7
3 2 -2 424.26 16.5
3 2 -2 434.16 17.3
-3 -2 2 459.35 17.7
-3 -2 2 444.46 17.5
-3 -2 2 449.16 17.5
-3 -2 2 460.05 16.5
2 2 -2 1.4 0.5
-2 -2 2 0.4 0.7
-2 -2 2 1.4 0.5
-2 -2 2 1.9 0.9
-2 -2 2 1.8 0.7
1 2 -2 2371.16 81.89
1 2 -2 2388.06 81.79
1 2 -2 2425.16 82.59
-1 -2 2 2501.45 81.79
-1 -2 2 2420.36 81.79
-1 -2 2 2391.36 82.49
0 2 -2 196.08 7.7
0 2 -2 203.68 7.9
0 2 -2 217.38 7.7
0 -2 2 204.48 7.8
0 -2 2 224.38 7.8
0 -2 2 218.08 7.9
-1 2 -2 2487.85 84.09
-1 2 -2 2428.16 84.59
-1 2 -2 2487.25 83.79
-1 2 -2 2470.15 84.19
1 -2 2 2446.96 83.89
1 -2 2 2457.35 84.09
1 -2 2 2459.35 84.09
1 -2 2 2428.36 84.69
-2 2 -2 1.3 0.6
-2 2 -2 2.6 1.2
-2 2 -2 1.7 0.7
-2 2 -2 1.8 0.8
2 -2 2 0.9 0.6
2 -2 2 0.9 0.8
2 -2 2 4.1 1
-3 2 -2 444.56 17.4
-3 2 -2 445.86 18.5
-3 2 -2 424.86 17
-3 2 -2 435.16 17.6
-3 2 -2 447.66 17.3
3 -2 2 410.76 17.3
3 -2 2 449.56 17.4
3 -2 2 462.65 18.9
-4 2 -2 234.58 10.2
-4 2 -2 212.98 10.4
-4 2 -2 209.08 10.3
4 -2 2 197.48 11.2
4 -2 2 198.08 9.9
4 -2 2 202.48 10.4
-5 2 -2 70.49 5.6
-5 2 -2 78.19 5.6
5 -2 2 66.99 6.6
5 -2 2 82.49 5.7
-6 2 -2 153.48 8.9
-6 2 -2 151.88 11
-6 2 -2 143.79 9.3
6 -2 2 144.89 10.7
6 -2 2 149.09 9
-7 2 -2 20.2 3.7
-7 2 -2 12.7 3.4
-7 2 -2 9.2 4.2
7 -2 2 15.3 4.2
7 -2 2 8.7 2.9
-8 2 -2 1.2 3.1
-8 2 -2 6.2 3
-8 2 -2 0.8 4.3
8 -2 2 2.4 3.6
8 -2 2 -0.3 2.9
-9 2 -2 15.8 5.5
-9 2 -2 8.7 3.6
-9 2 -2 17.2 6.6
9 -2 2 6.9 5.2
-10 2 -2 7.8 6
-10 2 -2 10.8 5.2
-10 2 -2 14.8 7.3
10 -2 2 5.9 6.8
-10 -1 2 82.79 10.1
-10 -1 2 96.19 12.1
-10 -1 2 86.69 9.8
9 1 -2 12.7 3.7
9 1 -2 0.4 3.1
9 1 -2 3.6 4.8
-9 -1 2 4.9 4.1
-9 -1 2 5.6 5.1
-9 -1 2 -2.2 3.5
8 1 -2 24.1 4.7
8 1 -2 25.7 5.9
8 1 -2 25.2 4.7
-8 -1 2 22 5.9
-8 -1 2 27.3 4.8
-8 -1 2 35.3 5.5
7 1 -2 11 2.9
7 1 -2 5.9 2.6
7 1 -2 9.2 3.7
-7 -1 2 4.6 2.6
-7 -1 2 13 2.9
-7 -1 2 4.6 3.1
6 1 -2 47.4 4.8
6 1 -2 45.7 5.9
6 1 -2 48.1 4.4
-6 -1 2 39.3 5.5
-6 -1 2 37.6 4.9
-6 -1 2 49.99 5.1
5 1 -2 127.79 7.8
5 1 -2 135.09 8.4
5 1 -2 140.09 7.3
-5 -1 2 127.29 7.4
-5 -1 2 127.79 8.3
-5 -1 2 130.89 8.3
-5 -1 2 118.89 8.8
4 1 -2 518.85 20.1
4 1 -2 507.65 21.2
4 1 -2 510.45 20.9
-4 -1 2 546.55 21.5
-4 -1 2 521.05 19.8
-4 -1 2 539.15 21.2
-4 -1 2 516.65 21.1
3 1 -2 15.8 1.9
3 1 -2 13.3 2.1
3 1 -2 13 2.2
-3 -1 2 15.2 1.6
-3 -1 2 18.5 2.6
-3 -1 2 17 2.4
-3 -1 2 15.9 2.3
2 1 -2 1214.58 42.6
2 1 -2 1235.78 43.5
2 1 -2 1219.88 43.1
-2 -1 2 1235.78 42.5
-2 -1 2 1232.28 43.4
-2 -1 2 1247.08 43.1
1 1 -2 2160.38 74.79
1 1 -2 2180.88 75.49
1 1 -2 2196.88 74.89
-1 -1 2 2196.48 75.49
-1 -1 2 2259.37 74.89
-1 -1 2 2242.78 74.89
0 -1 2 7.1 0.6
0 -1 2 10.2 0.8
-1 1 -2 2308.27 77.39
-1 1 -2 2304.27 76.99
-1 1 -2 2181.38 77.79
-1 1 -2 2273.17 77.29
1 -1 2 2210.88 77.89
1 -1 2 2253.27 77.39
1 -1 2 2310.07 77.09
-2 1 -2 1233.28 44
-2 1 -2 1246.58 43
-2 1 -2 1254.97 43.2
-2 1 -2 1216.78 42.9
-2 1 -2 1201.28 42.8
2 -1 2 1237.48 44.1
2 -1 2 1206.68 43.1
2 -1 2 1237.48 43.1
2 -1 2 1208.38 43
-3 1 -2 14.3 2.1
-3 1 -2 9.5 1.6
-3 1 -2 17.9 2.3
-3 1 -2 18.5 3
-3 1 -2 13.2 1.9
3 -1 2 7.7 1.6
3 -1 2 19.7 1.9
3 -1 2 14.1 2.7
-4 1 -2 505.25 22.1
-4 1 -2 563.54 20.8
-4 1 -2 545.65 21.1
-4 1 -2 507.65 20.4
-4 1 -2 509.55 20.9
4 -1 2 517.15 20.7
4 -1 2 522.85 22.4
-5 1 -2 133.19 7.4
-5 1 -2 124.39 7.6
-5 1 -2 126.29 9
5 -1 2 122.19 8.7
5 -1 2 112.19 7
-6 1 -2 36.2 4.1
-6 1 -2 47.2 6.6
-6 1 -2 36.7 5
6 -1 2 44.3 4.3
6 -1 2 41.7 5.8
-7 1 -2 9.2 3.1
-7 1 -2 10 3.5
-7 1 -2 11.3 3.1
7 -1 2 7.5 2.7
7 -1 2 3.6 3.2
-8 1 -2 17.1 4.6
-8 1 -2 28.1 4.9
-8 1 -2 25.3 6.1
8 -1 2 22.6 5.6
8 -1 2 25.3 5
-9 1 -2 1.7 4.1
-9 1 -2 -0.7 5.2
-9 1 -2 3.4 3.3
9 -1 2 -3.9 4.3
-10 1 -2 75.89 9.4
-10 1 -2 77.69 11.2
-10 1 -2 101.59 11.4
10 0 -2 61.19 10.1
10 0 -2 68.59 8.3
-10 0 2 82.29 11
-10 0 2 57.59 8.4
-10 0 2 54.99 8.7
9 0 -2 24 5.2
9 0 -2 14.8 5.8
-9 0 2 14 6.1
-9 0 2 30 5.9
-9 0 2 23.2 5
8 0 -2 64.29 7.5
8 0 -2 79.29 9.5
8 0 -2 79.69 7.1
-8 0 2 71.69 7.1
-8 0 2 69.89 9.1
-8 0 2 68.39 7.4
7 0 -2 0.9 2.3
7 0 -2 2 2.9
7 0 -2 0.7 2.2
-7 0 2 2.8 2.4
-7 0 2 0.2 2.5
-7 0 2 1.6 2.8
6 0 -2 1.2 1.8
6 0 -2 1.7 2.5
6 0 -2 3.1 1.7
-6 0 2 1.8 1.7
-6 0 2 -1 2.1
-6 0 2 4.3 2.6
5 0 -2 83.09 6.1
5 0 -2 88.89 5.7
5 0 -2 82.49 6.6
-5 0 2 96.89 6.7
4 0 -2 356.46 15.1
4 0 -2 344.67 15.5
4 0 -2 360.06 14.4
-4 0 2 341.67 14
-4 0 2 351.16 15.2
-4 0 2 345.07 15.2
-4 0 2 331.77 15.3
3 0 -2 11.1 1.5
3 0 -2 11.5 1.9
3 0 -2 12.6 2.1
-3 0 2 6.7 1.6
-3 0 2 13.4 2.2
-3 0 2 14 1.7
2 0 -2 3.4 0.8
2 0 -2 6.1 1.3
2 0 -2 0.7 0.7
-2 0 2 3.8 1.1
-2 0 2 2.2 0.7
-2 0 2 2.8 0.9
1 0 -2 1573.54 53.09
1 0 -2 1503.75 52.59
1 0 -2 1550.34 52.49
-1 0 2 1518.45 52.99
-1 0 2 1527.65 52.49
-1 0 2 1557.94 52.49
-1 0 -2 1588.84 52.99
-1 0 -2 1535.75 53.89
-1 0 -2 1593.54 53.89
-1 0 -2 1533.35 53.29
1 0 2 1547.45 53.89
1 0 2 1554.04 53.29
1 0 2 1531.45 53.89
1 0 2 1561.84 52.99
-2 0 -2 3.4 1.1
-2 0 -2 3.3 0.8
-2 0 -2 2 1.1
-2 0 -2 2.8 0.8
-2 0 -2 4.1 0.9
2 0 2 4.1 0.9
2 0 2 7.5 1.2
2 0 2 3.5 0.8
2 0 2 3.7 1.1
2 0 2 2.3 0.8
-3 0 -2 10.3 2.2
-3 0 -2 11.9 2.3
-3 0 -2 15.5 2.2
-3 0 -2 13.8 2
-3 0 -2 10.3 1.6
3 0 2 13.1 1.9
3 0 2 12.5 1.7
3 0 2 9.7 2.2
-4 0 -2 337.37 14.7
-4 0 -2 369.36 16.5
-4 0 -2 354.66 14.6
-4 0 -2 364.76 15.1
-4 0 -2 365.56 16.3
-4 0 -2 351.46 15
4 0 2 332.67 14.6
4 0 2 350.56 14.5
4 0 2 374.16 16.4
-5 0 -2 92.59 7.3
-5 0 -2 100.69 6.1
-5 0 -2 99.09 6.3
5 0 2 87.09 5.6
5 0 2 73.49 5.5
5 0 2 79.89 6.7
-6 0 -2 1.3 1.9
-6 0 -2 1.4 1.6
-6 0 -2 2.2 2.8
6 0 2 3.4 1.9
6 0 2 3.3 2.5
-7 0 -2 2 2.3
-7 0 -2 3.4 2.6
-7 0 -2 -6.4 2.9
7 0 2 -3.4 3
7 0 2 -0.4 1.8
-8 0 -2 65.79 6.8
-8 0 -2 71.49 9.8
-8 0 -2 59.09 6.2
8 0 2 80.89 8.8
-9 0 -2 19.3 5.2
-9 0 -2 25.5 6.9
-9 0 -2 18.9 4.5
9 0 2 15.1 6
-10 0 -2 75.99 8.3
-10 0 -2 59.99 9
-10 0 -2 61.29 10.5
10 -1 -2 86.99 11.7
10 -1 -2 102.79 10.8
-10 1 2 93.89 11.1
-10 1 2 93.39 12
-10 1 2 90.19 9.9
9 -1 -2 6.2 4
9 -1 -2 1.7 5.4
-9 1 2 9.5 5.4
-9 1 2 2.9 4
-9 1 2 12.1 4.6
8 -1 -2 28.8 4.8
8 -1 -2 30 5
8 -1 -2 31.9 5.8
-8 1 2 31.1 5.1
-8 1 2 28.1 6.1
-8 1 2 23.1 5.2
7 -1 -2 18.2 3.6
7 -1 -2 10.8 3.4
7 -1 -2 10.9 3.1
-7 1 2 10.7 3.5
-7 1 2 11.2 4
-7 1 2 14.6 3.6
6 -1 -2 50.79 4.7
6 -1 -2 48.7 4.9
6 -1 -2 47.9 6.6
-6 1 2 50.19 6.2
-6 1 2 41.6 5.5
5 -1 -2 122.39 8.6
5 -1 -2 151.08 7.9
5 -1 -2 138.69 8
-5 1 2 131.89 8.2
4 -1 -2 543.35 20.9
4 -1 -2 504.45 21.9
4 -1 -2 545.55 21.4
-4 1 2 566.44 21.9
-4 1 2 531.45 21.8
-4 1 2 519.65 20.5
-4 1 2 513.95 21.5
3 -1 -2 10.2 1.9
3 -1 -2 10.5 1.7
3 -1 -2 13.7 2.2
-3 1 2 17.9 2.6
-3 1 2 14.9 2.4
-3 1 2 16.3 2.5
-3 1 2 13.7 1.8
2 -1 -2 1215.08 43.5
2 -1 -2 1230.68 43.1
2 -1 -2 1262.07 43.7
-2 1 2 1253.97 43.4
-2 1 2 1224.48 43.7
-2 1 2 1213.98 43.8
-2 1 2 1225.48 42.9
1 -1 -2 2167.98 74.79
1 -1 -2 2191.18 74.99
1 -1 -2 2182.68 74.69
-1 1 2 2168.88 75.09
-1 1 2 2219.88 74.69
-1 1 2 2213.88 74.69
0 -1 -2 11.2 0.7
0 -1 -2 11.6 0.8
0 1 2 12 0.8
0 1 2 12.9 0.8
0 1 2 10.4 0.8
-1 -1 -2 2235.98 77.59
-1 -1 -2 2232.98 76.59
-1 -1 -2 2274.07 76.89
-1 -1 -2 2386.96 76.59
1 1 2 2257.57 77.69
1 1 2 2250.17 76.89
1 1 2 2193.68 76.59
-2 -1 -2 1220.78 42.9
-2 -1 -2 1265.67 42.9
-2 -1 -2 1202.88 42.7
-2 -1 -2 1237.58 42.8
-2 -1 -2 1256.77 44
-2 -1 -2 1260.07 44
2 1 2 1231.18 42.7
2 1 2 1182.88 43.9
2 1 2 1222.38 43.9
2 1 2 1236.48 42.9
-3 -1 -2 14.2 1.7
-3 -1 -2 14.8 2
-3 -1 -2 18.9 2.8
-3 -1 -2 9.4 1.6
-3 -1 -2 13.6 2
-3 -1 -2 16.5 2.7
3 1 2 14.3 1.9
3 1 2 11.9 2.2
3 1 2 14.2 1.8
-4 -1 -2 528.65 20.5
-4 -1 -2 527.15 22.4
-4 -1 -2 567.14 21.1
-4 -1 -2 507.05 22.2
-4 -1 -2 540.15 21.1
-4 -1 -2 548.95 21
4 1 2 523.05 20.6
4 1 2 538.35 20.6
4 1 2 544.75 22.4
-5 -1 -2 137.69 7.7
-5 -1 -2 136.89 7.6
-5 -1 -2 142.29 9.1
-5 -1 -2 128.59 8.5
5 1 2 133.19 7.4
5 1 2 120.99 7.2
5 1 2 136.39 8.8
-6 -1 -2 45.1 4.7
-6 -1 -2 44.9 6.2
-6 -1 -2 43.7 4.4
6 1 2 46.6 6
6 1 2 43.9 4.2
6 1 2 51.09 4.5
-7 -1 -2 10.3 3.1
-7 -1 -2 7.6 3.7
-7 -1 -2 8.6 2.7
7 1 2 8.5 3.7
-8 -1 -2 35.6 6.7
-8 -1 -2 19.7 4
-8 -1 -2 26.3 4.8
8 1 2 16.3 5.1
-9 -1 -2 4.9 4.8
-9 -1 -2 0.2 3.9
-9 -1 -2 10.1 4.1
-10 -1 -2 77.39 8.5
-10 -1 -2 101.99 12.9
-10 -1 -2 94.09 10.4
10 -2 -2 6.7 4.9
10 -2 -2 -1.8 6.5
-10 2 2 4.3 4.8
-10 2 2 7.8 6.9
-10 2 2 5.9 5.4
9 -2 -2 11.5 5.8
9 -2 -2 9.8 3.9
-9 2 2 11.2 6.1
-9 2 2 9.4 4.5
-9 2 2 13 4.4
8 -2 -2 -2.4 3.9
8 -2 -2 -1.2 2.6
-8 2 2 2.4 4.1
-8 2 2 0.5 2.6
-8 2 2 -0.7 3.2
7 -2 -2 16.6 3.5
7 -2 -2 13.4 3.8
7 -2 -2 18.8 5
-7 2 2 13.8 4
-7 2 2 12.5 3.4
6 -2 -2 155.28 9.2
6 -2 -2 156.78 10.8
6 -2 -2 153.68 9.4
-6 2 2 158.78 9.9
-6 2 2 152.78 9.7
5 -2 -2 70.89 5.3
5 -2 -2 86.79 6
5 -2 -2 77.49 6.6
-5 2 2 78.59 6
4 -2 -2 210.68 11.3
4 -2 -2 208.58 10.1
4 -2 -2 207.58 10.4
-4 2 2 255.17 11.4
-4 2 2 211.68 10.7
3 -2 -2 458.15 18.4
3 -2 -2 433.36 17.1
3 -2 -2 426.06 17.5
-3 2 2 450.45 17
-3 2 2 444.16 17.7
-3 2 2 441.96 17.8
-3 2 2 427.86 17.8
2 -2 -2 2.3 0.8
2 -2 -2 1 0.6
2 -2 -2 1.7 0.8
-2 2 2 1 0.7
-2 2 2 1.1 0.8
-2 2 2 1.9 0.9
-2 2 2 3.6 1
1 -2 -2 2438.56 83.19
1 -2 -2 2459.75 83.39
1 -2 -2 2461.45 83.39
1 -2 -2 2418.36 83.59
-1 2 2 2406.66 83.49
-1 2 2 2423.96 83.09
-1 2 2 2480.65 83.59
-1 2 2 2405.36 83.19
0 -2 -2 207.68 8
0 -2 -2 209.18 7.7
0 -2 -2 233.68 7.9
0 2 2 213.98 7.7
0 2 2 211.28 7.8
0 2 2 213.58 8
-1 -2 -2 2470.95 82.89
-1 -2 -2 2442.56 83.59
-1 -2 -2 2474.25 82.69
1 2 2 2427.96 83.79
1 2 2 2436.06 82.99
1 2 2 2417.76 82.69
-2 -2 -2 3.2 0.7
-2 -2 -2 2.1 0.6
-2 -2 -2 1.7 0.6
-2 -2 -2 1.9 1
-2 -2 -2 1.5 0.8
2 2 2 1.1 0.6
2 2 2 1.9 0.9
2 2 2 1.5 0.5
-3 -2 -2 446.06 16.5
-3 -2 -2 424.86 17.7
-3 -2 -2 440.16 17.7
-3 -2 -2 442.06 16.6
-3 -2 -2 385.76 16.2
-3 -2 -2 441.46 16.2
3 2 2 417.56 17.8
3 2 2 440.16 16.3
-4 -2 -2 200.68 11
-4 -2 -2 217.48 9.9
-4 -2 -2 226.68 9.9
-4 -2 -2 207.38 10.9
-4 -2 -2 206.38 9.3
-4 -2 -2 232.28 9.9
4 2 2 207.58 9.5
4 2 2 218.28 9.5
4 2 2 217.38 10.9
-5 -2 -2 72.99 6.1
-5 -2 -2 80.59 5.5
-5 -2 -2 78.69 5.5
-5 -2 -2 78.19 5.3
5 2 2 73.19 5
5 2 2 72.19 6.2
5 2 2 73.89 5
-6 -2 -2 161.78 8.8
-6 -2 -2 156.08 8.9
-6 -2 -2 152.28 10.2
6 2 2 138.09 8.3
6 2 2 150.88 10
-7 -2 -2 12 4.1
-7 -2 -2 6.3 2.5
-7 -2 -2 16.4 3.5
7 2 2 12.2 2.7
-8 -2 -2 -1.2 2.5
-8 -2 -2 -5.6 2.7
-8 -2 -2 -1.7 3.7
-9 -2 -2 6.2 5.3
-9 -2 -2 4.8 3.7
-9 -2 -2 10.3 4.4
-10 -2 -2 -3.9 5.7
-10 -2 -2 15 5.2
-10 -2 -2 7.7 4.6
9 -3 -2 39.5 6.3
9 -3 -2 36 7.9
-9 3 2 40.3 6.8
-9 3 2 56.29 8.1
-9 3 2 35.6 7.6
8 -3 -2 12.9 4.2
8 -3 -2 9.9 5
-8 3 2 14.4 4.1
-8 3 2 12.6 4.5
7 -3 -2 46.9 7.5
7 -3 -2 49.1 6.2
-7 3 2 36.9 5.9
-7 3 2 53.79 5.9
6 -3 -2 90.49 8.2
6 -3 -2 84.49 6.5
6 -3 -2 85.39 6.4
-6 3 2 86.79 6.9
-6 3 2 93.29 7.1
5 -3 -2 252.17 12.2
5 -3 -2 232.58 11.8
5 -3 -2 249.78 13.6
-5 3 2 250.07 12.6
4 -3 -2 133.59 7.5
4 -3 -2 147.69 8
4 -3 -2 128.59 8.5
-4 3 2 166.88 8.6
3 -3 -2 570.34 21.9
3 -3 -2 551.44 22.6
3 -3 -2 573.14 21.6
-3 3 2 593.64 22.3
-3 3 2 558.64 22
-3 3 2 544.95 22.2
-3 3 2 554.64 21.3
2 -3 -2 215.88 8.9
2 -3 -2 197.28 8.5
2 -3 -2 186.18 9
-2 3 2 188.98 8.6
-2 3 2 204.98 8.9
-2 3 2 195.58 8.3
1 -3 -2 1191.38 40.5
1 -3 -2 1143.59 40.1
1 -3 -2 1122.49 40.4
-1 3 2 1136.49 40.4
-1 3 2 1136.49 40.2
-1 3 2 1188.08 40.3
-1 3 2 1143.19 40
0 -3 -2 153.88 5.3
0 -3 -2 130.09 5.1
0 -3 -2 121.79 5.4
0 3 2 124.99 5
0 3 2 129.79 5.4
-1 -3 -2 1151.28 38.6
-1 -3 -2 1102.89 38.7
-1 -3 -2 1133.59 39.5
1 3 2 1177.08 38.8
1 3 2 1122.09 38.8
1 3 2 1121.79 39.7
-2 -3 -2 214.78 7.9
-2 -3 -2 199.78 7.8
-2 -3 -2 210.58 8.9
-2 -3 -2 192.98 7.8
2 3 2 224.68 8
2 3 2 190.78 9
2 3 2 204.78 8
-3 -3 -2 559.04 20.5
-3 -3 -2 582.54 21.7
-3 -3 -2 550.54 20.3
-3 -3 -2 536.35 21.9
-3 -3 -2 548.75 20.1
3 3 2 547.45 20.4
3 3 2 542.35 22
-4 -3 -2 157.78 7.5
-4 -3 -2 137.09 7.1
-4 -3 -2 139.29 6.8
-4 -3 -2 141.49 6.6
-4 -3 -2 135.79 8
-4 -3 -2 118.49 7.9
4 3 2 145.09 7
-5 -3 -2 236.58 10.6
-5 -3 -2 233.08 12.4
-5 -3 -2 255.07 11.5
-5 -3 -2 228.08 11.1
-5 -3 -2 255.67 11.1
5 3 2 229.08 10.9
-6 -3 -2 93.69 6.4
-6 -3 -2 99.99 6.4
-6 -3 -2 86.79 7.3
6 3 2 87.59 6
-7 -3 -2 44 5.4
-7 -3 -2 59.99 7.5
-7 -3 -2 50.89 5.3
7 3 2 55.29 5.1
-8 -3 -2 13.4 4.3
-8 -3 -2 9.8 3.6
-8 -3 -2 6 3.1
-9 -3 -2 36.1 6.9
-9 -3 -2 32.9 5.5
-9 -3 -2 38.2 5.9
9 -4 -2 14.8 5.2
9 -4 -2 16.1 6.7
-9 4 2 21.3 5
-9 4 2 17.3 7.1
-9 4 2 28.6 5.9
8 -4 -2 -2.1 2.6
8 -4 -2 3 4.1
-8 4 2 -4.9 2.8
-8 4 2 -1.5 2.8
7 -4 -2 60.69 6.2
7 -4 -2 51.09 7.4
-7 4 2 46.6 6.6
-7 4 2 40.5 5.9
6 -4 -2 170.38 12.1
6 -4 -2 175.88 10.2
-6 4 2 181.48 10.8
-6 4 2 176.48 10.7
5 -4 -2 116.29 8.5
5 -4 -2 100.29 6.8
-5 4 2 102.99 7.1
4 -4 -2 77.99 5.3
4 -4 -2 82.19 6.3
-4 4 2 80.69 5.7
3 -4 -2 836.42 32.8
3 -4 -2 870.41 32.1
3 -4 -2 856.91 33.3
-3 4 2 916.31 32.6
-3 4 2 855.01 31.8
-3 4 2 865.31 32.7
-3 4 2 873.01 32.5
2 -4 -2 20.5 2.3
2 -4 -2 20.3 2.4
2 -4 -2 17.8 2.5
-2 4 2 21.6 2.3
-2 4 2 19.5 2.1
-2 4 2 22.8 2.1
-2 4 2 21.3 2.2
1 -4 -2 889.81 31.5
1 -4 -2 887.71 31.1
1 -4 -2 845.42 31.4
-1 4 2 862.91 31.2
-1 4 2 903.91 31.2
-1 4 2 885.01 31.4
-1 4 2 867.11 30.9
0 -4 -2 219.38 8.6
0 -4 -2 205.78 8.3
0 -4 -2 220.98 8.1
0 4 2 210.58 8.2
0 4 2 217.98 8.5
0 4 2 223.88 8.1
-1 -4 -2 862.91 30
-1 -4 -2 878.91 29.8
-1 -4 -2 886.41 30.8
1 4 2 872.11 31
1 4 2 862.81 29.9
1 4 2 872.51 30.2
-2 -4 -2 17.3 1.8
-2 -4 -2 17.9 1.4
-2 -4 -2 20.2 1.3
-2 -4 -2 21.6 1.4
2 4 2 21.6 2.7
2 4 2 22.1 1.6
2 4 2 21.1 1.4
-3 -4 -2 899.41 31.4
-3 -4 -2 866.21 31.7
-3 -4 -2 863.81 33.4
-3 -4 -2 923.21 33
-3 -4 -2 935.71 31.6
3 4 2 881.51 32
3 4 2 883.01 33.6
-4 -4 -2 78.79 4.3
-4 -4 -2 83.19 4.8
-4 -4 -2 76.79 4.5
-4 -4 -2 81.19 5.6
-4 -4 -2 80.79 6
4 4 2 78.19 4.7
4 4 2 82.39 6.3
-5 -4 -2 106.89 6.5
-5 -4 -2 112.79 5.9
-5 -4 -2 103.29 6.3
-5 -4 -2 99.79 5.9
-5 -4 -2 102.39 7
5 4 2 107.29 6.2
-6 -4 -2 159.78 10.1
-6 -4 -2 172.68 9.5
-6 -4 -2 180.58 9
6 4 2 163.08 9
-7 -4 -2 47.6 4.9
-7 -4 -2 47.8 6.3
-7 -4 -2 41.9 5.3
7 4 2 47.2 4.9
-8 -4 -2 4.7 2.8
-8 -4 -2 3 2.8
-8 -4 -2 1 3.7
8 4 2 4.7 2.6
-9 -4 -2 21.2 5.3
-9 -4 -2 20 5.1
-9 -4 -2 13.5 4.3
9 -5 -2 28.2 5.8
9 -5 -2 33.2 7.8
-9 5 2 34.2 6.7
-9 5 2 31 6.1
8 -5 -2 1.7 3.1
8 -5 -2 -0.2 3.6
-8 5 2 4.6 3.3
-8 5 2 4.4 3.7
7 -5 -2 247.48 15.6
7 -5 -2 219.58 12.9
-7 5 2 214.18 12.8
-7 5 2 219.88 13.3
6 -5 -2 70.69 7.5
6 -5 -2 81.29 6.5
-6 5 2 71.09 6.3
-6 5 2 74.99 7
5 -5 -2 12.6 3.2
5 -5 -2 13.9 2.9
-5 5 2 10.8 3
4 -5 -2 16.6 3.3
4 -5 -2 12.3 2.7
-4 5 2 18.4 3.2
3 -5 -2 3.1 1.3
3 -5 -2 3.5 1.7
-3 5 2 3.1 1.3
2 -5 -2 55.99 4.2
2 -5 -2 57.69 3.7
2 -5 -2 55.49 4.2
-2 5 2 51.39 3.4
-2 5 2 55.09 3.8
-2 5 2 53.59 3.7
-2 5 2 56.49 4
1 -5 -2 6.8 1.4
1 -5 -2 6.9 1.4
1 -5 -2 5.7 1.1
-1 5 2 6.2 1.1
-1 5 2 7.3 1.3
0 -5 -2 0.7 0.6
0 -5 -2 0 0.3
0 -5 -2 1.7 0.6
0 5 2 0.8 0.4
0 5 2 0.7 0.5
0 5 2 0.5 0.5
-1 -5 -2 6.7 1.1
-1 -5 -2 5.3 0.6
-1 -5 -2 6.1 0.8
1 5 2 7.2 0.6
1 5 2 5.5 1.2
1 5 2 9.8 1.1
-2 -5 -2 57.39 2.3
-2 -5 -2 56.29 2.5
-2 -5 -2 56.69 2.9
-2 -5 -2 55.19 3.4
2 5 2 57.69 3.1
2 5 2 58.59 3.9
2 5 2 56.69 2.5
-3 -5 -2 5.7 1.1
-3 -5 -2 2.5 0.8
-3 -5 -2 3.9 0.8
-3 -5 -2 0.3 1
3 5 2 2.9 1
3 5 2 5.4 1.6
-4 -5 -2 10.5 2.8
-4 -5 -2 14.2 1.8
-4 -5 -2 13.8 2.7
-4 -5 -2 15.2 1.8
-4 -5 -2 14.6 2.1
4 5 2 18.9 2.4
4 5 2 18.3 3.6
-5 -5 -2 19.2 3
-5 -5 -2 14.3 2.2
-5 -5 -2 15.6 3
-5 -5 -2 12.6 2.3
5 5 2 21.8 3
-6 -5 -2 77.89 6.2
-6 -5 -2 82.99 6.1
-6 -5 -2 70.69 5.2
6 5 2 70.19 5.4
-7 -5 -2 211.88 11.7
-7 -5 -2 210.08 12.5
-7 -5 -2 221.08 11.1
7 5 2 223.58 11.4
-8 -5 -2 11 3.8
-8 -5 -2 2.9 3.1
-8 -5 -2 9.5 3
8 5 2 5 3.1
-9 -5 -2 28.3 5.3
-9 -5 -2 25.8 5.8
-9 -5 -2 29.3 5.5
9 -6 -2 48.9 8.2
9 -6 -2 46.8 9.4
-9 6 2 51.09 8.9
-9 6 2 53.99 8
8 -6 -2 7.7 5.7
8 -6 -2 18.3 5.1
-8 6 2 5 3.6
-8 6 2 5.9 4.5
7 -6 -2 0.1 2.8
7 -6 -2 -2.6 4
-7 6 2 1.9 2.6
-7 6 2 5.9 3.2
6 -6 -2 205.58 11.7
6 -6 -2 217.28 13.9
-6 6 2 170.98 11.7
-6 6 2 198.68 11.6
5 -6 -2 37.9 5.9
5 -6 -2 48.3 4.8
-5 6 2 49.5 5.2
-5 6 2 47.1 5.1
4 -6 -2 208.38 10.4
4 -6 -2 191.88 11.5
-4 6 2 198.38 10.4
3 -6 -2 35.8 3.4
3 -6 -2 29.2 4.1
-3 6 2 27.2 3.4
2 -6 -2 502.55 20.3
2 -6 -2 505.55 19.3
2 -6 -2 481.45 19.8
-2 6 2 470.65 19.3
-2 6 2 490.85 19.3
-2 6 2 500.55 19.8
-2 6 2 527.15 19.1
1 -6 -2 320.17 12.9
1 -6 -2 312.47 13.2
1 -6 -2 326.67 12.6
-1 6 2 333.97 12.7
-1 6 2 306.17 12.7
-1 6 2 306.77 12.3
0 -6 -2 196.18 8.2
0 -6 -2 191.88 7.5
0 -6 -2 165.18 7.7
0 6 2 185.68 8
0 6 2 176.28 7.5
0 6 2 195.78 7.3
-1 -6 -2 326.17 11.8
-1 -6 -2 318.37 12.4
-1 -6 -2 311.07 11.3
1 6 2 301.27 12.5
1 6 2 317.17 11.2
1 6 2 322.37 12
-2 -6 -2 502.55 17.2
-2 -6 -2 505.95 18.9
-2 -6 -2 504.85 18.1
-2 -6 -2 498.05 17.3
2 6 2 491.55 17.4
2 6 2 497.45 19.5
2 6 2 513.05 18.5
-3 -6 -2 31.4 2.3
-3 -6 -2 30.9 1.8
-3 -6 -2 29.6 2.7
-3 -6 -2 30.4 1.7
3 6 2 29.6 2.5
3 6 2 35.3 4.3
-4 -6 -2 198.38 8.1
-4 -6 -2 199.58 8
-4 -6 -2 186.28 8.6
-4 -6 -2 201.38 9.7
4 6 2 207.98 9.2
-5 -6 -2 37.5 3.6
-5 -6 -2 46.6 3.1
-5 -6 -2 34.8 3.9
-5 -6 -2 45 3.3
5 6 2 39.9 3.7
-6 -6 -2 197.78 9.4
-6 -6 -2 179.88 10.3
-6 -6 -2 194.78 10.9
-6 -6 -2 210.18 9.2
6 6 2 210.48 10.4
-7 -6 -2 -7 2.1
-7 -6 -2 -0.2 2
-7 -6 -2 -0.9 2.4
7 6 2 1.2 2.4
-8 -6 -2 11.2 3.4
-8 -6 -2 8.5 3.9
-8 -6 -2 6.2 3
8 6 2 7.5 3.3
-9 -6 -2 47.8 7.5
-9 -6 -2 49.4 6.4
-9 -6 -2 52.19 6.6
9 -7 -2 -1.6 5.7
9 -7 -2 4.1 4.1
-9 7 2 11.5 4.8
-9 7 2 -0.2 4.6
8 -7 -2 -0.1 3.2
8 -7 -2 1.8 5.3
-8 7 2 0.5 3.6
-8 7 2 3.1 4
7 -7 -2 24.9 5.3
7 -7 -2 25.8 6.4
-7 7 2 34.7 6.3
-7 7 2 33.5 4.9
6 -7 -2 120.39 8.4
6 -7 -2 106.89 9.9
-6 7 2 119.79 9.1
-6 7 2 127.39 8.8
5 -7 -2 96.69 7
5 -7 -2 99.09 8.5
-5 7 2 102.09 7.8
-5 7 2 94.99 7.1
4 -7 -2 11.7 3.3
4 -7 -2 22 3.5
-4 7 2 24.5 3.7
3 -7 -2 127.39 8.3
3 -7 -2 136.79 7.5
-3 7 2 124.99 7.2
2 -7 -2 75.99 4.8
2 -7 -2 77.29 5.5
-2 7 2 69.79 4.6
-2 7 2 80.79 4.6
1 -7 -2 16.4 2
1 -7 -2 16.1 2.3
1 -7 -2 16.6 2.5
-1 7 2 16.2 2
-1 7 2 15.4 2.1
-1 7 2 17.6 1.9
0 -7 -2 4 1
0 -7 -2 1.8 1
0 -7 -2 2.1 0.9
0 7 2 3.5 0.9
0 7 2 2.1 0.8
0 7 2 1.8 0.9
-1 -7 -2 13.1 1.6
-1 -7 -2 12.3 1.1
-1 -7 -2 13.1 1.8
1 7 2 13.6 1.7
1 7 2 14.5 1
1 7 2 13.9 2.1
-2 -7 -2 71.29 3.7
-2 -7 -2 82.09 4.4
2 7 2 80.69 4.2
2 7 2 77.09 4.9
-3 -7 -2 129.99 6.6
-3 -7 -2 123.19 5.8
3 7 2 132.59 6.4
3 7 2 137.09 7.7
-4 -7 -2 21 2.3
-4 -7 -2 20.6 1.6
-4 -7 -2 21.5 2.9
-4 -7 -2 20.5 1.6
4 7 2 21.4 2.8
-5 -7 -2 80.79 5.7
-5 -7 -2 93.29 4.6
-5 -7 -2 87.09 5.3
-5 -7 -2 85.59 4.5
5 7 2 94.39 5.8
-6 -7 -2 120.09 6.2
-6 -7 -2 119.19 7.9
-6 -7 -2 119.19 6.3
6 7 2 122.09 7.3
-7 -7 -2 44.5 4.8
-7 -7 -2 32.7 3.8
-7 -7 -2 33.6 5
7 7 2 34.1 4.4
-8 -7 -2 6.1 2.8
-8 -7 -2 0.8 3.2
-8 -7 -2 4.5 3.3
8 7 2 5 3
-9 -7 -2 5.6 4.1
-9 -7 -2 -0.5 3.5
-9 -7 -2 6.7 3.6
9 7 2 0.5 3.7
9 -8 -2 12.4 5.6
9 -8 -2 10 7.4
-9 8 2 6.6 5.7
-9 8 2 4 4.2
8 -8 -2 29.4 7.1
8 -8 -2 22.9 5.3
-8 8 2 27.2 6.4
-8 8 2 33.5 6.1
7 -8 -2 4.3 4.1
7 -8 -2 6.7 3.6
-7 8 2 8 4.2
-7 8 2 6.2 3.4
6 -8 -2 28.9 4.9
6 -8 -2 23.1 6
-6 8 2 32.2 5.4
-6 8 2 24.8 4.6
5 -8 -2 63.39 6
5 -8 -2 85.49 7.8
-5 8 2 67.69 7.6
-5 8 2 61.79 5.7
4 -8 -2 50.69 4.7
4 -8 -2 51.09 6.7
-4 8 2 50.29 4.6
3 -8 -2 9.1 2.1
3 -8 -2 5 2.4
-3 8 2 10.8 2.3
2 -8 -2 259.17 12.6
2 -8 -2 263.37 11.5
-2 8 2 240.88 11.1
1 -8 -2 288.57 12.4
1 -8 -2 251.47 11.7
1 -8 -2 276.57 11.3
-1 8 2 264.17 11
-1 8 2 265.77 11.3
0 -8 -2 3 1.3
0 -8 -2 0.7 0.7
0 -8 -2 3.7 1.2
0 8 2 4.4 1.1
0 8 2 1.2 0.8
0 8 2 1.2 0.9
-1 -8 -2 273.47 10
-1 -8 -2 274.37 11.4
-1 -8 -2 273.77 10.8
1 8 2 252.37 11.3
1 8 2 268.27 11
1 8 2 271.17 9.8
-2 -8 -2 251.17 10.7
-2 -8 -2 234.68 9.8
2 8 2 244.48 11.3
2 8 2 269.17 10.5
-3 -8 -2 10.8 1.6
-3 -8 -2 6.8 1.7
3 8 2 10.5 1.9
-4 -8 -2 52.79 4
-4 -8 -2 43.8 3.4
4 8 2 53.19 4
-5 -8 -2 59.09 3.1
-5 -8 -2 61.99 4.4
-5 -8 -2 62.59 4.8
-5 -8 -2 61.79 3.2
5 8 2 66.79 4.9
-6 -8 -2 26 2.6
-6 -8 -2 26.2 2.6
-6 -8 -2 30.7 4.2
6 8 2 31.9 4
-7 -8 -2 1.9 2.9
-7 -8 -2 5.4 2
-7 -8 -2 3.8 2.3
-7 -8 -2 10.7 3.2
7 8 2 10.9 3.1
-8 -8 -2 25.8 3.5
-8 -8 -2 19.7 4.6
-8 -8 -2 24.4 4.8
8 8 2 30.9 4.5
-9 -8 -2 7.1 4
-9 -8 -2 3.1 4
9 8 2 4.1 4.2
8 -9 -2 7.9 3.8
8 -9 -2 9.7 6.5
-8 9 2 4.3 4.1
-8 9 2 2.2 4.4
7 -9 -2 21.6 6.4
7 -9 -2 20.9 4.8
-7 9 2 18.6 5
-7 9 2 19.4 4.6
6 -9 -2 11.5 4.1
6 -9 -2 -0.2 2.6
-6 9 2 3.3 2.4
-6 9 2 0.3 3
5 -9 -2 58.49 5.5
5 -9 -2 53.59 7.8
-5 9 2 39.4 5.4
-5 9 2 59.09 6
4 -9 -2 103.99 8.6
4 -9 -2 106.69 7.4
-4 9 2 99.19 7.5
-4 9 2 107.79 7.1
3 -9 -2 44 6
3 -9 -2 39.6 3.9
-3 9 2 33.9 3.6
2 -9 -2 36.6 3.3
2 -9 -2 34.1 4.4
-2 9 2 32.8 3.1
1 -9 -2 1.1 1.1
1 -9 -2 -0.3 0.9
-1 9 2 1.4 1.1
-1 9 2 1.8 1.1
0 -9 -2 0.2 1.1
0 -9 -2 -1 1.1
0 -9 -2 -0.2 0.8
0 9 2 -0.8 0.8
0 9 2 0.1 0.9
-1 -9 -2 3.1 1
-1 -9 -2 0.9 1
-1 -9 -2 1.2 0.7
1 9 2 2.4 0.7
1 9 2 1 1.1
-2 -9 -2 34.6 3
-2 -9 -2 31.1 2.5
2 9 2 35 2.9
-3 -9 -2 32.7 3
-3 -9 -2 30.4 2.6
3 9 2 35.8 3.1
-4 -9 -2 103.59 5.4
-4 -9 -2 105.29 6.1
4 9 2 104.29 6.2
-5 -9 -2 45.9 3.7
-5 -9 -2 45.8 4.1
5 9 2 49.6 4.3
-6 -9 -2 -0.3 1.9
-6 -9 -2 3.5 1.1
-6 -9 -2 5.5 1.1
6 9 2 1.5 2.2
-7 -9 -2 21.6 2.4
-7 -9 -2 24.2 4.3
-7 -9 -2 21.4 3.9
7 9 2 29.4 4.2
-8 -9 -2 4.1 3.3
-8 -9 -2 3 3.4
8 9 2 9.1 3.5
8 -10 -2 28.5 6.4
8 -10 -2 39.7 8.5
-8 10 2 32.1 7.2
-8 10 2 34.2 6.5
7 -10 -2 9.3 5.4
7 -10 -2 6.6 3.3
-7 10 2 3.5 2.8
-7 10 2 13.4 4.1
6 -10 -2 92.89 9.6
6 -10 -2 77.99 7.4
-6 10 2 81.39 7.9
-6 10 2 67.39 6.5
5 -10 -2 4.5 3.2
5 -10 -2 14.2 3.5
-5 10 2 17.6 4.1
-5 10 2 13 3.1
4 -10 -2 30.9 4.3
4 -10 -2 25.8 5.1
-4 10 2 39.9 4.8
-4 10 2 26.7 4.4
3 -10 -2 62.69 6.3
3 -10 -2 57.49 4.9
-3 10 2 63.49 5
-3 10 2 65.89 5.6
2 -10 -2 84.99 5.7
2 -10 -2 87.99 6.8
-2 10 2 93.89 5.8
1 -10 -2 70.59 5.8
1 -10 -2 75.09 4.9
-1 10 2 84.59 5
-1 10 2 78.89 4.6
0 -10 -2 34.5 2.9
0 -10 -2 43.7 3.8
0 10 2 43.4 2.8
0 10 2 40.2 3.3
-1 -10 -2 64.79 4.2
-1 -10 -2 74.59 3.6
-1 -10 -2 75.09 4.8
1 10 2 75.19 3.3
1 10 2 69.99 4.5
1 10 2 69.79 3.7
-2 -10 -2 92.19 4.9
-2 -10 -2 95.79 5.6
2 10 2 87.39 5.2
-3 -10 -2 61.19 4.3
-3 -10 -2 62.89 3.8
3 10 2 54.39 4.2
-4 -10 -2 27.8 2.9
-4 -10 -2 31.9 3.2
4 10 2 27.1 3.5
-5 -10 -2 10 2.4
-5 -10 -2 12.4 2.5
5 10 2 21.7 3.3
-6 -10 -2 69.59 5.6
6 10 2 75.79 5.8
-7 -10 -2 6 3
-7 -10 -2 8.6 3.6
7 10 2 9.2 3.1
-8 -10 -2 34.3 5.2
-8 -10 -2 43.6 5.5
8 10 2 42.1 5.3
8 -11 -2 18.5 6.2
8 -11 -2 9.7 7.1
-8 11 2 24.1 6.1
-8 11 2 22.7 5.3
7 -11 -2 31.1 6.1
7 -11 -2 29.9 7.3
-7 11 2 26.9 6.3
-7 11 2 52.59 7
6 -11 -2 4.3 4.3
6 -11 -2 2.7 2.8
-6 11 2 6.6 2.9
-6 11 2 5.8 3.9
5 -11 -2 30.8 5.2
5 -11 -2 36.4 6.6
-5 11 2 34.7 5.8
-5 11 2 37.4 5.1
4 -11 -2 83.79 6.7
4 -11 -2 73.09 7.9
-4 11 2 66.89 6.7
-4 11 2 69.49 5.7
3 -11 -2 23.5 4.6
3 -11 -2 27.2 4.1
-3 11 2 27.1 3.9
-3 11 2 23.4 4.1
2 -11 -2 206.18 10
2 -11 -2 199.08 11.5
-2 11 2 181.58 10.1
-2 11 2 190.08 9.8
1 -11 -2 122.99 6.8
1 -11 -2 134.69 8.3
-1 11 2 128.19 7.1
-1 11 2 120.69 7.1
0 -11 -2 272.27 11.5
0 -11 -2 266.17 12.9
0 11 2 279.07 11.7
0 11 2 277.67 11
0 11 2 281.97 12.2
-1 -11 -2 123.79 5.5
-1 -11 -2 134.99 7.3
1 11 2 114.99 5.6
1 11 2 130.89 5.2
1 11 2 126.39 6.8
-2 -11 -2 205.88 9.6
-2 -11 -2 174.88 8.5
2 11 2 197.38 9.2
-3 -11 -2 26.2 3
-3 -11 -2 27.1 3.3
3 11 2 27.6 3.4
-4 -11 -2 80.29 5.3
-4 -11 -2 74.29 4.7
4 11 2 73.09 5.3
-5 -11 -2 30 3.3
-5 -11 -2 30.4 3.8
5 11 2 31.3 4.1
-6 -11 -2 3.1 2.2
6 11 2 4.8 2.8
-7 -11 -2 36.1 4.7
7 11 2 48.7 5.5
-8 -11 -2 22.3 4.4
7 -12 -2 20 6.7
7 -12 -2 12.3 5
-7 12 2 14 4.8
-7 12 2 14.3 5.9
6 -12 -2 0.1 2.8
6 -12 -2 7.2 4.5
-6 12 2 2.3 2.9
-6 12 2 3.9 3.7
5 -12 -2 11.5 4.9
5 -12 -2 14.4 4
-5 12 2 4.4 3.1
-5 12 2 10.7 2.7
4 -12 -2 17.7 3.8
4 -12 -2 19.6 4.7
-4 12 2 19.7 4.5
-4 12 2 17.6 3.4
3 -12 -2 146.99 8.9
3 -12 -2 146.39 10.7
-3 12 2 142.19 8.5
-3 12 2 143.19 9.2
2 -12 -2 68.89 6.9
2 -12 -2 80.89 5.8
-2 12 2 88.09 5.9
-2 12 2 80.49 6.1
1 -12 -2 285.47 14.3
1 -12 -2 264.77 12.2
-1 12 2 267.47 12.5
-1 12 2 279.97 12.6
0 -12 -2 8.1 1.8
0 -12 -2 6 2.3
0 12 2 13.7 2.6
0 12 2 7 1.5
0 12 2 13.9 2.3
-1 -12 -2 264.27 10.6
-1 -12 -2 283.47 13
1 12 2 262.87 12.2
1 12 2 268.17 10.2
1 12 2 282.77 10.7
-2 -12 -2 78.89 5.5
2 12 2 68.29 5
-3 -12 -2 147.49 8.1
-3 -12 -2 145.79 7.9
3 12 2 154.68 8.2
-4 -12 -2 17.4 3
-4 -12 -2 20.4 3.2
4 12 2 19.9 3.3
-5 -12 -2 8.5 2.4
5 12 2 15.6 3
-6 -12 -2 2.5 2.1
6 12 2 2.2 2.6
-7 -12 -2 21.2 3.9
7 12 2 24.1 4.4
7 -13 -2 47.4 7.8
7 -13 -2 54.39 10
-7 13 2 49.5 7.2
-7 13 2 46.3 8.2
6 -13 -2 30.5 7.1
6 -13 -2 29.6 5.3
-6 13 2 23.4 5.8
-6 13 2 19.1 4.4
5 -13 -2 6.7 3.1
5 -13 -2 12.3 5.1
-5 13 2 7.3 3.7
-5 13 2 17.5 4.6
4 -13 -2 32.2 4.9
4 -13 -2 19.2 5.9
-4 13 2 28.8 4.5
-4 13 2 34.7 5.5
3 -13 -2 178.38 10.5
3 -13 -2 195.48 13.1
-3 13 2 190.68 10.4
-3 13 2 187.58 11.2
2 -13 -2 8.9 2.5
2 -13 -2 4.3 2.8
-2 13 2 20.1 3.8
-2 13 2 10.2 2.7
1 -13 -2 17.5 3.9
1 -13 -2 13.5 2.6
-1 13 2 13.8 2.9
-1 13 2 22.5 3.3
0 -13 -2 42.6 4.7
0 -13 -2 41.4 3.5
0 13 2 44 4.3
0 13 2 41.2 3.7
0 13 2 44.9 3.3
-1 -13 -2 15.1 2.9
1 13 2 15.8 2.9
1 13 2 16.4 1.7
1 13 2 19.5 2.1
-2 -13 -2 8.8 2.3
2 13 2 10.2 2.5
-3 -13 -2 153.78 8.7
3 13 2 166.78 8.9
-4 -13 -2 22.5 3.5
4 13 2 26.4 3.9
-5 -13 -2 7.7 2.5
5 13 2 2.8 2.9
-6 -13 -2 27.4 4.1
6 13 2 23.7 4.2
-7 -13 -2 47.6 5.7
7 -14 -2 5.9 4
7 -14 -2 -3.4 5.9
-7 14 2 2.3 3.8
-7 14 2 20.7 6.1
6 -14 -2 31.6 6
6 -14 -2 34.3 8.1
-6 14 2 26.1 5.5
-6 14 2 42.2 7.5
5 -14 -2 2.8 4.6
5 -14 -2 -5.1 3.1
-5 14 2 3.4 3.7
-5 14 2 0.4 2.5
4 -14 -2 11.9 3.5
4 -14 -2 1.2 3.6
-4 14 2 10.6 4.2
-4 14 2 10.2 3.1
3 -14 -2 10.8 3
3 -14 -2 16.8 4.7
-3 14 2 15.2 3.2
-3 14 2 13.5 4
2 -14 -2 20 4.7
2 -14 -2 16.5 3.4
-2 14 2 19.7 3.8
-2 14 2 19.1 3.3
1 -14 -2 14.4 2.8
1 -14 -2 12.8 3.6
-1 14 2 6.7 2.3
-1 14 2 12.2 2.9
0 -14 -2 14.4 2.4
0 -14 -2 14.9 3.3
0 14 2 20.7 3.5
0 14 2 11.9 2.2
-1 -14 -2 12.4 2.8
1 14 2 7.1 1.3
1 14 2 7.2 1.6
1 14 2 12.7 2.8
-2 -14 -2 24.5 4
2 14 2 21.2 3.2
-3 -14 -2 21 3.6
3 14 2 13.1 3
-4 -14 -2 4.6 2.5
4 14 2 8.1 2.7
-5 -14 -2 5.5 2.4
5 14 2 0.9 2.9
-6 -14 -2 28.7 4.3
6 14 2 31.3 5.4
-7 -14 -2 7.7 3.6
6 -15 -2 8.4 6.7
6 -15 -2 6.3 4.9
-6 15 2 12.2 4.4
-6 15 2 5.6 5.5
5 -15 -2 5.3 5.4
5 -15 -2 -4.8 3.3
-5 15 2 -2.4 3.8
-5 15 2 -1.7 2.8
4 -15 -2 -0.4 3.9
4 -15 -2 -2 2.9
-4 15 2 2.6 2.9
-4 15 2 7.2 3.7
3 -15 -2 22.8 4.4
3 -15 -2 28.1 6.3
-3 15 2 24.8 4.9
-3 15 2 22 4.2
2 -15 -2 8.7 3
2 -15 -2 2.4 3.6
-2 15 2 6.9 2.9
-2 15 2 12.1 3.4
1 -15 -2 14.7 4.1
1 -15 -2 14.1 3
-1 15 2 14.1 3.4
-1 15 2 25.2 3.7
0 -15 -2 84.09 7.2
0 15 2 84.79 5.5
0 15 2 67.59 4.8
0 15 2 76.39 6.2
-1 -15 -2 8.7 2.6
1 15 2 17.9 2
1 15 2 13.1 1.6
1 15 2 20 3.7
-2 -15 -2 5.3 2.4
2 15 2 9.5 2.8
-3 -15 -2 17.1 3.5
3 15 2 17.2 3.7
-4 -15 -2 4.1 2.6
4 15 2 4.3 3
-5 -15 -2 -0.8 2.7
5 15 2 -0.1 3.5
-6 -15 -2 8.4 3.5
5 -16 -2 9.5 5.5
5 -16 -2 6.1 4.3
-5 16 2 1.8 3.7
-5 16 2 2.9 4.5
4 -16 -2 29.2 7.3
4 -16 -2 36 6.3
-4 16 2 29.8 5.3
-4 16 2 31.7 6.2
3 -16 -2 12.6 4.1
3 -16 -2 21.6 5.5
-3 16 2 22.4 4.6
-3 16 2 27.4 5.4
2 -16 -2 3.1 2.8
2 -16 -2 -0.6 3.2
-2 16 2 -2.4 2.6
-2 16 2 3.6 3.4
1 -16 -2 25.2 3.8
1 -16 -2 35.3 6
-1 16 2 23.1 4.1
-1 16 2 30.4 4.6
0 -16 -2 2.1 2.8
0 16 2 2.2 2.2
0 16 2 4.7 2.8
-1 -16 -2 32.6 4.9
1 16 2 27.4 2.3
1 16 2 29.4 4.5
-2 -16 -2 2.7 2.7
2 16 2 2.4 2.7
-3 -16 -2 18.8 3.8
3 16 2 14.7 4.1
-4 -16 -2 39.5 5.2
4 16 2 26 4.9
-5 -16 -2 6.2 3.3
4 -17 -2 12.5 6.2
4 -17 -2 5.9 4
-4 17 2 19.4 6.1
-4 17 2 6.3 4
3 -17 -2 51.49 9
3 -17 -2 48.1 6.4
-3 17 2 55.29 6.9
-3 17 2 59.09 7.3
2 -17 -2 1.9 4.7
2 -17 -2 4.9 3.2
-2 17 2 8.1 3.2
-2 17 2 4.6 3.7
1 -17 -2 14 5.1
-1 17 2 22.1 4.6
-1 17 2 14.5 3.9
0 -17 -2 4.1 3.2
0 17 2 6.7 3
0 17 2 -0.5 2.6
-1 -17 -2 15 4.4
1 17 2 23.8 4.5
-2 -17 -2 12.4 3.6
2 17 2 5.7 3.1
-3 -17 -2 52.29 6.5
3 17 2 53.39 6.3
-4 -17 -2 9.9 3.8
4 17 2 6.5 4.7
3 -18 -2 4.2 6.1
3 -18 -2 3.3 4
-3 18 2 8.9 4.9
-3 18 2 8.1 4.3
2 -18 -2 14.4 5.8
-2 18 2 13.2 4.8
-2 18 2 5.6 4.3
1 -18 -2 34.7 6.3
-1 18 2 11.6 4.1
-1 18 2 19.1 4.5
0 -18 -2 -3.5 3.4
0 18 2 1.9 3.2
-1 -18 -2 22.6 5.1
1 18 2 26.5 4.9
-2 -18 -2 14.1 4.5
2 18 2 9.3 4.1
-3 -18 -2 8.8 3.9
3 18 2 13.3 4.5
2 -19 -2 25 6.8
-2 19 2 12.3 5.3
-2 19 2 11.9 5
1 -19 -2 4.6 5.4
-1 19 2 7.7 4.3
0 -19 -2 1.7 4.8
0 19 2 2.3 4.1
-1 -19 -2 10 5.2
1 19 2 19.9 5.2
-2 -19 -2 4 4.6
2 19 2 11.4 4.8
2 19 -3 30.7 6.5
1 19 -3 18.1 5.2
-1 -19 3 9.2 5.4
0 19 -3 3.5 4.1
0 -19 3 12.4 5.4
-1 19 -3 12.3 5
1 -19 3 5.8 6.1
-2 19 -3 27 6.1
-2 19 -3 28.3 5.9
3 18 -3 29.2 6.3
-3 -18 3 27.7 5.5
2 18 -3 14.6 4.7
-2 -18 3 12.7 4.5
1 18 -3 10.4 4.5
-1 -18 3 9.4 4.4
0 18 -3 27.9 5.7
0 -18 3 27.3 6.3
-1 18 -3 2 3.3
-1 18 -3 4.2 3.8
1 -18 3 12.7 5
-2 18 -3 16.9 4.7
-2 18 -3 19.6 4.8
-3 18 -3 33.5 6.2
-3 18 -3 40.2 6.7
3 -18 3 37.5 7.8
4 17 -3 8.2 4.7
-4 -17 3 4.6 3.7
3 17 -3 -2.5 3.9
-3 -17 3 -2.3 3.2
2 17 -3 36.3 5.7
-2 -17 3 42.4 6.2
1 17 -3 1.9 3.1
-1 -17 3 8.3 3.8
0 17 -3 -6.1 2.9
0 17 -3 -2.4 2.2
0 -17 3 -0.1 3.6
-1 17 -3 12.7 3.8
-1 17 -3 8.3 2.9
1 -17 3 6.3 4.6
-2 17 -3 56.59 6.2
-2 17 -3 35.6 5.8
2 -17 3 30.8 6.6
-3 17 -3 10.8 4.5
-3 17 -3 2.1 3.9
3 -17 3 6.9 5.5
-4 17 -3 11.5 5.3
-4 17 -3 11.9 4.5
4 -17 3 8.5 6.4
5 16 -3 55.59 8
-5 -16 3 74.79 6.5
4 16 -3 26 5.3
-4 -16 3 31.2 4.9
3 16 -3 31.4 5.6
-3 -16 3 14.3 3.7
2 16 -3 8.4 3
-2 -16 3 4.7 3
1 16 -3 13.1 3.5
-1 -16 3 5.4 3.3
0 16 -3 7.4 2.9
0 16 -3 5.5 2.2
0 -16 3 2.7 3.3
-1 16 -3 2.1 3.2
-1 16 -3 10.7 3.1
1 -16 3 10.1 3.8
-2 16 -3 3.1 3.2
-2 16 -3 2 3.1
2 -16 3 2.3 3.8
-3 16 -3 30.2 5.1
-3 16 -3 27.9 4.9
3 -16 3 20.7 5.7
-4 16 -3 24.3 5.7
-4 16 -3 29.3 5.4
4 -16 3 26.4 6.4
-5 16 -3 61.39 8.8
-5 16 -3 61.89 7.8
5 -16 3 55.89 10
6 15 -3 86.19 9.3
-6 -15 3 87.09 7.5
5 15 -3 32 5.9
-5 -15 3 42.4 4.9
4 15 -3 76.79 7.5
-4 -15 3 71.59 5.9
3 15 -3 5.8 3.1
-3 -15 3 8.7 2.8
2 15 -3 2.6 2.5
-2 -15 3 3 2.6
1 15 -3 83.99 3.7
1 15 -3 86.49 7
1 15 -3 82.49 3.7
-1 -15 3 97.09 7.4
0 15 -3 8.1 2.4
0 15 -3 7.9 3
0 15 -3 11 2.3
0 -15 3 8.5 3.1
-1 15 -3 88.79 7.2
-1 15 -3 83.59 6.4
1 -15 3 85.79 8.4
-2 15 -3 -0.7 2.4
-2 15 -3 -1.5 2.3
2 -15 3 2.2 3.5
-3 15 -3 9.8 3.5
-3 15 -3 14.2 3.9
3 -15 3 11.7 4.7
-4 15 -3 67.09 6.7
-4 15 -3 67.39 7.7
4 -15 3 59.99 9.7
-5 15 -3 22.6 5.9
-5 15 -3 34.6 6.2
5 -15 3 45.5 9.5
-6 15 -3 82.69 10
-6 15 -3 99.59 8.8
6 -15 3 71.89 11.3
6 14 -3 4.2 4.3
-6 -14 3 4.6 2.4
5 14 -3 29.4 5.2
-5 -14 3 27.9 4
4 14 -3 4.3 3.1
-4 -14 3 5.7 2.4
3 14 -3 45.9 5.7
-3 -14 3 26.8 3.9
2 14 -3 9.3 2.8
-2 -14 3 10.7 2.7
1 14 -3 91.39 7
1 14 -3 89.29 4.1
1 14 -3 96.29 4.2
-1 -14 3 87.09 7.1
0 14 -3 7.4 2
0 14 -3 6 2.1
0 14 -3 7.7 2.8
0 -14 3 2.5 2.2
-1 14 -3 100.99 7.5
-1 14 -3 99.89 6.5
1 -14 3 88.69 8.1
-2 14 -3 10.5 3
-2 14 -3 8.4 2.9
2 -14 3 5.2 3.5
-3 14 -3 35.8 5.5
-3 14 -3 26.7 4.5
3 -14 3 43.5 7.5
-4 14 -3 4.3 3.7
-4 14 -3 4.5 2.8
4 -14 3 -2.2 3.4
-5 14 -3 30.7 5.3
-5 14 -3 30.9 5.8
5 -14 3 29.3 7.4
-6 14 -3 -1.1 4.6
-6 14 -3 4.9 3.8
6 -14 3 8.3 6.8
7 13 -3 12.2 5.5
-7 -13 3 14.1 3
6 13 -3 10.6 4.1
-6 -13 3 8.3 2.5
5 13 -3 8.1 3.4
-5 -13 3 10.4 2.4
4 13 -3 15.3 3.4
-4 -13 3 15.8 2.7
3 13 -3 33.6 4.7
-3 -13 3 26.9 3.7
2 13 -3 38.5 4.8
-2 -13 3 39.9 4.1
1 13 -3 155.68 6.2
1 13 -3 158.08 6.4
1 13 -3 155.08 9
-1 -13 3 152.38 9.1
0 13 -3 243.98 10.5
0 13 -3 248.88 12.6
0 13 -3 243.08 10.9
0 -13 3 279.87 13.6
-1 13 -3 173.88 8.9
-1 13 -3 155.68 9.3
1 -13 3 152.28 10.3
-2 13 -3 45.7 4.8
-2 13 -3 41.9 5.2
2 -13 3 52.29 7.2
-3 13 -3 25.7 4.2
-3 13 -3 19.6 4
3 -13 3 35.4 6.2
-4 13 -3 8.7 3.3
4 -13 3 12.4 4.7
4 -13 3 11.4 3.8
-5 13 -3 -0.8 3
-5 13 -3 5.3 3
5 -13 3 12 5
5 -13 3 8.8 3.4
-6 13 -3 6 4.5
-6 13 -3 2.9 3.1
6 -13 3 13.8 6.5
6 -13 3 5.7 3.8
-7 13 -3 17.8 5.4
-7 13 -3 19.5 4.8
7 -13 3 19.8 8
7 12 -3 43.8 6.8
-7 -12 3 31.4 3.8
6 12 -3 20.9 4.9
-6 -12 3 16.1 2.9
5 12 -3 14.1 3.7
-5 -12 3 17.3 2.6
4 12 -3 18.8 4
-4 -12 3 19.1 2.8
3 12 -3 41.4 5
-3 -12 3 40.5 3.6
2 12 -3 14.4 2.9
-2 -12 3 15.6 2.6
1 12 -3 72.49 3.8
1 12 -3 86.99 3.8
1 12 -3 94.79 6.2
-1 -12 3 80.39 5.8
0 12 -3 168.48 9.2
0 12 -3 162.08 7.7
0 12 -3 153.78 7.3
0 -12 3 157.78 9.3
-1 12 -3 62.99 5
-1 12 -3 85.69 6
1 -12 3 80.29 6.8
-2 12 -3 13.8 2.9
-2 12 -3 14.2 2.8
2 -12 3 13 3.5
-3 12 -3 40.7 4.5
-3 12 -3 41.5 5.4
3 -12 3 34.8 4.8
3 -12 3 39.9 6.2
-4 12 -3 16.9 3.9
-4 12 -3 11.8 3
4 -12 3 13.1 4.7
4 -12 3 16.5 3.8
-5 12 -3 16.7 3.7
-5 12 -3 10.8 4
5 -12 3 16.8 4.2
5 -12 3 21.6 5.4
-6 12 -3 20.9 5.3
-6 12 -3 18.9 4
6 -12 3 18.7 4.3
6 -12 3 25.7 7
-7 12 -3 46.6 8.1
-7 12 -3 48.3 7
7 -12 3 39.8 9.6
8 11 -3 3.1 4.7
-8 -11 3 4.2 2.9
7 11 -3 0.9 3.8
-7 -11 3 6.7 2.4
6 11 -3 5.5 3.3
-6 -11 3 3.8 1.8
5 11 -3 35 5.2
-5 -11 3 31.4 3.3
4 11 -3 74.49 6.2
-4 -11 3 69.69 4.6
3 11 -3 14.1 3.1
-3 -11 3 9.7 2.1
2 11 -3 59.89 4.8
-2 -11 3 43.3 3.9
1 11 -3 91.29 4
1 11 -3 83.79 5.9
1 11 -3 95.29 4.2
-1 -11 3 81.69 5.7
0 11 -3 9.7 1.6
0 11 -3 8.7 2.4
0 11 -3 10.4 2
0 -11 3 10.7 2.6
-1 11 -3 95.29 6.3
-1 11 -3 86.49 5.9
-1 11 -3 94.89 5.8
1 -11 3 93.19 7
-2 11 -3 58.39 4.9
-2 11 -3 53.99 4.8
2 -11 3 51.29 4.5
2 -11 3 47.5 6.2
-3 11 -3 8.6 3
-3 11 -3 12.6 2.9
3 -11 3 7.5 3.4
3 -11 3 13.5 3.1
-4 11 -3 71.49 6.5
-4 11 -3 85.39 6.1
4 -11 3 61.29 5.9
4 -11 3 62.99 8.3
-5 11 -3 31.8 4.8
-5 11 -3 36.7 5.2
5 -11 3 33.7 6.4
5 -11 3 36.9 5.6
-6 11 -3 6.7 3.2
-6 11 -3 4.7 3.7
6 -11 3 1.1 4.1
6 -11 3 3.1 3.4
-7 11 -3 12.6 4.4
-7 11 -3 4.2 2.8
7 -11 3 4.5 4.4
7 -11 3 2.8 4.8
-8 11 -3 2 3.6
-8 11 -3 -2.8 5.2
8 -11 3 4.1 7.2
8 10 -3 0.1 4.5
-8 -10 3 3.5 2.9
7 10 -3 11 4.1
-7 -10 3 11.2 2.7
6 10 -3 2.9 2.9
-6 -10 3 4.9 1.7
5 10 -3 85.09 6.9
-5 -10 3 79.29 4.9
4 10 -3 13.3 3.3
4 10 -3 13.2 3
-4 -10 3 14.7 2.3
3 10 -3 107.29 6.6
3 10 -3 114.59 7.2
-3 -10 3 116.89 5.9
2 10 -3 106.19 6.6
2 10 -3 107.29 6
-2 -10 3 111.89 6
1 10 -3 44.5 3.5
1 10 -3 49.4 2.6
1 10 -3 46.8 4.1
1 10 -3 52.09 2.7
-1 -10 3 51.19 4
0 10 -3 232.68 9.7
0 10 -3 226.68 9.4
0 10 -3 232.98 10.9
0 -10 3 212.58 10.9
-1 10 -3 48.5 3.8
-1 10 -3 55.39 4.5
-1 10 -3 61.69 4.3
1 -10 3 52.59 5
-2 10 -3 112.69 6.9
-2 10 -3 118.09 6.8
2 -10 3 100.89 7.8
2 -10 3 101.49 6.5
-3 10 -3 94.89 6.4
-3 10 -3 84.49 6.8
3 -10 3 102.49 8.3
3 -10 3 115.59 7.1
-4 10 -3 13.5 3.8
-4 10 -3 8.1 2
4 -10 3 13.1 4.1
4 -10 3 15.7 3.4
-5 10 -3 77.89 6.6
-5 10 -3 87.59 7.5
5 -10 3 102.29 9.7
5 -10 3 86.99 7.3
-6 10 -3 3.6 3
-6 10 -3 8 3.3
6 -10 3 4.2 2.8
6 -10 3 2.9 3.9
-7 10 -3 15.9 4.4
-7 10 -3 10.8 4.5
7 -10 3 16.4 5.6
7 -10 3 18.9 4.5
-8 10 -3 2.9 4.2
-8 10 -3 -3.6 4.4
8 -10 3 12.3 7.3
8 9 -3 79.19 8.3
-8 -9 3 77.39 6.1
7 9 -3 42 6
-7 -9 3 49.3 3.4
-7 -9 3 52.69 4.6
6 9 -3 11.9 3.4
-6 -9 3 16.3 1.6
-6 -9 3 16.7 1.4
-6 -9 3 21.9 2.9
5 9 -3 34.6 4.7
-5 -9 3 30.7 5.3
-5 -9 3 35.1 3
4 9 -3 70.09 5.7
4 9 -3 64.09 5.6
-4 -9 3 60.49 5.3
-4 -9 3 74.59 4.2
3 9 -3 8.6 2.1
3 9 -3 6.4 2
-3 -9 3 5.4 1.2
2 9 -3 143.19 7.5
2 9 -3 129.69 6.6
-2 -9 3 125.89 6.3
1 9 -3 46.2 2.4
1 9 -3 41.9 2.4
1 9 -3 44 3.2
1 9 -3 44.1 3.8
-1 -9 3 55.69 3.7
0 9 -3 96.19 5.3
0 9 -3 99.09 5.1
0 9 -3 94.49 5.8
0 9 -3 92.39 4.8
0 -9 3 101.69 6.1
-1 9 -3 44.3 3.6
-1 9 -3 41.2 3.4
-1 9 -3 47.3 3.6
1 -9 3 43.8 4.3
-2 9 -3 139.99 7.6
-2 9 -3 139.89 8
2 -9 3 155.88 9.4
2 -9 3 152.68 8
-3 9 -3 4.2 1.6
-3 9 -3 7.5 2.4
3 -9 3 2.6 1.7
3 -9 3 4.3 2.3
-4 9 -3 62.19 6.1
-4 9 -3 71.29 5.4
4 -9 3 57.69 8
4 -9 3 63.79 5.8
-5 9 -3 40 5.1
-5 9 -3 36.2 5.3
5 -9 3 29.5 6
5 -9 3 21.8 4.1
-6 9 -3 15.2 3.2
-6 9 -3 21.1 5.1
6 -9 3 23 5.5
6 -9 3 11.3 3.9
-7 9 -3 38.4 6.2
-7 9 -3 47.3 6.1
7 -9 3 50.59 9.4
7 -9 3 47.1 6.9
-8 9 -3 61.59 9
-8 9 -3 69.49 8.3
8 -9 3 74.49 11.3
8 -9 3 97.89 9
9 8 -3 10.6 5.3
-9 -8 3 9.1 4.1
-9 -8 3 11.8 5.8
8 8 -3 30.5 5.5
-8 -8 3 31.6 4
-8 -8 3 23 4.4
7 8 -3 49.1 6
-7 -8 3 37.9 4.2
-7 -8 3 40.9 3.8
-7 -8 3 33.4 3.8
6 8 -3 44.6 5.5
-6 -8 3 40 2.7
-6 -8 3 37.7 3
-6 -8 3 37.1 3.6
5 8 -3 301.27 14.5
5 8 -3 321.17 14.7
-5 -8 3 294.67 10.8
-5 -8 3 292.17 11.1
-5 -8 3 287.77 14.2
-5 -8 3 304.17 12.5
4 8 -3 67.29 5.3
4 8 -3 57.19 5
-4 -8 3 64.29 5.1
-4 -8 3 63.09 3.8
3 8 -3 45.9 4.1
3 8 -3 54.89 4.1
-3 -8 3 45.3 3.7
-3 -8 3 45.9 3
2 8 -3 23.6 3.1
2 8 -3 20.9 2.3
-2 -8 3 21.7 2
-2 -8 3 23.9 2.9
1 8 -3 123.79 6.3
1 8 -3 110.19 4.6
1 8 -3 116.49 4.6
1 8 -3 111.09 5.4
-1 -8 3 105.89 5.7
-1 -8 3 109.99 5.7
0 8 -3 155.08 7.2
0 8 -3 159.38 6.9
0 8 -3 162.78 7.9
0 8 -3 164.28 7.1
0 -8 3 150.08 7.4
0 -8 3 163.48 8
-1 8 -3 110.39 6.1
-1 8 -3 109.19 6
-1 8 -3 115.39 6.2
-1 8 -3 116.19 5.9
1 -8 3 124.49 6.2
1 -8 3 109.89 6.9
-2 8 -3 27.3 3.5
-2 8 -3 20.9 2.8
2 -8 3 17.6 2.7
2 -8 3 17.6 3.4
-3 8 -3 48.9 4.5
-3 8 -3 43.1 3.9
3 -8 3 46.2 6.1
3 -8 3 44.7 4.1
-4 8 -3 58.89 5.4
-4 8 -3 57.49 4.9
4 -8 3 61.19 6.7
4 -8 3 63.19 5.3
-5 8 -3 302.87 15.6
-5 8 -3 284.67 14.1
5 -8 3 295.57 15
5 -8 3 298.97 17.4
-6 8 -3 37.2 5.9
-6 8 -3 39.8 5.2
6 -8 3 31.7 6.5
6 -8 3 26.8 4.8
-7 8 -3 27.3 5.4
-7 8 -3 45.4 5.7
7 -8 3 44.3 6.5
7 -8 3 33.6 7.7
-8 8 -3 31.5 5.2
-8 8 -3 28.4 6.5
8 -8 3 24.6 5.2
8 -8 3 42.5 8.2
-9 8 -3 12.7 4.6
-9 8 -3 15.4 5.7
9 -8 3 15.8 7
9 7 -3 -5.8 3.9
-9 -7 3 -1.8 4.2
-9 -7 3 -5.3 3.5
-9 -7 3 3.7 3.9
8 7 -3 65.49 7.6
-8 -7 3 68.99 6.3
-8 -7 3 84.69 8.8
-8 -7 3 67.69 6
7 7 -3 5.9 3.3
-7 -7 3 5.7 2.4
-7 -7 3 6.6 2.5
6 7 -3 74.99 6.4
-6 -7 3 72.69 4.1
-6 -7 3 76.19 5.3
-6 -7 3 68.19 4.7
5 7 -3 348.57 15.7
-5 -7 3 308.97 15.1
-5 -7 3 326.97 13.7
-5 -7 3 335.57 12.4
-5 -7 3 331.37 12.9
4 7 -3 57.09 4.9
4 7 -3 55.39 4.9
-4 -7 3 56.59 2.6
-4 -7 3 58.99 4.8
-4 -7 3 63.19 3.7
-4 -7 3 59.49 2.9
3 7 -3 92.29 5.8
3 7 -3 102.19 5.6
-3 -7 3 82.89 5.2
-3 -7 3 90.89 4.5
2 7 -3 163.18 7.8
2 7 -3 143.19 6.8
-2 -7 3 157.08 6.6
-2 -7 3 146.79 7.2
1 7 -3 481.25 16.6
1 7 -3 471.65 18.3
1 7 -3 467.55 17.4
1 7 -3 481.45 16.6
-1 -7 3 476.55 17.7
-1 -7 3 446.16 17.8
0 7 -3 3.3 1
0 7 -3 7.6 1.4
0 7 -3 4.4 1
0 7 -3 6.8 1.6
0 -7 3 5.2 1.5
0 -7 3 4.4 1.3
-1 7 -3 470.95 18.6
-1 7 -3 492.25 18.6
-1 7 -3 477.15 18.5
-1 7 -3 472.55 18.2
1 -7 3 454.55 18.4
1 -7 3 489.15 19.6
1 -7 3 493.35 18.4
-2 7 -3 135.89 7.2
-2 7 -3 145.99 7.7
-2 7 -3 151.08 7.4
2 -7 3 141.69 8.6
2 -7 3 166.28 7.8
-3 7 -3 98.79 6.4
-3 7 -3 104.79 6
3 -7 3 89.29 6.1
3 -7 3 93.49 7.2
-4 7 -3 53.39 4.4
-4 7 -3 56.19 5.1
4 -7 3 50.99 4.9
4 -7 3 63.09 6.4
-5 7 -3 303.37 14.9
-5 7 -3 328.47 16.3
5 -7 3 347.37 16.2
5 -7 3 333.77 18.2
-6 7 -3 64.59 5.8
-6 7 -3 77.49 7.3
6 -7 3 87.39 8.8
6 -7 3 81.09 7.2
-7 7 -3 9.4 3.9
-7 7 -3 5.1 2.7
7 -7 3 9.3 3.2
7 -7 3 -0.4 3.9
-8 7 -3 82.19 7.6
-8 7 -3 91.59 10.5
8 -7 3 87.99 11.8
8 -7 3 92.29 8.8
-9 7 -3 -1.8 5.2
-9 7 -3 0 4.2
-9 7 -3 0.1 7.2
9 -7 3 8.8 7.6
9 6 -3 24.2 5.4
-9 -6 3 14.3 3.9
-9 -6 3 17.4 5.1
-9 -6 3 10.6 4.6
8 6 -3 16.6 4.3
-8 -6 3 17.6 4.9
-8 -6 3 14.6 3.6
-8 -6 3 15.5 3.8
7 6 -3 11.1 3.2
-7 -6 3 11.5 3
-7 -6 3 11.6 3
6 6 -3 46.9 5.7
6 6 -3 47.5 3.7
-6 -6 3 42 4.3
-6 -6 3 45.1 3.4
-6 -6 3 43.2 3.9
5 6 -3 23.6 2.4
5 6 -3 24 3.9
-5 -6 3 21.6 3
-5 -6 3 19.8 2.5
-5 -6 3 19.7 2.2
-5 -6 3 24.2 4
4 6 -3 39.9 2.4
4 6 -3 30 3.9
4 6 -3 43.8 4
-4 -6 3 38.6 3.9
-4 -6 3 31.1 2.6
-4 -6 3 38.6 2.5
-4 -6 3 32.2 4.1
-4 -6 3 34.1 2.1
3 6 -3 32.8 3.1
3 6 -3 32.2 1.7
3 6 -3 39 3.3
-3 -6 3 34.2 3
-3 -6 3 31.8 1.6
-3 -6 3 36.8 1.9
-3 -6 3 29.8 2.2
2 6 -3 732.83 26.8
2 6 -3 716.53 25.8
-2 -6 3 712.93 25.3
-2 -6 3 700.73 26.3
1 6 -3 178.88 7.6
1 6 -3 195.28 8.5
1 6 -3 187.08 7.1
1 6 -3 188.88 7
-1 -6 3 196.38 8.3
-1 -6 3 198.08 7.2
-1 -6 3 188.08 7.8
0 6 -3 119.19 5
0 6 -3 103.59 5.3
0 6 -3 96.79 4.9
0 6 -3 105.79 4.7
0 -6 3 97.29 5.3
-1 6 -3 190.88 8.5
-1 6 -3 206.18 8.7
-1 6 -3 184.88 8.3
-1 6 -3 189.68 8.7
1 -6 3 190.88 8.4
1 -6 3 205.78 8.6
1 -6 3 178.78 9.1
-2 6 -3 686.83 25.9
-2 6 -3 700.73 25.8
-2 6 -3 697.23 26.4
-2 6 -3 701.43 26.7
2 -6 3 725.43 26.3
2 -6 3 678.53 27.5
2 -6 3 661.73 26.1
-3 6 -3 28.6 3.7
-3 6 -3 35.8 3.1
3 -6 3 31 3.3
3 -6 3 37.9 5
-4 6 -3 36.9 3.5
-4 6 -3 24 3.6
4 -6 3 37.4 5.5
4 -6 3 32.3 4.1
-5 6 -3 10.9 2.9
-5 6 -3 15.8 3
5 -6 3 15.3 3
5 -6 3 22.8 5.1
-6 6 -3 55.69 6.9
-6 6 -3 48.3 4.8
6 -6 3 56.49 8.1
6 -6 3 42.8 5.7
-7 6 -3 10.3 3.4
-7 6 -3 14.6 3.7
7 -6 3 10.1 3
7 -6 3 24.3 5.7
-8 6 -3 20.2 4.1
-8 6 -3 12 4.5
8 -6 3 16 4.4
8 -6 3 16.6 5.9
-9 6 -3 9.1 6.7
-9 6 -3 9.4 4.5
-9 6 -3 19 6.4
9 -6 3 15.2 6.2
9 5 -3 5.4 3.8
-9 -5 3 5.8 4.3
-9 -5 3 7.4 4.3
-9 -5 3 7 3.9
8 5 -3 13 3.3
8 5 -3 8.8 3.3
-8 -5 3 12 4.3
-8 -5 3 15.9 4.4
-8 -5 3 13.8 3.5
7 5 -3 -2.5 2.2
7 5 -3 2.8 1.8
-7 -5 3 -0.4 2
-7 -5 3 5.3 2.7
6 5 -3 97.29 7.5
6 5 -3 109.99 6.4
-6 -5 3 111.49 6.6
-6 -5 3 115.09 7.2
5 5 -3 12.3 2.7
5 5 -3 12.4 2.1
-5 -5 3 13.1 3
-5 -5 3 11.2 1.8
-5 -5 3 11.4 2.3
-5 -5 3 16.3 2.4
4 5 -3 33.4 3.6
4 5 -3 39.7 2.7
-4 -5 3 34.1 3.5
-4 -5 3 41.9 2.8
-4 -5 3 38.8 3
-4 -5 3 38.8 2.4
-4 -5 3 33.9 3.5
3 5 -3 170.38 7.9
3 5 -3 172.88 6.7
3 5 -3 159.98 8.3
-3 -5 3 176.68 7.2
-3 -5 3 170.78 7.9
-3 -5 3 165.28 8
-3 -5 3 169.88 6.5
2 5 -3 442.06 16.4
2 5 -3 450.15 15.4
2 5 -3 451.65 17.4
-2 -5 3 430.46 15.3
-2 -5 3 434.46 16.9
-2 -5 3 449.06 15.9
1 5 -3 897.91 32.2
1 5 -3 901.81 30.7
1 5 -3 882.31 31.1
-1 -5 3 907.51 31.3
-1 -5 3 890.11 30.8
-1 -5 3 892.21 31.9
0 5 -3 515.45 18.8
0 5 -3 532.55 18.8
0 5 -3 525.65 19.4
0 5 -3 518.15 18.9
0 -5 3 510.35 18.8
0 -5 3 518.55 19.1
0 -5 3 518.25 19.3
-1 5 -3 913.21 32.9
-1 5 -3 901.51 32.4
-1 5 -3 901.31 32.4
-1 5 -3 896.61 32.6
1 -5 3 919.11 32.5
1 -5 3 925.81 33.5
1 -5 3 891.11 32.4
-2 5 -3 474.75 18.3
-2 5 -3 449.66 17.9
-2 5 -3 450.15 18.6
-2 5 -3 481.95 17.8
2 -5 3 458.55 18.1
2 -5 3 457.45 18
2 -5 3 452.45 19.2
-3 5 -3 176.78 9
-3 5 -3 163.78 8.2
3 -5 3 178.08 8.8
3 -5 3 180.18 10.1
-4 5 -3 40.3 3.6
-4 5 -3 37.8 4
4 -5 3 35.7 5.4
4 -5 3 36.8 4.5
-5 5 -3 10.6 3
-5 5 -3 18.7 3.2
5 -5 3 12.5 2.9
5 -5 3 15.5 4.1
-6 5 -3 88.09 6.7
-6 5 -3 75.29 7.2
6 -5 3 113.89 7.7
6 -5 3 121.69 10.2
-7 5 -3 2 2.6
-7 5 -3 -0.6 2
7 -5 3 1.4 3.6
7 -5 3 1 2.2
-8 5 -3 10.6 5.7
-8 5 -3 8.4 3.6
-8 5 -3 13.6 3.8
8 -5 3 16.9 5.8
8 -5 3 8.1 3.5
-9 5 -3 6.5 4.3
-9 5 -3 4.9 6.5
-9 5 -3 4.9 3.8
9 -5 3 8 7
9 4 -3 26 5.2
-9 -4 3 21 5.7
-9 -4 3 20.1 5.1
-9 -4 3 10.9 4.8
8 4 -3 52.39 6.8
8 4 -3 46.2 5.6
-8 -4 3 61.39 6.6
-8 -4 3 55.79 6.8
-8 -4 3 40.8 6.6
7 4 -3 236.88 12.8
7 4 -3 238.38 11.4
-7 -4 3 188.68 11.1
-7 -4 3 217.68 12.2
-7 -4 3 207.98 12.8
6 4 -3 127.09 7.3
6 4 -3 141.69 8.7
-6 -4 3 132.49 8.4
-6 -4 3 125.39 7.6
5 4 -3 139.19 6.9
5 4 -3 137.09 8.3
-5 -4 3 137.69 8.2
-5 -4 3 137.99 7.7
-5 -4 3 136.39 6.6
-5 -4 3 128.99 7.1
4 4 -3 156.68 7.2
4 4 -3 164.58 8.7
-4 -4 3 164.78 7
-4 -4 3 173.78 8
-4 -4 3 154.18 8.3
-4 -4 3 162.08 8.3
3 4 -3 380.16 15
3 4 -3 357.36 13.2
3 4 -3 354.36 14.3
-3 -4 3 358.66 13
-3 -4 3 353.76 14.5
-3 -4 3 351.96 14.2
-3 -4 3 343.07 13.6
2 4 -3 455.55 17
2 4 -3 473.15 16.3
2 4 -3 452.25 17.8
-2 -4 3 456.05 17.5
-2 -4 3 466.65 16.5
-2 -4 3 469.95 16.1
1 4 -3 1037.3 35.9
1 4 -3 1042.7 36.9
1 4 -3 1032.1 35.6
-1 -4 3 1027.9 36.7
-1 -4 3 1066.49 35.9
-1 -4 3 1052.69 35.8
0 4 -3 2056.79 71.49
0 4 -3 2074.29 71.39
0 4 -3 2151.08 71.89
0 4 -3 2075.49 71.39
0 -4 3 2092.59 71.79
0 -4 3 2089.19 71.69
0 -4 3 2072.89 71.49
-1 4 -3 1023.7 36.5
-1 4 -3 1062.19 36.4
-1 4 -3 1032.2 36.8
-1 4 -3 1026.9 36.2
1 -4 3 1045.1 36.3
1 -4 3 978.4 37.1
1 -4 3 997.1 36.4
1 -4 3 1062.79 36.5
-2 4 -3 486.15 18.4
-2 4 -3 478.15 17.8
-2 4 -3 452.35 18.8
-2 4 -3 480.75 18.1
2 -4 3 446.56 19.2
2 -4 3 483.85 18.1
2 -4 3 461.65 18.2
-3 4 -3 354.66 14.8
-3 4 -3 372.76 14.6
-3 4 -3 368.66 15.3
-3 4 -3 336.77 15.7
-3 4 -3 360.26 14.9
3 -4 3 351.46 16.4
3 -4 3 353.86 14.9
3 -4 3 348.77 14.9
-4 4 -3 167.88 9.3
-4 4 -3 190.88 8.9
4 -4 3 167.18 10.4
4 -4 3 161.78 8.9
-5 4 -3 142.49 8.7
-5 4 -3 130.29 7.8
5 -4 3 133.69 9.7
5 -4 3 126.69 8
-6 4 -3 146.89 8.7
-6 4 -3 138.59 9.5
6 -4 3 125.69 10.7
6 -4 3 141.19 9.1
-7 4 -3 218.78 12
-7 4 -3 213.88 13
7 -4 3 208.68 12.3
7 -4 3 208.58 14.3
-8 4 -3 63.19 8.1
-8 4 -3 48.9 8.6
-8 4 -3 54.99 6
8 -4 3 46.4 6.9
8 -4 3 38.6 7.3
-9 4 -3 17.1 5.6
-9 4 -3 8.2 3.7
-9 4 -3 20.7 7.7
9 -4 3 29.6 8.2
9 3 -3 46.5 6.9
9 3 -3 47.4 6.3
-9 -3 3 41.8 7.5
-9 -3 3 39.7 6.3
-9 -3 3 30.6 6.8
8 3 -3 72.59 6.5
8 3 -3 78.39 7.3
-8 -3 3 60.89 7.6
-8 -3 3 61.39 7.6
-8 -3 3 68.49 6.5
7 3 -3 97.59 7.5
7 3 -3 100.89 6.6
-7 -3 3 84.29 7.5
-7 -3 3 75.99 7
-7 -3 3 76.09 6.5
6 3 -3 50.79 4.5
6 3 -3 56.09 5.1
-6 -3 3 67.79 5.8
-6 -3 3 58.69 4.9
5 3 -3 109.89 7
5 3 -3 98.29 5.8
-5 -3 3 105.19 6.9
-5 -3 3 110.19 7.2
-5 -3 3 106.49 5.7
-5 -3 3 116.19 6.5
4 3 -3 28.2 3.1
4 3 -3 28.3 2.5
-4 -3 3 28.3 3.1
-4 -3 3 25.3 3.2
-4 -3 3 30.7 3.2
-4 -3 3 26.5 2.3
3 3 -3 130.99 5.8
3 3 -3 122.89 6.8
-3 -3 3 141.19 6.9
-3 -3 3 138.69 6.4
-3 -3 3 133.69 6.5
-3 -3 3 131.99 5.6
2 3 -3 270.67 10.7
2 3 -3 292.67 11.6
2 3 -3 287.97 10.2
-2 -3 3 277.67 10.7
-2 -3 3 270.07 11.2
-2 -3 3 281.67 10.4
-2 -3 3 275.77 10.1
1 3 -3 746.03 25.5
1 3 -3 750.32 26.6
1 3 -3 694.83 25.5
-1 -3 3 754.92 25.5
-1 -3 3 747.13 26.4
-1 -3 3 761.02 25.5
0 3 -3 844.32 29.1
0 3 -3 814.62 29.4
0 3 -3 826.62 29
0 -3 3 841.82 29.1
0 -3 3 817.02 29.3
0 -3 3 859.71 29.4
-1 3 -3 752.82 26.8
-1 3 -3 785.12 27.3
-1 3 -3 772.72 26.7
-1 3 -3 719.93 26.5
1 -3 3 779.72 27.5
1 -3 3 706.53 26.5
1 -3 3 722.63 26.8
-2 3 -3 290.57 11.5
-2 3 -3 274.17 11.1
-2 3 -3 287.17 12.4
-2 3 -3 276.27 11.7
2 -3 3 267.77 11.3
2 -3 3 270.17 11.5
2 -3 3 289.87 12.6
2 -3 3 293.07 11.6
-3 3 -3 130.69 6.9
-3 3 -3 128.59 7.8
-3 3 -3 131.79 6.9
-3 3 -3 153.08 6.9
-3 3 -3 133.99 7.2
3 -3 3 138.19 7.1
3 -3 3 137.29 7
3 -3 3 122.89 7.8
-4 3 -3 35.3 3.6
-4 3 -3 32 3
4 -3 3 25.2 3.4
4 -3 3 28.7 4.5
-5 3 -3 123.29 7.1
-5 3 -3 120.89 7.7
5 -3 3 101.89 8.4
5 -3 3 107.99 7.1
-6 3 -3 55.19 5.8
-6 3 -3 60.99 5.3
6 -3 3 65.49 8.1
6 -3 3 57.49 5.5
-7 3 -3 89.79 7.1
-7 3 -3 80.99 8.9
-7 3 -3 87.79 8
7 -3 3 103.09 7.7
7 -3 3 87.49 8.7
-8 3 -3 54.79 7.4
-8 3 -3 71.29 10
-8 3 -3 62.09 6.5
8 -3 3 81.49 10.1
-9 3 -3 58.09 7.3
-9 3 -3 48.1 7.3
-9 3 -3 51.99 9.6
9 -3 3 56.29 9.8
10 2 -3 50.79 7.5
-10 -2 3 52.59 8.5
-10 -2 3 54.09 8.1
-10 -2 3 63.39 9.8
9 2 -3 20.5 4.9
9 2 -3 25 5.3
-9 -2 3 24.6 5.5
-9 -2 3 21.6 5.7
-9 -2 3 31 6.3
8 2 -3 7.5 3.3
8 2 -3 2.7 3.6
8 2 -3 6.2 3
-8 -2 3 9.7 3.4
-8 -2 3 5.5 4
-8 -2 3 12.5 3.7
7 2 -3 238.28 12.1
7 2 -3 217.18 12.6
7 2 -3 227.58 13.3
-7 -2 3 244.68 13.8
-7 -2 3 234.98 13.5
-7 -2 3 235.28 12.5
6 2 -3 72.49 6.2
6 2 -3 71.59 6.1
6 2 -3 67.89 5.2
-6 -2 3 70.79 6.3
-6 -2 3 60.49 5.9
-6 -2 3 70.89 5.6
5 2 -3 135.39 7.4
5 2 -3 138.19 8.4
5 2 -3 144.39 8.4
-5 -2 3 153.18 8.6
-5 -2 3 149.99 8.7
4 2 -3 91.09 5.8
4 2 -3 94.39 5
4 2 -3 89.19 5.7
-4 -2 3 87.79 5.9
-4 -2 3 90.79 5.7
-4 -2 3 92.29 5.8
-4 -2 3 83.19 4.7
3 2 -3 443.86 16.7
3 2 -3 432.66 17.2
3 2 -3 388.86 15.8
-3 -2 3 417.66 16.6
-3 -2 3 428.56 15.8
-3 -2 3 443.16 16.7
-3 -2 3 433.56 17.2
2 2 -3 623.74 23.3
2 2 -3 640.34 22.4
2 2 -3 629.54 22.2
-2 -2 3 623.64 22.5
-2 -2 3 633.74 22.1
-2 -2 3 641.74 22.5
-2 -2 3 615.94 23.2
1 2 -3 778.62 29.6
1 2 -3 883.81 30.8
1 2 -3 896.81 29.9
-1 -2 3 905.11 29.9
-1 -2 3 891.81 29.5
-1 -2 3 872.61 30.7
0 2 -3 31.7 1.9
0 2 -3 35.3 1.8
0 2 -3 34.8 1.9
0 -2 3 33 1.9
0 -2 3 35.8 1.9
0 -2 3 36 2
-1 2 -3 914.51 32.2
-1 2 -3 924.31 31.8
-1 2 -3 897.91 32.7
-1 2 -3 911.71 32.1
1 -2 3 924.61 31.8
1 -2 3 898.31 32.8
1 -2 3 917.61 32.2
-2 2 -3 594.54 22.7
-2 2 -3 641.64 23.4
-2 2 -3 618.94 24.1
-2 2 -3 654.23 23.2
2 -2 3 637.44 24.3
2 -2 3 618.54 23
2 -2 3 652.13 23.3
2 -2 3 630.04 23.3
-3 2 -3 395.86 16.5
-3 2 -3 435.76 17.3
-3 2 -3 439.96 18.3
-3 2 -3 438.16 16.9
-3 2 -3 453.45 17.1
3 -2 3 430.36 18.4
3 -2 3 437.56 17.1
3 -2 3 400.26 16.9
-4 2 -3 88.19 5.3
-4 2 -3 81.99 5.5
-4 2 -3 89.79 5.8
4 -2 3 84.49 5.6
4 -2 3 87.79 5.5
4 -2 3 87.59 6.7
-5 2 -3 133.49 7.7
-5 2 -3 149.69 8.7
5 -2 3 140.79 9.6
5 -2 3 145.49 8.2
-6 2 -3 68.79 5.4
-6 2 -3 78.59 6.4
-6 2 -3 68.19 7.5
6 -2 3 64.39 5.6
6 -2 3 77.99 7.6
-7 2 -3 223.98 13.2
-7 2 -3 242.78 15.4
-7 2 -3 225.88 12.3
7 -2 3 237.58 15
7 -2 3 245.58 13.1
-8 2 -3 7 4.4
-8 2 -3 5.7 3
-8 2 -3 5 2.7
8 -2 3 13.2 4.9
-9 2 -3 16.4 6.7
-9 2 -3 14.8 4.2
-9 2 -3 20.7 5.9
9 -2 3 9.4 5.9
-10 2 -3 53.19 8.4
-10 2 -3 59.99 10.9
-10 2 -3 49.7 7.6
10 -2 3 82.59 11.3
10 1 -3 4.2 4.7
-10 -1 3 2.2 5.1
-10 -1 3 6.5 5.1
-10 -1 3 7.9 6.5
9 1 -3 15.5 4.1
9 1 -3 14.1 4.7
9 1 -3 8.9 5.4
-9 -1 3 19.3 4.9
-9 -1 3 14.1 4.6
-9 -1 3 14.9 5.7
8 1 -3 14.4 3.5
8 1 -3 22.8 4.5
8 1 -3 15.3 4.4
-8 -1 3 17.2 4.3
-8 -1 3 23.2 5.1
-8 -1 3 17.6 5.2
7 1 -3 72.29 7.1
7 1 -3 63.69 5.7
7 1 -3 62.09 6.3
-7 -1 3 64.79 6.8
-7 -1 3 60.39 6.6
-7 -1 3 71.09 6.3
6 1 -3 105.59 6.9
6 1 -3 106.79 7.7
6 1 -3 117.89 8.4
-6 -1 3 117.89 8.2
-6 -1 3 116.19 8.3
-6 -1 3 114.49 7.6
5 1 -3 7.5 2.3
5 1 -3 4.7 1.7
5 1 -3 4.1 1.9
-5 -1 3 3.2 1.8
-5 -1 3 4.8 2.2
4 1 -3 549.25 22.2
4 1 -3 553.24 22.2
4 1 -3 560.74 21.2
-4 -1 3 552.04 22.3
-4 -1 3 544.95 22.3
-4 -1 3 550.84 20.9
-4 -1 3 562.74 22
3 1 -3 777.82 28.4
3 1 -3 755.12 27.6
3 1 -3 750.12 28.7
-3 -1 3 762.82 27.4
-3 -1 3 764.22 28.7
-3 -1 3 781.42 28.2
2 1 -3 80.39 4.5
2 1 -3 84.89 3.9
2 1 -3 85.49 4.2
-2 -1 3 89.69 4.7
-2 -1 3 80.89 3.8
-2 -1 3 88.59 4.1
1 1 -3 803.02 28.3
1 1 -3 819.72 28.1
1 1 -3 820.92 29.1
-1 -1 3 838.02 29.1
-1 -1 3 831.42 28
-1 -1 3 825.52 28.3
0 1 -3 1097.79 37.8
0 1 -3 1097.59 37.7
0 1 -3 1080.69 37.8
0 -1 3 1120.29 37.9
0 -1 3 1101.99 37.8
0 -1 3 1107.59 37.8
-1 1 -3 868.51 29.2
-1 1 -3 831.92 29.7
-1 1 -3 800.32 28.7
1 -1 3 808.62 28.7
1 -1 3 851.41 29.2
1 -1 3 812.02 29.7
-2 1 -3 74.19 3.7
-2 1 -3 88.59 5
-2 1 -3 85.89 4.1
2 -1 3 63.39 3.9
2 -1 3 67.39 3.7
-3 1 -3 762.02 28.1
-3 1 -3 749.53 27.8
-3 1 -3 771.82 29.4
-3 1 -3 738.43 27.5
-3 1 -3 775.42 27.8
3 -1 3 689.23 27.7
3 -1 3 772.02 27.9
3 -1 3 779.92 29.5
-4 1 -3 536.45 23.3
-4 1 -3 539.05 22.1
-4 1 -3 521.75 21.5
-4 1 -3 562.24 21.6
-4 1 -3 511.25 20.9
4 -1 3 577.04 23.4
4 -1 3 550.84 21.4
-5 1 -3 6.6 2
-5 1 -3 8.9 2.5
-5 1 -3 6.1 2.5
5 -1 3 4.6 1.7
5 -1 3 3.8 2
-6 1 -3 116.89 7.3
-6 1 -3 112.79 9.3
-6 1 -3 108.79 7.7
6 -1 3 107.49 7.3
6 -1 3 101.39 8.9
-7 1 -3 69.89 5.8
-7 1 -3 56.89 8.6
-7 1 -3 51.29 6.7
7 -1 3 73.99 6.4
7 -1 3 79.39 8.3
-8 1 -3 18.1 3.5
-8 1 -3 19 5
-8 1 -3 17.9 5.5
8 -1 3 18.8 5.2
-9 1 -3 13.5 5.8
-9 1 -3 5.3 4.6
-9 1 -3 17.3 4.5
9 -1 3 12.4 5.3
-10 1 -3 2.3 5.3
-10 1 -3 -3.4 6.7
-10 1 -3 3.4 4.1
10 -1 3 1 5.7
10 0 -3 8.2 6.4
10 0 -3 -0.5 4.4
-10 0 3 1.6 6.4
-10 0 3 5.2 5.2
-10 0 3 -4.1 5
9 0 -3 -3.2 3.5
9 0 -3 -1.7 3.5
9 0 -3 -5.2 4.4
-9 0 3 2.2 5
-9 0 3 -1.1 3.8
-9 0 3 -2.3 3.8
8 0 -3 2.8 2.7
8 0 -3 4.3 3.6
8 0 -3 -0.7 2.2
-8 0 3 6.3 3.9
-8 0 3 3.6 3.1
-8 0 3 -0.6 3.1
7 0 -3 45.7 6.5
7 0 -3 48.1 5.3
7 0 -3 33.2 4.8
-7 0 3 37.6 6.3
-7 0 3 41.7 5.8
-7 0 3 32.8 4.7
6 0 -3 6.2 2
6 0 -3 2.9 2.4
6 0 -3 3.3 1.8
-6 0 3 1.2 2
-6 0 3 3.8 2.1
-6 0 3 4.1 2.2
5 0 -3 18.4 3.5
5 0 -3 17.3 2.9
5 0 -3 17.2 3
-5 0 3 17.3 3.3
4 0 -3 146.89 7.1
4 0 -3 134.29 7.9
4 0 -3 145.49 7.8
-4 0 3 143.09 6.8
-4 0 3 130.09 7.5
-4 0 3 126.69 7.7
3 0 -3 936.31 34.4
3 0 -3 840.92 34
3 0 -3 938.01 33.5
-3 0 3 937.61 33.3
-3 0 3 998.5 34.1
-3 0 3 946.31 34.5
2 0 -3 500.95 18.5
2 0 -3 525.25 19.4
2 0 -3 502.15 18.9
-2 0 3 500.85 18.4
-2 0 3 518.05 18.7
-2 0 3 509.85 19.3
1 0 -3 1065.99 36.9
1 0 -3 1060.19 37.6
1 0 -3 1044.6 37
-1 0 3 1069.79 37
-1 0 3 1098.29 37.6
-1 0 3 1113.69 36.8
0 0 -3 0.4 0.2
0 0 -3 0.2 0.2
0 0 -3 0.5 0.2
0 0 3 0.2 0.2
0 0 3 0.3 0.2
0 0 3 0.4 0.2
-1 0 -3 1067.69 38.3
-1 0 -3 1091.39 38.4
-1 0 -3 1078.89 37.7
-1 0 -3 1102.99 37.2
1 0 3 1081.79 38.4
1 0 3 1107.29 37.8
1 0 3 1112.79 38.4
1 0 3 1063.69 37.2
-2 0 -3 537.15 20.5
-2 0 -3 521.15 20.4
-2 0 -3 523.85 19.1
-2 0 -3 549.54 19
-2 0 -3 515.75 19.4
-2 0 -3 527.35 19.4
2 0 3 527.85 20.4
2 0 3 513.15 19.4
2 0 3 527.95 19.2
-3 0 -3 919.01 34.8
-3 0 -3 956 33.3
-3 0 -3 841.02 32.8
-3 0 -3 962.6 33.3
-3 0 -3 937.51 33.5
-3 0 -3 960.9 35
3 0 3 967.1 34.9
3 0 3 841.82 33.2
3 0 3 954.7 33.3
3 0 3 868.81 33.2
-4 0 -3 148.89 7.3
-4 0 -3 139.79 7.4
-4 0 -3 152.88 7.6
-4 0 -3 150.78 8.9
-4 0 -3 131.29 8.5
4 0 3 136.89 8.5
4 0 3 125.69 7
-5 0 -3 16.1 3.6
-5 0 -3 21 3.1
-5 0 -3 18.3 3.2
5 0 3 19.2 4.1
5 0 3 16.6 2.8
-6 0 -3 5.4 2.7
-6 0 -3 4.3 2.1
-6 0 -3 3.5 1.9
6 0 3 1.7 1.9
6 0 3 2.3 2.2
-7 0 -3 43.3 6.6
-7 0 -3 38.5 5.1
-7 0 -3 52.39 6.2
7 0 3 31.1 5.6
-8 0 -3 3.5 4.5
-8 0 -3 1.3 2.8
-8 0 -3 1.4 2.5
8 0 3 -2.3 3.6
-9 0 -3 -1.7 3
-9 0 -3 10.8 4.5
-9 0 -3 3.3 4.9
9 0 3 -1.3 4.8
-10 0 -3 3.1 6.7
-10 0 -3 3.9 5.1
-10 0 -3 0.5 3.9
10 -1 -3 2.2 4.7
10 -1 -3 2.5 6.2
-10 1 3 2 5
-10 1 3 -2.3 4.5
-10 1 3 8.2 6.6
9 -1 -3 17.4 5.5
9 -1 -3 8.9 4.3
-9 1 3 12 5.7
-9 1 3 16.2 4.9
-9 1 3 18.1 5.2
8 -1 -3 18.8 4.1
8 -1 -3 22.6 5.5
8 -1 -3 19.4 4.4
-8 1 3 21.4 4.9
-8 1 3 29.2 5.7
-8 1 3 16 5.3
7 -1 -3 68.79 7.6
7 -1 -3 66.29 6.3
7 -1 -3 71.09 6.2
-7 1 3 66.69 6.5
-7 1 3 66.79 6.4
-7 1 3 62.89 8.1
6 -1 -3 112.79 8.9
6 -1 -3 116.59 7.9
6 -1 -3 117.29 7.5
-6 1 3 123.09 8.3
-6 1 3 120.59 8.4
5 -1 -3 3.1 2.2
5 -1 -3 2 1.7
5 -1 -3 6.2 1.9
-5 1 3 10.1 2.7
4 -1 -3 590.44 23.1
4 -1 -3 564.44 22.4
4 -1 -3 556.74 21.6
-4 1 3 516.25 22.5
-4 1 3 566.34 22.3
-4 1 3 546.45 21.3
3 -1 -3 749.42 28.7
3 -1 -3 751.12 28.5
3 -1 -3 773.12 27.8
-3 1 3 769.92 27.7
-3 1 3 763.42 28.2
-3 1 3 760.52 28.9
-3 1 3 749.62 28.7
2 -1 -3 79.39 4.5
2 -1 -3 80.49 4
2 -1 -3 88.99 4.5
-2 1 3 84.89 4.2
-2 1 3 77.99 4
1 -1 -3 804.62 29
1 -1 -3 823.62 29
1 -1 -3 844.52 29.5
-1 1 3 862.71 29
-1 1 3 832.72 29.5
-1 1 3 834.02 28.9
0 -1 -3 1096.19 37.9
0 -1 -3 1107.69 37.9
0 -1 -3 1083.69 38
0 1 3 1139.89 38.1
0 1 3 1129.19 37.9
0 1 3 1091.39 37.9
-1 -1 -3 838.92 30.2
-1 -1 -3 876.21 29
-1 -1 -3 865.91 29.6
1 1 3 844.22 30.3
1 1 3 833.92 29.6
1 1 3 848.02 29
-2 -1 -3 69.29 3.5
-2 -1 -3 81.09 3.9
-2 -1 -3 71.39 3.8
-2 -1 -3 86.89 4.9
-2 -1 -3 78.59 3.7
-2 -1 -3 82.59 4.8
2 1 3 76.19 3.9
2 1 3 79.69 4.6
2 1 3 85.89 5
-3 -1 -3 783.42 27.7
-3 -1 -3 781.82 29.4
-3 -1 -3 747.63 27.5
-3 -1 -3 764.82 27.7
-3 -1 -3 762.02 29.3
-3 -1 -3 778.12 27.9
3 1 3 759.52 29.2
3 1 3 715.03 27.7
3 1 3 764.22 27.4
-4 -1 -3 550.04 21.4
-4 -1 -3 550.14 23.1
-4 -1 -3 547.45 23.1
-4 -1 -3 566.14 21.2
-4 -1 -3 512.25 21
-4 -1 -3 560.14 21.5
4 1 3 559.44 23
4 1 3 546.95 20.9
-5 -1 -3 6.2 1.8
-5 -1 -3 4.7 1.8
-5 -1 -3 7.4 1.9
-5 -1 -3 2.3 2
5 1 3 6 1.7
5 1 3 3.4 2.1
-6 -1 -3 117.79 7.4
-6 -1 -3 123.19 7.9
-6 -1 -3 125.39 9.2
6 1 3 116.09 8.7
-7 -1 -3 65.89 5.7
-7 -1 -3 59.29 5.7
-7 -1 -3 61.09 8
7 1 3 74.49 7.4
-8 -1 -3 27.3 4.7
-8 -1 -3 20.9 4.3
-8 -1 -3 18.8 5.4
8 1 3 10.1 5.1
-9 -1 -3 26.4 4.7
-9 -1 -3 11 5
-9 -1 -3 21.8 5.3
-10 -1 -3 2 5.9
-10 -1 -3 8.9 4.6
-10 -1 -3 9.2 5.2
10 -2 -3 63.79 10.6
10 -2 -3 65.89 8.9
-10 2 3 56.29 8
-10 2 3 59.49 8.9
-10 2 3 46.7 9.7
9 -2 -3 17.9 4.9
9 -2 -3 14.6 6
-9 2 3 18.3 5.4
-9 2 3 14.4 4.8
-9 2 3 17.1 6.8
8 -2 -3 4.1 2.7
8 -2 -3 10.8 4.2
-8 2 3 -2.5 3.6
-8 2 3 2 3.4
-8 2 3 5.2 3.4
7 -2 -3 234.38 12.6
7 -2 -3 224.48 12.6
7 -2 -3 221.88 14.1
-7 2 3 227.38 13.2
-7 2 3 227.88 13.2
6 -2 -3 65.39 6.7
6 -2 -3 77.69 6.2
6 -2 -3 68.39 5.7
-6 2 3 71.09 6.4
5 -2 -3 140.19 7.8
5 -2 -3 142.99 9.2
5 -2 -3 129.99 8
-5 2 3 125.89 8.3
4 -2 -3 86.39 5.3
4 -2 -3 83.39 5.7
4 -2 -3 82.59 6
-4 2 3 91.59 5.9
-4 2 3 83.29 6
3 -2 -3 440.36 17.4
3 -2 -3 450.95 17.8
3 -2 -3 428.86 16.8
-3 2 3 430.26 17.6
-3 2 3 419.46 17
-3 2 3 419.36 16.5
-3 2 3 409.26 17.5
2 -2 -3 622.14 23.4
2 -2 -3 620.34 22.9
2 -2 -3 610.14 23.4
-2 2 3 623.34 23
-2 2 3 659.33 23.8
-2 2 3 641.14 23.6
-2 2 3 623.14 22.8
1 -2 -3 917.31 32.4
1 -2 -3 935.41 32.7
1 -2 -3 928.01 32.3
-1 2 3 911.21 32.3
-1 2 3 946.11 32.9
-1 2 3 915.21 32.7
-1 2 3 933.91 32.3
0 -2 -3 32.7 1.7
0 -2 -3 33.4 1.8
0 2 3 33.8 1.9
0 2 3 33.3 1.7
0 2 3 36.8 1.8
0 2 3 34.3 1.7
-1 -2 -3 931.91 32.7
-1 -2 -3 918.11 31.9
1 2 3 938.91 32
1 2 3 912.91 32.8
-2 -2 -3 560.44 23
-2 -2 -3 619.94 22.1
-2 -2 -3 629.44 23.4
-2 -2 -3 613.34 21.7
-2 -2 -3 636.34 22.1
-2 -2 -3 628.04 21.8
2 2 3 618.34 23.5
2 2 3 614.64 21.7
2 2 3 633.84 22.2
-3 -2 -3 418.56 17.4
-3 -2 -3 411.46 15.8
-3 -2 -3 432.76 17.7
-3 -2 -3 428.66 16.1
-3 -2 -3 436.06 16
-3 -2 -3 416.86 15.9
3 2 3 405.56 17.6
3 2 3 400.46 16
3 2 3 419.66 15.7
-4 -2 -3 85.49 6.3
-4 -2 -3 86.49 5
-4 -2 -3 83.49 5.1
-4 -2 -3 89.59 6.7
-4 -2 -3 91.69 5.3
-4 -2 -3 90.49 5.2
4 2 3 88.39 4.9
-5 -2 -3 132.49 7.4
-5 -2 -3 141.89 7.8
-5 -2 -3 141.39 7.7
-5 -2 -3 142.49 9.1
5 2 3 132.99 7.2
5 2 3 137.99 8.8
-6 -2 -3 69.39 6.5
-6 -2 -3 68.29 5.3
-6 -2 -3 77.19 5.7
6 2 3 64.49 5.1
-7 -2 -3 226.88 12
-7 -2 -3 235.48 14.2
-7 -2 -3 207.48 11.4
-8 -2 -3 2.9 2.7
-8 -2 -3 5.5 3.1
-8 -2 -3 6.2 4
-9 -2 -3 13 4.3
-9 -2 -3 8.9 5.8
-9 -2 -3 14.3 4.7
-10 -2 -3 50.59 9.8
-10 -2 -3 60.49 7.4
-10 -2 -3 60.29 8.3
9 -3 -3 55.29 9
9 -3 -3 48.6 7.3
-9 3 3 40.2 6.9
-9 3 3 52.79 10
-9 3 3 48 7.5
8 -3 -3 71.29 9.1
8 -3 -3 55.09 6.9
-8 3 3 54.19 7.2
-8 3 3 60.49 7.9
7 -3 -3 87.59 9
7 -3 -3 84.99 7
7 -3 -3 89.99 7.4
-7 3 3 89.99 7.7
-7 3 3 75.09 7.1
6 -3 -3 67.19 5.8
6 -3 -3 60.59 6.5
6 -3 -3 60.39 5.5
-6 3 3 61.89 6.2
5 -3 -3 115.59 7.1
5 -3 -3 115.69 7.4
5 -3 -3 99.79 7.9
-5 3 3 118.69 7.7
4 -3 -3 32.7 4.7
4 -3 -3 27.9 3.7
4 -3 -3 31.9 3.2
-4 3 3 44.9 4.2
3 -3 -3 126.89 6.6
3 -3 -3 127.99 7.4
3 -3 -3 134.99 7
-3 3 3 137.89 6.6
-3 3 3 125.49 7.3
-3 3 3 131.19 6.9
-3 3 3 148.99 7.6
2 -3 -3 265.27 11
2 -3 -3 272.97 11.6
2 -3 -3 273.07 11.4
-2 3 3 282.97 11
-2 3 3 271.07 11.6
-2 3 3 270.47 11.1
-2 3 3 277.67 11.7
1 -3 -3 677.43 26.4
1 -3 -3 750.02 26.1
1 -3 -3 756.82 26.4
1 -3 -3 758.42 26.3
-1 3 3 675.33 26.3
-1 3 3 757.52 26.5
-1 3 3 747.83 26
-1 3 3 751.42 26.1
0 -3 -3 812.52 29.5
0 -3 -3 858.31 29.7
0 -3 -3 850.61 29.4
0 3 3 859.81 29.3
0 3 3 856.31 29.7
0 3 3 856.81 29.5
0 3 3 848.12 29.4
-1 -3 -3 731.13 25.5
-1 -3 -3 735.03 25.2
-1 -3 -3 740.43 26.3
1 3 3 746.83 26.6
1 3 3 744.33 25.2
1 3 3 734.83 25.6
-2 -3 -3 269.57 10.2
-2 -3 -3 271.07 9.9
-2 -3 -3 281.37 11.3
2 3 3 273.87 10
2 3 3 261.07 11.6
2 3 3 269.17 10.3
-3 -3 -3 152.88 6.4
-3 -3 -3 152.48 6.4
-3 -3 -3 134.09 6.1
-3 -3 -3 138.59 6.2
-3 -3 -3 137.39 7.4
-3 -3 -3 137.39 7.7
3 3 3 133.69 6.2
3 3 3 134.99 6.1
3 3 3 125.99 7.6
-4 -3 -3 27 3.8
-4 -3 -3 28.7 2.6
-4 -3 -3 27.7 2.8
-4 -3 -3 30.8 2.8
-4 -3 -3 32.3 4.3
-4 -3 -3 30.9 2.8
4 3 3 23.4 3.9
4 3 3 28 2.5
-5 -3 -3 114.29 6.6
-5 -3 -3 120.49 6.7
-5 -3 -3 115.59 7.7
-5 -3 -3 118.59 6.8
-5 -3 -3 103.49 6.1
5 3 3 109.69 6.3
-6 -3 -3 61.99 5.1
-6 -3 -3 55.89 4.9
-6 -3 -3 56.09 6.2
6 3 3 61.99 4.8
-7 -3 -3 73.39 6.3
-7 -3 -3 74.69 7.7
-7 -3 -3 76.99 6.1
7 3 3 87.99 6.2
-8 -3 -3 59.49 6.1
-8 -3 -3 62.19 7.9
-8 -3 -3 55.59 6.3
-9 -3 -3 40.1 6.4
-9 -3 -3 43.1 6.3
-9 -3 -3 31.3 6.4
9 -4 -3 15.2 5.2
9 -4 -3 26.6 8.2
-9 4 3 17.9 5.4
-9 4 3 19.1 5.5
-9 4 3 18.7 6.9
8 -4 -3 65.69 9.3
8 -4 -3 51.09 6.6
-8 4 3 42.9 6.6
-8 4 3 58.39 7.9
7 -4 -3 231.98 12.7
7 -4 -3 241.08 14.9
-7 4 3 212.68 13.2
-7 4 3 212.48 13
6 -4 -3 124.39 8.5
6 -4 -3 160.98 10.9
-6 4 3 139.59 9.3
-6 4 3 141.39 9.4
5 -4 -3 135.69 8.1
5 -4 -3 132.49 7.9
5 -4 -3 136.09 9.5
-5 4 3 121.29 8.2
4 -4 -3 142.89 8
4 -4 -3 146.19 9.2
4 -4 -3 158.88 8.5
-4 4 3 176.98 9.1
3 -4 -3 347.07 15.7
3 -4 -3 368.46 15.1
3 -4 -3 368.26 14.8
-3 4 3 340.17 14.8
-3 4 3 392.46 15.5
-3 4 3 342.97 14.4
-3 4 3 334.47 15.3
2 -4 -3 454.65 17.8
2 -4 -3 462.75 18.5
2 -4 -3 486.95 18.6
2 -4 -3 479.15 18.1
-2 4 3 443.56 17.9
-2 4 3 463.45 18.4
-2 4 3 477.55 18.3
-2 4 3 474.65 17.7
1 -4 -3 1051.79 37.4
1 -4 -3 1028.8 37.5
1 -4 -3 1070.59 37
-1 4 3 1079.59 37.2
-1 4 3 1042.4 37.4
-1 4 3 1035.1 37.2
-1 4 3 1068.49 36.9
0 -4 -3 2069.69 68.29
0 -4 -3 1821.42 68.69
0 -4 -3 1992.4 68.49
0 4 3 2010.2 68.79
0 4 3 2061.09 68.29
0 4 3 2035 68.19
-1 -4 -3 1057.19 35.9
-1 -4 -3 1040.4 35.9
-1 -4 -3 1099.59 36.9
1 4 3 1038.6 35.9
1 4 3 1037.9 36
1 4 3 1018.8 37.1
-2 -4 -3 468.95 16.3
-2 -4 -3 464.05 16.2
-2 -4 -3 461.35 17.6
2 4 3 454.85 16.5
2 4 3 449.06 16.4
2 4 3 449.46 18
-3 -4 -3 351.66 14.7
-3 -4 -3 375.36 13.4
-3 -4 -3 341.07 13.2
-3 -4 -3 352.16 13.3
-3 -4 -3 339.87 15.1
3 4 3 347.47 13.4
3 4 3 372.06 13.5
3 4 3 320.97 15.1
-4 -4 -3 183.48 7.9
-4 -4 -3 152.08 8.6
-4 -4 -3 155.78 7.2
-4 -4 -3 167.08 7.4
-4 -4 -3 151.88 7.4
-4 -4 -3 146.59 9.1
4 4 3 155.48 7.4
4 4 3 157.68 9.5
-5 -4 -3 139.09 8.5
-5 -4 -3 125.69 7.1
-5 -4 -3 132.79 6.8
-5 -4 -3 132.19 7
-5 -4 -3 129.39 7.1
5 4 3 136.49 7.1
-6 -4 -3 129.59 7.7
-6 -4 -3 124.59 7.4
-6 -4 -3 126.59 8.7
6 4 3 133.79 7.4
-7 -4 -3 213.48 11.1
-7 -4 -3 220.38 13
-7 -4 -3 193.98 10.8
7 4 3 205.58 10.8
-8 -4 -3 48.8 5.9
-8 -4 -3 38.7 5.6
-8 -4 -3 56.59 7.7
-9 -4 -3 20.9 4.6
-9 -4 -3 23.1 4.8
-9 -4 -3 22.9 6
9 -5 -3 7.4 4.6
9 -5 -3 17.1 7
-9 5 3 5.1 4.3
-9 5 3 6 4.8
8 -5 -3 4.3 3
8 -5 -3 9.6 4.9
-8 5 3 10.7 4.2
-8 5 3 6.4 3.7
7 -5 -3 0.3 2.3
7 -5 -3 1.3 3.8
-7 5 3 3.1 3
-7 5 3 -2.2 2.6
6 -5 -3 117.99 8
6 -5 -3 106.29 9.3
-6 5 3 103.19 8.2
-6 5 3 93.69 7.6
5 -5 -3 18.4 3.4
5 -5 -3 17.8 3.7
-5 5 3 26.2 4.1
4 -5 -3 40.5 3.9
4 -5 -3 34.2 4.7
-4 5 3 43.6 4
3 -5 -3 176.08 9.5
3 -5 -3 174.68 8.5
-3 5 3 160.98 8.6
2 -5 -3 439.76 17.7
2 -5 -3 411.06 17.7
2 -5 -3 438.96 17.1
-2 5 3 467.55 17.5
-2 5 3 442.96 17.6
-2 5 3 433.96 16.9
-2 5 3 439.56 17.2
1 -5 -3 912.91 31.9
1 -5 -3 862.91 32.3
1 -5 -3 911.51 32.4
-1 5 3 912.61 32.3
-1 5 3 899.51 32
-1 5 3 885.81 31.6
-1 5 3 869.21 32
0 -5 -3 541.15 18.9
0 -5 -3 501.95 19.1
0 -5 -3 544.05 19.6
0 5 3 524.05 18.8
0 5 3 539.75 19
0 5 3 517.05 19.4
-1 -5 -3 872.91 30.8
-1 -5 -3 887.61 30.7
-1 -5 -3 892.41 31.7
1 5 3 909.41 30.7
1 5 3 893.41 30.9
1 5 3 885.91 32
-2 -5 -3 444.26 15.6
-2 -5 -3 435.46 15.8
-2 -5 -3 448.76 17.1
2 5 3 448.16 15.9
2 5 3 434.76 16.1
2 5 3 461.35 17.8
-3 -5 -3 182.98 8.4
-3 -5 -3 168.58 6.9
-3 -5 -3 168.18 6.8
-3 -5 -3 172.38 7
3 5 3 161.58 7
3 5 3 168.08 7.3
3 5 3 168.68 8.9
-4 -5 -3 31.5 2.7
-4 -5 -3 36.5 3.5
-4 -5 -3 37.8 2.7
-4 -5 -3 36.6 2.7
4 5 3 39.1 3
-5 -5 -3 13 2.4
-5 -5 -3 14.5 2.1
-5 -5 -3 13.8 3
-5 -5 -3 20.9 2.5
-5 -5 -3 20.4 2.8
5 5 3 14.8 2.4
-6 -5 -3 103.29 7.6
-6 -5 -3 85.29 6.3
-6 -5 -3 114.49 6.5
6 5 3 103.59 6.4
-7 -5 -3 -1.3 1.9
-7 -5 -3 -1.8 2.6
-7 -5 -3 3 2.3
7 5 3 2.8 1.8
-8 -5 -3 13.6 3.7
-8 -5 -3 11.1 4
-8 -5 -3 12.5 3.5
-9 -5 -3 6.5 3.6
-9 -5 -3 0.9 4.2
-9 -5 -3 0 3.7
9 -6 -3 13.3 5.2
9 -6 -3 9.2 6.2
-9 6 3 11.4 5
-9 6 3 17.5 5.1
8 -6 -3 17.9 4.9
8 -6 -3 19.4 6.1
-8 6 3 21.3 5.8
-8 6 3 23.4 5.5
7 -6 -3 9.3 4
7 -6 -3 11.4 3.6
-7 6 3 12.1 3.5
-7 6 3 10.4 3.3
6 -6 -3 58.99 6.7
6 -6 -3 64.09 8.5
-6 6 3 53.59 6.5
-6 6 3 46.3 6.3
5 -6 -3 18.7 3.3
5 -6 -3 26.1 4.8
-5 6 3 17.4 3.4
4 -6 -3 25.2 4.3
4 -6 -3 36.1 3.7
-4 6 3 39.3 4.1
3 -6 -3 32.8 3.2
3 -6 -3 35 3.8
-3 6 3 33.3 3.3
2 -6 -3 727.33 27.3
2 -6 -3 652.33 26.7
2 -6 -3 728.23 26.3
-2 6 3 681.63 26.7
-2 6 3 706.53 26.3
-2 6 3 703.43 25.9
-2 6 3 700.73 26.3
1 -6 -3 182.28 8.6
1 -6 -3 182.68 8
1 -6 -3 193.48 8.5
-1 6 3 171.38 8.1
-1 6 3 205.48 8.2
-1 6 3 172.38 7.7
-1 6 3 179.58 8.3
0 -6 -3 111.29 4.8
0 -6 -3 102.19 5.3
0 6 3 100.99 4.6
0 6 3 106.49 5.3
-1 -6 -3 181.38 6.9
-1 -6 -3 200.38 7.2
-1 -6 -3 179.08 7.9
1 6 3 176.78 6.8
1 6 3 165.58 7.9
1 6 3 177.18 7.2
-2 -6 -3 731.33 24.7
-2 -6 -3 711.33 25.1
-2 -6 -3 722.13 26.4
2 6 3 718.33 27.1
2 6 3 714.13 25.5
2 6 3 707.83 25
-3 -6 -3 33.5 2.3
-3 -6 -3 36.6 3
-3 -6 -3 34.8 2.1
-3 -6 -3 35.9 1.9
3 6 3 34.2 2.5
3 6 3 35.3 4.3
-4 -6 -3 36.3 2.5
-4 -6 -3 38.4 2.6
-4 -6 -3 34.8 2.8
-4 -6 -3 41.4 3.7
4 6 3 37.1 3
-5 -6 -3 19.3 2.5
-5 -6 -3 21.1 2.5
-5 -6 -3 19.3 2.7
-5 -6 -3 23 3.5
5 6 3 25.4 3.1
-6 -6 -3 48.7 4
-6 -6 -3 44.9 4.7
-6 -6 -3 49 5.1
-6 -6 -3 38.1 3.7
-6 -6 -3 48.5 4.5
6 6 3 48 4.3
-7 -6 -3 12.7 3.1
-7 -6 -3 14.8 3.9
-7 -6 -3 12.4 2.9
7 6 3 6.4 2.3
-8 -6 -3 18.1 3.8
-8 -6 -3 20.3 3.9
-8 -6 -3 18.7 4.9
8 6 3 23.1 3.9
-9 -6 -3 8 4
-9 -6 -3 9.6 4.1
-9 -6 -3 10.2 5
9 -7 -3 2 4.6
9 -7 -3 13.3 6.5
-9 7 3 -2.8 5.3
-9 7 3 2.5 4.5
8 -7 -3 82.29 10.9
8 -7 -3 81.89 8
-8 7 3 88.49 9
-8 7 3 81.49 9.5
7 -7 -3 0.4 3.9
7 -7 -3 5.8 3
-7 7 3 5.6 3.2
-7 7 3 8.6 3.6
6 -7 -3 65.89 6.1
6 -7 -3 85.99 8.6
-6 7 3 59.79 6
-6 7 3 66.69 6.7
5 -7 -3 349.87 17.9
5 -7 -3 315.47 15.5
-5 7 3 321.47 15.8
4 -7 -3 49.6 5.6
4 -7 -3 53.29 4.7
-4 7 3 52.59 4.8
3 -7 -3 101.39 7.3
3 -7 -3 97.09 6.2
-3 7 3 109.29 6.5
2 -7 -3 155.38 8.4
2 -7 -3 153.58 7.5
-2 7 3 126.99 7.2
-2 7 3 154.58 7.2
1 -7 -3 461.95 18.4
1 -7 -3 444.06 18
1 -7 -3 480.65 17.7
-1 7 3 470.35 18.1
-1 7 3 465.25 17.6
-1 7 3 436.76 17.8
-1 7 3 453.65 17.3
0 -7 -3 2 1
0 -7 -3 3 0.8
0 -7 -3 5 1.1
0 7 3 2.6 0.8
0 7 3 4 1.2
0 7 3 3.4 0.9
-1 -7 -3 467.85 17.7
-1 -7 -3 469.65 16.4
-1 -7 -3 459.95 16.9
1 7 3 451.75 16.2
1 7 3 437.36 17.8
1 7 3 467.65 17
-2 -7 -3 143.79 6.2
-2 -7 -3 158.38 5.7
-2 -7 -3 160.28 7.3
2 7 3 145.19 5.8
2 7 3 157.38 6.6
2 7 3 146.29 7.7
-3 -7 -3 97.99 4
-3 -7 -3 90.09 4.4
-3 -7 -3 93.19 3.8
-3 -7 -3 103.39 5.6
3 7 3 97.39 5
-4 -7 -3 51.79 2.9
-4 -7 -3 57.19 3.4
-4 -7 -3 53.69 4.2
-4 -7 -3 55.19 2.8
4 7 3 48.3 3.6
-5 -7 -3 340.77 14.7
-5 -7 -3 321.77 12.5
-5 -7 -3 317.77 12.5
-5 -7 -3 303.07 12.9
5 7 3 310.77 13.4
-6 -7 -3 69.39 5.2
-6 -7 -3 72.99 4.5
-6 -7 -3 68.69 5.9
-6 -7 -3 78.09 4.7
-6 -7 -3 54.19 5.2
6 7 3 76.49 5.3
-7 -7 -3 4.8 2.6
-7 -7 -3 2.1 2.6
-7 -7 -3 7.3 2.3
7 7 3 2.1 2.3
-8 -7 -3 76.39 7.5
-8 -7 -3 73.89 6.8
-8 -7 -3 69.09 5.9
8 7 3 84.29 6.7
-9 -7 -3 11.7 3.8
-9 -7 -3 -2.2 3.4
-9 -7 -3 5.3 4.2
9 -8 -3 16.1 5.2
9 -8 -3 13.9 7.9
-9 8 3 9.2 4.4
-9 8 3 12.8 6.1
8 -8 -3 24 5.8
8 -8 -3 19.8 6.9
-8 8 3 27 6.6
-8 8 3 22.1 5.6
7 -8 -3 33.2 7.5
7 -8 -3 44.7 6.8
-7 8 3 33.6 5.8
-7 8 3 44.4 6.9
6 -8 -3 42.8 7
6 -8 -3 37.6 5.4
-6 8 3 37.9 5.7
-6 8 3 38.1 5.3
5 -8 -3 293.77 14.8
5 -8 -3 296.87 16.7
-5 8 3 288.97 14.7
4 -8 -3 48.7 4.7
4 -8 -3 52.99 5.8
-4 8 3 50.69 4.7
3 -8 -3 48.7 4.9
3 -8 -3 42.2 4
-3 8 3 44.4 4.1
2 -8 -3 20.8 2.9
2 -8 -3 26.7 3.8
-2 8 3 22.7 2.9
1 -8 -3 114.49 5.9
1 -8 -3 101.29 6.2
1 -8 -3 120.09 6.7
-1 8 3 120.89 6
-1 8 3 119.09 5.8
0 -8 -3 149.49 6.6
0 -8 -3 145.09 7.3
0 -8 -3 133.19 6.9
0 8 3 156.38 6.3
0 8 3 148.29 6.7
-1 -8 -3 109.59 5.3
-1 -8 -3 117.19 4.9
-1 -8 -3 113.79 6
1 8 3 106.19 6.6
1 8 3 118.89 4.7
1 8 3 113.49 5.5
-2 -8 -3 18.3 1.7
-2 -8 -3 21.7 1.2
-2 -8 -3 24.4 2.5
2 8 3 21.7 2.1
2 8 3 21.1 1.3
-3 -8 -3 45 3.5
-3 -8 -3 44.3 2.8
3 8 3 45.4 3.2
-4 -8 -3 51.49 3.4
-4 -8 -3 55.19 2.4
-4 -8 -3 51.99 2.5
-4 -8 -3 54.29 4.2
4 8 3 58.39 4
-5 -8 -3 292.57 11
-5 -8 -3 292.27 13.3
-5 -8 -3 278.57 10.8
-5 -8 -3 282.17 11.8
5 8 3 290.97 12.6
-6 -8 -3 35.7 3.9
-6 -8 -3 35.2 3
-6 -8 -3 33.4 4.1
-6 -8 -3 33.2 4.3
-6 -8 -3 34.1 3.1
6 8 3 38.9 4
-7 -8 -3 41.5 5.4
-7 -8 -3 35.3 3.5
-7 -8 -3 24.5 4.3
-7 -8 -3 33.8 4
7 8 3 37.4 4.5
-8 -8 -3 20.9 3.4
-8 -8 -3 29.6 4.6
-8 -8 -3 18.4 4.4
8 8 3 22.7 4
-9 -8 -3 9.7 4.2
-9 -8 -3 10.4 5
8 -9 -3 77.09 10.9
8 -9 -3 68.79 8.6
-8 9 3 67.39 9
-8 9 3 86.09 8.7
7 -9 -3 39.4 8.1
7 -9 -3 60.59 8
-7 9 3 42.2 6.3
-7 9 3 40.3 6.7
6 -9 -3 16.5 5
6 -9 -3 18.1 4.2
-6 9 3 19.1 3.5
-6 9 3 15.3 3.9
5 -9 -3 34.6 4.7
5 -9 -3 30.8 6
-5 9 3 35.3 5.4
-5 9 3 36.7 4.8
4 -9 -3 58.19 5.3
4 -9 -3 71.69 6.8
-4 9 3 63.69 5.4
3 -9 -3 4.6 2.2
3 -9 -3 4.3 2
-3 9 3 4.8 1.7
2 -9 -3 137.99 8.7
2 -9 -3 149.19 7.7
-2 9 3 140.09 7.4
1 -9 -3 47.1 4.1
1 -9 -3 44.7 3.4
-1 9 3 42.9 3.4
-1 9 3 49.6 3.4
0 -9 -3 87.39 5.3
0 -9 -3 98.59 4.9
0 -9 -3 92.59 5.7
0 9 3 93.89 5.1
0 9 3 93.39 4.6
-1 -9 -3 46.2 2.6
-1 -9 -3 44.6 3.5
-1 -9 -3 41.1 3.1
1 9 3 49.6 3.3
1 9 3 44 2.4
-2 -9 -3 129.29 6.1
-2 -9 -3 136.09 7
-2 -9 -3 137.09 5.1
2 9 3 151.38 6.7
-3 -9 -3 6.4 1.6
-3 -9 -3 5 1.3
3 9 3 6.8 1.6
-4 -9 -3 70.89 4.9
-4 -9 -3 66.59 4
4 9 3 66.19 4.5
-5 -9 -3 35.9 3.7
-5 -9 -3 32.4 3.1
5 9 3 33.4 3.5
-6 -9 -3 17.5 3.4
-6 -9 -3 15 1.8
-6 -9 -3 11.4 2.7
-6 -9 -3 19.6 1.9
6 9 3 19.1 3.1
-7 -9 -3 59.89 5.6
-7 -9 -3 48 3.5
-7 -9 -3 52.39 5.3
7 9 3 43.2 4.9
-8 -9 -3 84.99 7.6
-8 -9 -3 79.09 7.1
8 9 3 78.69 6.8
8 -10 -3 -0.4 4.2
8 -10 -3 -1.7 6.3
-8 10 3 7.3 4.3
-8 10 3 1.4 5.5
7 -10 -3 23 5.3
7 -10 -3 14.8 7.1
-7 10 3 18 4.5
-7 10 3 12.7 5
6 -10 -3 2.3 3.6
6 -10 -3 4.1 2.8
-6 10 3 4.5 3.6
-6 10 3 4.6 2.5
5 -10 -3 90.59 7.2
5 -10 -3 109.29 9.7
-5 10 3 82.49 6.7
-5 10 3 97.39 8
4 -10 -3 14.2 3.4
4 -10 -3 11 3.8
-4 10 3 15.4 3.4
3 -10 -3 113.29 7.2
3 -10 -3 112.59 8.5
-3 10 3 104.49 6.8
2 -10 -3 111.89 7.8
2 -10 -3 100.49 6.4
-2 10 3 107.69 6.5
1 -10 -3 51.99 4.7
1 -10 -3 49.1 3.8
-1 10 3 52.39 3.7
-1 10 3 58.49 4.1
0 -10 -3 215.48 9.4
0 -10 -3 204.88 10
0 -10 -3 216.38 10.7
0 10 3 222.88 9
0 10 3 232.28 9.9
-1 -10 -3 58.19 3.9
-1 -10 -3 55.39 3.1
-1 -10 -3 52.69 4.1
1 10 3 55.19 3.9
1 10 3 54.89 2.8
-2 -10 -3 107.19 5.4
-2 -10 -3 109.19 6.3
2 10 3 108.49 5.8
-3 -10 -3 99.19 5.1
-3 -10 -3 107.09 6.2
3 10 3 107.39 5.9
-4 -10 -3 11.2 2.1
-4 -10 -3 10.7 2
4 10 3 14.7 2.5
-5 -10 -3 84.89 5.9
-5 -10 -3 69.29 4.7
5 10 3 86.79 5.6
-6 -10 -3 4.1 2.2
-6 -10 -3 4.9 2.3
6 10 3 2.5 2.4
-7 -10 -3 10.7 3.4
-7 -10 -3 9.8 3.1
7 10 3 11.2 3.2
-8 -10 -3 2.4 3.2
-8 -10 -3 4 4
8 10 3 3.7 3.5
8 -11 -3 -1.1 6
8 -11 -3 7.9 4.9
-8 11 3 6.8 4.8
-8 11 3 -3.6 5.3
7 -11 -3 2.5 5.2
7 -11 -3 6.2 4
-7 11 3 1.1 3.5
-7 11 3 2.3 4.4
6 -11 -3 5.4 3.1
6 -11 -3 4 5
-6 11 3 5.7 3.1
-6 11 3 5.3 3.4
5 -11 -3 39.6 7
5 -11 -3 37.5 5.3
-5 11 3 36.3 5.4
-5 11 3 34.8 5.9
4 -11 -3 78.29 8
4 -11 -3 70.79 6.4
-4 11 3 81.39 6.2
-4 11 3 84.89 7.4
3 -11 -3 10.1 3.4
3 -11 -3 14.5 3.3
-3 11 3 11.1 2.6
2 -11 -3 58.99 4.6
2 -11 -3 50.49 5.3
-2 11 3 62.49 4.8
1 -11 -3 83.09 5.4
1 -11 -3 85.99 6.5
-1 11 3 102.09 5.8
0 -11 -3 9.3 1.8
0 -11 -3 7.2 2.2
0 11 3 9.6 1.7
0 11 3 7.2 2
-1 -11 -3 92.29 4.6
-1 -11 -3 102.99 5.8
-1 -11 -3 83.29 5.8
1 11 3 87.99 5.4
1 11 3 92.19 4.2
1 11 3 101.99 4.8
-2 -11 -3 53.59 4.3
-2 -11 -3 55.09 3.8
2 11 3 60.09 4.1
-3 -11 -3 12.8 2
-3 -11 -3 12.8 2.5
3 11 3 13.9 2.5
-4 -11 -3 72.09 5.2
-4 -11 -3 67.59 4.2
4 11 3 77.49 5.2
-5 -11 -3 32.4 3.3
-5 -11 -3 36.2 4
5 11 3 38.3 4.3
-6 -11 -3 1.4 2.1
6 11 3 3.9 2.4
-7 -11 -3 8.1 3.4
-7 -11 -3 8.5 3.2
-8 -11 -3 5.6 3.4
7 -12 -3 32.4 6.1
7 -12 -3 26.9 7.1
-7 12 3 35.5 5.7
-7 12 3 38.7 7.6
6 -12 -3 21.4 6.6
6 -12 -3 21.4 4.6
-6 12 3 19.1 5.2
-6 12 3 14.2 3.8
5 -12 -3 23.8 4.8
5 -12 -3 15.7 5.3
-5 12 3 20.5 4.6
-5 12 3 21.7 4.2
4 -12 -3 16.4 3.7
4 -12 -3 21.1 5.1
-4 12 3 17 3.6
-4 12 3 13.6 3.9
3 -12 -3 39.7 4.9
3 -12 -3 28.9 5.4
-3 12 3 33.7 4.9
-3 12 3 48 4.7
2 -12 -3 13.3 3.4
2 -12 -3 13.1 2.7
-2 12 3 12.8 2.9
-2 12 3 7.8 2.5
1 -12 -3 80.69 5.2
1 -12 -3 86.89 6.8
-1 12 3 74.99 5.3
-1 12 3 61.09 5.1
0 -12 -3 164.28 9.3
0 -12 -3 148.69 7.6
0 12 3 175.48 8.1
0 12 3 156.78 7.2
0 12 3 156.68 8.2
-1 -12 -3 87.49 5.9
-1 -12 -3 78.99 4.2
1 12 3 81.99 5.3
1 12 3 83.09 3.9
1 12 3 65.99 4.1
-2 -12 -3 17.3 3
2 12 3 16.8 2.7
-3 -12 -3 38.4 3.4
-3 -12 -3 36.8 3.7
3 12 3 38.9 3.7
-4 -12 -3 15.9 2.8
-4 -12 -3 9.5 2.1
4 12 3 12.1 2.7
-5 -12 -3 17.3 2.6
-5 -12 -3 23.5 3.6
5 12 3 18 3.2
-6 -12 -3 21.1 3.5
6 12 3 20.2 3.5
-7 -12 -3 29.5 4.5
7 -13 -3 20 7.3
7 -13 -3 19.6 5.3
-7 13 3 13.9 5.6
-7 13 3 17.5 4.6
6 -13 -3 10.8 3.7
6 -13 -3 -1.2 4.8
-6 13 3 4.3 2.9
-6 13 3 10.6 4.8
5 -13 -3 12.4 3.6
5 -13 -3 11.7 4.4
-5 13 3 11.2 3.8
-5 13 3 6.6 3.5
4 -13 -3 11.9 4.4
4 -13 -3 13.3 3.6
-4 13 3 10.5 3.1
-4 13 3 22.6 4.7
3 -13 -3 27.6 4.2
3 -13 -3 40.6 6.2
-3 13 3 33.4 4.9
-3 13 3 29.6 4.3
2 -13 -3 40 4.3
2 -13 -3 57.99 6.3
-2 13 3 52.09 4.8
-2 13 3 51.89 5.3
1 -13 -3 171.48 8.7
1 -13 -3 168.98 10.6
-1 13 3 165.28 9
-1 13 3 148.19 8.7
0 -13 -3 262.97 11.2
0 -13 -3 288.37 13.7
0 13 3 214.28 10.9
0 13 3 256.07 10.5
0 13 3 247.38 11.8
-1 -13 -3 151.48 6.9
-1 -13 -3 158.48 9.2
1 13 3 165.98 7.2
1 13 3 155.58 6.5
1 13 3 163.68 8.5
-2 -13 -3 36.9 4.1
2 13 3 52.99 4.3
-3 -13 -3 35.2 4.4
3 13 3 37.8 4.4
-4 -13 -3 9.8 2.4
-4 -13 -3 12.9 2.8
4 13 3 17.9 3.4
-5 -13 -3 10.9 2.8
5 13 3 11.2 3
-6 -13 -3 5.2 2.9
6 13 3 8.8 3.4
-7 -13 -3 17.2 4
6 -14 -3 4.5 4.5
6 -14 -3 3.1 5.2
-6 14 3 -3.6 4.9
-6 14 3 -5.7 3.4
5 -14 -3 35.5 7.1
5 -14 -3 30.7 6
-5 14 3 34.8 5.9
-5 14 3 27.1 5.2
4 -14 -3 6.9 3.1
4 -14 -3 8.4 4.6
-4 14 3 3.8 2.6
-4 14 3 1.7 3.1
3 -14 -3 36.9 5.1
3 -14 -3 43.5 7.3
-3 14 3 31.8 5.4
-3 14 3 27.8 4.3
2 -14 -3 5.8 3.2
2 -14 -3 8.7 2.7
-2 14 3 7.7 3
-2 14 3 11.1 2.6
1 -14 -3 79.99 6
1 -14 -3 109.69 8.3
-1 14 3 93.09 6.5
-1 14 3 109.39 7
0 -14 -3 12.1 3.3
0 -14 -3 11.2 2.3
0 14 3 18.8 2.9
0 14 3 7.9 2.1
0 14 3 14.7 3.2
-1 -14 -3 88.09 7
1 14 3 102.79 5
1 14 3 95.39 6.4
1 14 3 87.79 4.4
-2 -14 -3 6.9 2.4
2 14 3 8.4 2.5
-3 -14 -3 30.7 4.2
3 14 3 42.9 4.7
-4 -14 -3 2 2.1
4 14 3 2.7 2.6
-5 -14 -3 37.5 4.7
5 14 3 38.6 4.9
-6 -14 -3 -1.2 2.6
6 -15 -3 61.49 10.9
6 -15 -3 64.69 8.5
-6 15 3 75.09 7.8
-6 15 3 95.99 9.7
5 -15 -3 35.6 6.1
5 -15 -3 40.7 8.2
-5 15 3 40.8 5.9
-5 15 3 34.5 6.5
4 -15 -3 65.69 7.6
4 -15 -3 70.99 10.1
-4 15 3 65.49 7.8
-4 15 3 63.99 6.2
3 -15 -3 5.7 4.3
3 -15 -3 8 3.1
-3 15 3 12.5 3.2
-3 15 3 17.6 4.3
2 -15 -3 -2.6 2.1
2 -15 -3 -8.3 2.4
-2 15 3 -0.7 2.6
-2 15 3 -0.8 2.1
1 -15 -3 82.79 7.6
1 -15 -3 73.39 5.7
-1 15 3 94.39 6.8
-1 15 3 79.79 6.4
0 -15 -3 12.9 2.4
0 -15 -3 6.4 3.5
0 15 3 9.5 2.9
0 15 3 6.1 3.7
0 15 3 5 2.3
-1 -15 -3 86.69 7.1
1 15 3 78.69 4.5
1 15 3 80.09 4.1
1 15 3 95.49 6.5
-2 -15 -3 0 2
2 15 3 -0.1 2.2
-3 -15 -3 8.5 2.9
3 15 3 13 3.3
-4 -15 -3 77.69 6.4
4 15 3 84.99 6.6
-5 -15 -3 46.2 5.1
5 15 3 35.5 5
-6 -15 -3 80.59 7
5 -16 -3 62.59 8
5 -16 -3 65.09 11.4
-5 16 3 51.99 7.9
-5 16 3 55.49 7.4
4 -16 -3 34 8.1
4 -16 -3 21.2 5.2
-4 16 3 17 4.3
-4 16 3 24 5.6
3 -16 -3 18.2 4.6
3 -16 -3 22.2 5.6
-3 16 3 28.6 5.3
-3 16 3 17.2 3.9
2 -16 -3 1.9 2.6
2 -16 -3 8.1 4.4
-2 16 3 3.7 2.9
-2 16 3 6 3.4
1 -16 -3 7.6 3.9
1 -16 -3 5.8 2.6
-1 16 3 2.8 2.9
-1 16 3 9 3.1
0 -16 -3 12.5 3.9
0 16 3 6.5 2.8
0 16 3 8.9 3
-1 -16 -3 18.3 3.8
1 16 3 9 3.1
1 16 3 8.1 1.7
-2 -16 -3 6.5 3
2 16 3 3.7 2.7
-3 -16 -3 26.8 4.3
3 16 3 26.6 4.4
-4 -16 -3 28.8 4.8
4 16 3 32 5
-5 -16 -3 62.59 6.5
4 -17 -3 2.4 4
4 -17 -3 11.5 6
-4 17 3 18.9 5.3
-4 17 3 7.8 4.5
3 -17 -3 2.7 3.3
3 -17 -3 0.5 4.6
-3 17 3 1.5 3.4
-3 17 3 1.5 4
2 -17 -3 49.2 8.4
2 -17 -3 35.3 5.4
-2 17 3 31.9 5.4
-2 17 3 39.1 5.7
1 -17 -3 6.3 2.9
1 -17 -3 6.2 4.4
-1 17 3 2.4 3.1
-1 17 3 5.9 3.5
0 -17 -3 0.3 3.5
0 17 3 2.4 2.9
0 17 3 2.2 2.7
-1 -17 -3 3.9 3.5
1 17 3 4.6 3.3
-2 -17 -3 45.4 6.3
2 17 3 49.6 6
-3 -17 -3 7.7 3.3
3 17 3 6.9 3.5
-4 -17 -3 8.9 3.6
3 -18 -3 35.2 8.7
3 -18 -3 33.4 5.7
-3 18 3 37.9 6.5
-3 18 3 19.9 5.6
2 -18 -3 16 5.7
2 -18 -3 11.7 4.1
-2 18 3 9.5 4.3
-2 18 3 5.9 4.4
1 -18 -3 0.4 4
-1 18 3 6.8 3.7
-1 18 3 6.7 3.7
0 -18 -3 14.3 4.9
0 18 3 15.2 4.2
-1 -18 -3 4.7 4.2
1 18 3 11.4 3.8
-2 -18 -3 8.3 3.6
2 18 3 14.9 4.3
-3 -18 -3 43.2 6.3
3 18 3 36 5.7
-2 19 3 31.7 6.4
-2 19 3 28.4 6.3
1 -19 -3 13.8 5.6
-1 19 3 13.8 4.9
0 -19 -3 -6 3.6
0 19 3 -0.6 3.8
-1 -19 -3 10.1 5
1 19 3 27.5 5.6
2 19 3 24.1 5.6
1 19 -4 3.9 4.3
-1 -19 4 -2 4.9
0 19 -4 12.4 4.8
0 -19 4 5.2 5.7
-1 19 -4 2.4 4.3
1 -19 4 10.8 5.7
3 18 -4 17.3 5.6
-3 -18 4 16 4.8
2 18 -4 12.1 4.7
-2 -18 4 10.9 4.7
1 18 -4 29.8 5.6
-1 -18 4 27.1 6.3
0 18 -4 51.59 7.2
0 -18 4 64.39 8.3
-1 18 -4 17.8 4.9
-1 18 -4 22.4 4.2
1 -18 4 15.8 5.5
-2 18 -4 10.3 4.3
-2 18 -4 20.8 5.4
2 -18 4 12.1 5.8
-3 18 -4 19.4 5.4
-3 18 -4 24.6 5.8
3 -18 4 16.5 7
4 17 -4 23.2 6.5
-4 -17 4 24.2 4.8
3 17 -4 12.8 4.9
-3 -17 4 20.6 4.8
2 17 -4 22 4.6
-2 -17 4 27.5 5.4
1 17 -4 10.8 3.8
-1 -17 4 4.9 3.9
0 17 -4 1.3 2.3
0 17 -4 1.1 2.8
0 -17 4 2.3 3.8
-1 17 -4 11.2 3.4
-1 17 -4 7.5 3.7
1 -17 4 6 4.8
-2 17 -4 34.2 5.7
-2 17 -4 23.4 4.7
2 -17 4 31 6.3
-3 17 -4 21.2 4.6
-3 17 -4 13.7 4.7
3 -17 4 23 6.5
-4 17 -4 24 6
-4 17 -4 15.3 4.6
4 -17 4 28.1 7.7
5 16 -4 35.5 6.8
-5 -16 4 40.3 5.4
4 16 -4 4.1 4.1
3 16 -4 49.8 6.6
-3 -16 4 41.9 5.6
2 16 -4 47.2 6.2
-2 -16 4 55.19 6.6
1 16 -4 2.2 2.7
-1 -16 4 4.9 3.3
0 16 -4 1.6 1.9
0 16 -4 0.1 2.8
0 -16 4 -3.9 3.2
-1 16 -4 -2.6 2.3
-1 16 -4 -0.2 2.7
1 -16 4 -2.2 3.5
-2 16 -4 37.3 5.4
-2 16 -4 42.6 5.9
2 -16 4 44.7 6.8
-3 16 -4 37.1 5.8
-3 16 -4 41.7 6.2
3 -16 4 34.2 7.3
-4 16 -4 -2.6 3.4
-4 16 -4 -4.6 3.8
4 -16 4 6.1 5.7
-5 16 -4 32.7 5.9
-5 16 -4 22.5 6.3
5 -16 4 40 8.2
6 15 -4 11.6 5.4
5 15 -4 19.9 5.5
-5 -15 4 17.1 3.4
4 15 -4 10.5 4.2
-4 -15 4 8.3 3
3 15 -4 20.1 4.2
-3 -15 4 9.8 3.3
2 15 -4 30.8 4.9
-2 -15 4 29 4.7
1 15 -4 174.48 10.2
1 15 -4 157.98 6.3
1 15 -4 155.78 6.3
-1 -15 4 163.38 10.3
0 15 -4 7.4 2.5
0 15 -4 9.7 2.3
0 15 -4 16.6 3.7
0 -15 4 12.7 3.6
-1 15 -4 157.68 9.9
-1 15 -4 152.28 8.8
1 -15 4 154.48 11.3
-2 15 -4 36.6 5
-2 15 -4 30.6 5.1
2 -15 4 36.8 6.2
-3 15 -4 13.2 3.9
-3 15 -4 14.8 4.2
3 -15 4 20.8 5.1
-4 15 -4 5 3.2
-4 15 -4 1.1 3.7
4 -15 4 7.1 5.1
-5 15 -4 11.8 4.2
-5 15 -4 15.9 5.7
5 -15 4 27.4 7
-6 15 -4 10.4 5.1
-6 15 -4 7.5 3.9
6 -15 4 4.2 7
6 14 -4 12.8 4.9
-6 -14 4 5.3 2.6
5 14 -4 -0.3 3.8
-5 -14 4 1.1 2.2
4 14 -4 6.2 3.3
-4 -14 4 7.5 2.3
3 14 -4 100.89 7.8
-3 -14 4 110.09 7
2 14 -4 9.8 3.1
-2 -14 4 9.9 3
1 14 -4 72.99 3.5
1 14 -4 76.29 6.2
1 14 -4 68.19 3.5
-1 -14 4 75.89 6.4
0 14 -4 33.6 3.5
0 14 -4 38.2 3.6
0 14 -4 29.1 4.5
0 -14 4 28.5 5
-1 14 -4 76.59 6.6
-1 14 -4 74.99 5.6
1 -14 4 78.49 7.6
-2 14 -4 13.2 3.4
-2 14 -4 15.1 3.1
2 -14 4 7.8 3.4
-3 14 -4 99.99 8.1
-3 14 -4 110.49 8
3 -14 4 121.69 10.6
-4 14 -4 5.9 2.9
-4 14 -4 4.7 3.6
4 -14 4 4.5 4.4
-5 14 -4 3 4.3
-5 14 -4 0 2.9
5 -14 4 0.4 4.6
-6 14 -4 9.6 4.8
-6 14 -4 6.4 3.8
6 -14 4 7.4 6.2
7 13 -4 50.29 7.5
6 13 -4 11.7 4.6
-6 -13 4 10.3 2.6
5 13 -4 17.5 4.1
-5 -13 4 13 2.6
4 13 -4 4.3 3
-4 -13 4 6.4 2.1
3 13 -4 28.8 4.6
-3 -13 4 26.8 3.6
2 13 -4 151.88 9.3
-2 -13 4 150.08 8.6
1 13 -4 109.39 4.9
1 13 -4 101.09 7.2
1 13 -4 113.49 4.9
-1 -13 4 123.39 7.8
0 13 -4 39.9 3.5
0 13 -4 38.9 4.3
0 13 -4 36.1 3.3
0 -13 4 37.7 5.2
-1 13 -4 111.79 7.5
-1 13 -4 108.99 6.8
1 -13 4 117.69 8.8
-2 13 -4 140.39 8.7
-2 13 -4 140.69 8.8
2 -13 4 144.39 10.4
-3 13 -4 37.6 5.2
-3 13 -4 39.4 5.6
3 -13 4 43.1 7.1
-4 13 -4 4.3 2.9
-4 13 -4 8.3 3
4 -13 4 5.6 3.8
-5 13 -4 16.2 4
-5 13 -4 9.5 3.8
5 -13 4 15.2 5.6
-6 13 -4 10.9 5
-6 13 -4 5.2 2.9
6 -13 4 10.5 6.6
-7 13 -4 40.8 6.5
-7 13 -4 61.09 8.9
7 -13 4 42.9 9.5
7 12 -4 34.7 6.3
-7 -12 4 34.1 3.9
6 12 -4 11.1 4.2
-6 -12 4 9.9 2.2
5 12 -4 -0.3 2.5
-5 -12 4 -0.7 1.6
4 12 -4 61.09 6
-4 -12 4 54.49 4.2
3 12 -4 282.07 13.7
-3 -12 4 259.77 11.9
2 12 -4 20.9 3.7
-2 -12 4 20.1 3.2
1 12 -4 292.47 13.3
1 12 -4 263.77 10.3
1 12 -4 258.77 10.2
-1 -12 4 277.67 13
0 12 -4 30.6 3
0 12 -4 37.8 4.1
0 12 -4 38.2 3
0 -12 4 23.5 4
-1 12 -4 281.77 12.6
-1 12 -4 272.67 13.4
1 -12 4 270.07 14.5
-2 12 -4 11.4 3.1
-2 12 -4 13.4 3.1
2 -12 4 22.1 4.5
-3 12 -4 256.77 13
-3 12 -4 261.97 13.5
3 -12 4 263.17 15.7
-4 12 -4 56.49 6.9
-4 12 -4 61.09 5.7
4 -12 4 79.19 9.8
-5 12 -4 1.6 2.9
-5 12 -4 0.1 2.1
5 -12 4 0.2 3.6
-6 12 -4 7.5 3.4
-6 12 -4 9 4.8
6 -12 4 12.9 5.4
-7 12 -4 49 7.1
-7 12 -4 41.3 8
7 -12 4 59.89 11.2
8 11 -4 11.2 5.5
7 11 -4 3 4.1
-7 -11 4 5 2.1
6 11 -4 27.8 5.1
-6 -11 4 30.2 3.3
5 11 -4 57.79 5.9
-5 -11 4 51.59 3.9
4 11 -4 34.7 5
4 11 -4 45.5 5.6
-4 -11 4 37.2 3.3
3 11 -4 37 4.1
3 11 -4 38.4 4.7
-3 -11 4 38.6 3.4
2 11 -4 57.09 5.1
-2 -11 4 62.79 4.5
1 11 -4 50.59 4.5
1 11 -4 54.29 2.8
1 11 -4 48.4 2.8
-1 -11 4 52.09 4.4
0 11 -4 5.8 1.6
0 11 -4 6.1 1.6
0 11 -4 2.6 1.7
0 -11 4 9.4 2.6
-1 11 -4 59.59 4.8
-1 11 -4 44.1 4.1
1 -11 4 50.59 5
-2 11 -4 64.49 5.2
-2 11 -4 62.29 5.1
2 -11 4 63.69 6.3
-3 11 -4 45.3 4.4
-3 11 -4 39.1 5.1
3 -11 4 41.9 6.5
-4 11 -4 40.6 5.6
-4 11 -4 31.6 4.4
4 -11 4 33.8 6.2
4 -11 4 32.1 5.1
-5 11 -4 60.39 7.4
-5 11 -4 62.49 5.9
5 -11 4 58.39 8.7
5 -11 4 63.59 7.3
-6 11 -4 25.7 4.3
-6 11 -4 27.5 5.1
6 -11 4 36.3 5.6
6 -11 4 36.4 7.4
-7 11 -4 2.9 4.2
-7 11 -4 -0.6 3.4
7 -11 4 -0.6 4.9
-8 11 -4 13.7 5.3
-8 11 -4 13 4
8 -11 4 3.5 6.5
8 10 -4 78.49 8.9
-8 -10 4 67.79 5.6
7 10 -4 3.9 4
-7 -10 4 6.5 2.1
6 10 -4 2.9 3.1
-6 -10 4 6.5 2
5 10 -4 36.7 5.4
5 10 -4 44 5.7
-5 -10 4 35.6 5
-5 -10 4 33.6 3
4 10 -4 194.68 10.6
4 10 -4 186.38 10
-4 -10 4 169.88 8.1
3 10 -4 75.19 5.2
3 10 -4 72.39 5.6
-3 -10 4 66.69 4.2
2 10 -4 4.3 1.6
2 10 -4 0.8 1.3
-2 -10 4 3.1 1.3
1 10 -4 22.1 3.4
1 10 -4 23 2.5
1 10 -4 21.8 1.7
1 10 -4 19.5 1.7
-1 -10 4 18.2 2.8
0 10 -4 59.59 4.8
0 10 -4 56.49 3.8
0 10 -4 67.09 3.9
0 -10 4 66.49 5.1
-1 10 -4 21.5 2.8
-1 10 -4 17.4 2.9
-1 10 -4 16.7 2.5
1 -10 4 19.9 3.5
-2 10 -4 3.3 1.7
-2 10 -4 1.4 1.6
2 -10 4 -0.2 1.6
-3 10 -4 75.19 5.5
-3 10 -4 68.69 5.9
3 -10 4 68.49 6.8
3 -10 4 80.09 5.8
-4 10 -4 200.48 11.3
-4 10 -4 176.88 9.9
4 -10 4 192.18 10.8
4 -10 4 158.08 12
-5 10 -4 43.9 4.9
-5 10 -4 43.2 5.9
5 -10 4 48.7 7.6
5 -10 4 34.3 5.1
-6 10 -4 5.9 3
-6 10 -4 7.9 3.3
6 -10 4 5.2 3
6 -10 4 11.8 4.8
-7 10 -4 5.6 4.3
-7 10 -4 7.4 3.1
7 -10 4 -0.9 4.5
-8 10 -4 68.09 7.4
-8 10 -4 82.19 10.5
8 -10 4 81.69 11.7
8 9 -4 12.8 5
-8 -9 4 11.2 3
7 9 -4 41.2 5.9
-7 -9 4 34.7 3.8
-7 -9 4 37 3.2
6 9 -4 65.29 6.9
-6 -9 4 61.29 3.2
-6 -9 4 64.79 4.4
-6 -9 4 58.49 2.9
5 9 -4 89.59 7
5 9 -4 77.99 7
-5 -9 4 87.59 6.8
-5 -9 4 95.09 5.1
4 9 -4 315.57 14.2
4 9 -4 315.07 14.9
-4 -9 4 297.47 13.8
-4 -9 4 317.67 12.4
3 9 -4 88.09 5.5
3 9 -4 78.39 5.9
-3 -9 4 84.69 4.5
2 9 -4 2.9 1.4
2 9 -4 1 1.3
-2 -9 4 2.2 1.1
1 9 -4 207.88 9
1 9 -4 203.98 10
1 9 -4 210.68 8.2
1 9 -4 213.58 8.2
-1 -9 4 221.48 9.8
0 9 -4 86.09 4.6
0 9 -4 85.19 4.7
0 9 -4 88.19 5.6
0 9 -4 94.79 5
0 -9 4 81.19 5.6
-1 9 -4 205.98 9.4
-1 9 -4 202.48 9.6
-1 9 -4 209.58 10
1 -9 4 221.18 11.1
-2 9 -4 -0.2 1.2
-2 9 -4 3.4 1.6
2 -9 4 2.4 1.8
-3 9 -4 71.99 5.3
-3 9 -4 76.29 6.1
3 -9 4 82.39 7.1
3 -9 4 72.59 5.6
-4 9 -4 332.57 14.8
-4 9 -4 330.37 16
4 -9 4 314.27 15.4
4 -9 4 303.47 17.4
-5 9 -4 83.19 7.2
-5 9 -4 73.69 6.1
5 -9 4 82.49 6.8
5 -9 4 98.59 9.1
-6 9 -4 59.19 5.9
-6 9 -4 71.89 7.1
6 -9 4 69.29 9.7
6 -9 4 62.19 6.5
-7 9 -4 20.7 4.9
-7 9 -4 36.3 5.4
7 -9 4 56.29 9.5
7 -9 4 39.7 6.4
-8 9 -4 10.3 5
-8 9 -4 17.3 4.2
8 -9 4 11.4 6.3
9 8 -4 4.5 4.8
-9 -8 4 -4.2 3.3
-9 -8 4 -0.2 5.4
8 8 -4 11.6 4.8
-8 -8 4 10 3.1
-8 -8 4 13.9 3
7 8 -4 5 3.4
-7 -8 4 5.1 2.1
-7 -8 4 6.3 2.3
6 8 -4 57.79 6
-6 -8 4 54.39 3.3
-6 -8 4 53.69 3.7
-6 -8 4 58.79 4.1
5 8 -4 82.79 6.7
-5 -8 4 89.09 4.9
-5 -8 4 84.89 3.8
-5 -8 4 94.59 4.3
-5 -8 4 85.39 6.5
4 8 -4 196.48 10.3
4 8 -4 180.88 9.4
-4 -8 4 184.38 7.9
-4 -8 4 176.68 9.2
3 8 -4 146.99 7.7
3 8 -4 152.68 8.5
-3 -8 4 167.68 6.9
2 8 -4 28.6 3
2 8 -4 25.5 2.3
-2 -8 4 23.7 3.3
-2 -8 4 24.5 2.1
1 8 -4 92.79 5.4
1 8 -4 91.39 4.5
1 8 -4 89.19 3.9
1 8 -4 91.29 4
-1 -8 4 84.69 4.9
-1 -8 4 81.59 5
0 8 -4 6.3 1.3
0 8 -4 7.2 1.4
0 8 -4 7.2 1.6
0 8 -4 6.3 1.8
0 -8 4 6.8 1.7
-1 8 -4 96.59 5.5
-1 8 -4 82.99 5.2
-1 8 -4 91.49 5.1
-1 8 -4 89.89 5.2
1 -8 4 89.49 6.2
-2 8 -4 27.4 3.5
-2 8 -4 22.4 2.9
2 -8 4 25.1 4.1
2 -8 4 21.7 3.1
-3 8 -4 154.38 8.8
-3 8 -4 140.49 7.8
3 -8 4 148.49 8.4
3 -8 4 146.69 9.8
-4 8 -4 180.58 9.8
-4 8 -4 187.88 10.7
4 -8 4 195.18 12.4
4 -8 4 196.98 10.6
-5 8 -4 98.59 6.7
-5 8 -4 92.99 7.4
5 -8 4 88.39 8.8
5 -8 4 77.19 6.7
-6 8 -4 56.09 5.5
-6 8 -4 49.3 6.7
6 -8 4 47.8 6.3
6 -8 4 53.19 8
-7 8 -4 5.8 3
-7 8 -4 6.4 3.7
7 -8 4 15.8 5.3
7 -8 4 12.9 3.7
-8 8 -4 14.9 5.2
-8 8 -4 15.3 3.9
8 -8 4 -1 5.3
-9 8 -4 -1 4.1
-9 8 -4 2.9 5.7
-9 8 -4 -2.2 7.5
9 -8 4 0 6.7
9 7 -4 35.3 6.5
-9 -7 4 15.9 4.4
-9 -7 4 26.1 6.5
-9 -7 4 20.4 4.5
8 7 -4 13 4.4
-8 -7 4 12.7 3.4
-8 -7 4 14.1 3.7
7 7 -4 13 4.2
-7 -7 4 14.1 2.9
-7 -7 4 11.7 2.7
6 7 -4 17.2 2.4
6 7 -4 16.8 3.7
-6 -7 4 14.6 2.5
-6 -7 4 16.6 2.2
-6 -7 4 14.8 2.6
5 7 -4 140.99 6.7
5 7 -4 168.18 9.5
-5 -7 4 152.88 7.3
-5 -7 4 148.89 6.4
-5 -7 4 148.59 8.7
-5 -7 4 166.88 7.1
4 7 -4 78.19 3.5
4 7 -4 81.99 5.9
4 7 -4 65.69 5.1
-4 -7 4 75.39 3.2
-4 -7 4 73.79 4
-4 -7 4 64.19 5
-4 -7 4 67.79 3.5
3 7 -4 53.09 3.9
3 7 -4 55.19 4.4
-3 -7 4 50.49 3.9
-3 -7 4 49.2 2.9
2 7 -4 64.59 4.5
2 7 -4 64.19 3.6
-2 -7 4 63.29 3.4
-2 -7 4 62.79 4.2
1 7 -4 143.69 6.1
1 7 -4 140.69 5.5
1 7 -4 140.99 5.6
1 7 -4 139.89 7.1
-1 -7 4 134.09 6.7
-1 -7 4 137.99 5.7
-1 -7 4 137.59 6.4
0 7 -4 1.4 0.8
0 7 -4 0.7 0.9
0 7 -4 -0.1 0.7
0 7 -4 2.3 0.9
0 -7 4 0.8 0.8
0 -7 4 2.9 1.1
-1 7 -4 147.39 6.9
-1 7 -4 136.29 7
-1 7 -4 144.09 7.2
-1 7 -4 140.99 7.1
1 -7 4 140.59 7.1
1 -7 4 154.28 8.1
-2 7 -4 57.49 4.1
-2 7 -4 65.99 4.6
-2 7 -4 60.59 4.3
2 -7 4 63.39 5.2
2 -7 4 64.09 4.4
-3 7 -4 52.59 4.1
-3 7 -4 61.29 4.9
3 -7 4 51.89 5.5
3 -7 4 57.59 4.7
-4 7 -4 60.29 4.9
-4 7 -4 65.69 5.6
4 -7 4 79.19 7.2
4 -7 4 83.39 5.9
-5 7 -4 142.99 8.5
-5 7 -4 177.48 10.3
5 -7 4 137.29 9.1
5 -7 4 144.79 10.9
-6 7 -4 12.8 3.8
-6 7 -4 17.8 3.4
6 -7 4 14.9 3.9
6 -7 4 16.5 5
-7 7 -4 11.5 3.1
-7 7 -4 13.7 4.2
7 -7 4 17.5 6.4
7 -7 4 14.2 3.8
-8 7 -4 6.7 4.4
-8 7 -4 11.6 3.9
8 -7 4 14.6 5.7
-9 7 -4 24.4 4.6
-9 7 -4 32.4 8.9
-9 7 -4 29 7.7
9 -7 4 31.4 8.9
9 6 -4 3 4.2
-9 -6 4 3.4 3.9
-9 -6 4 7 3.6
-9 -6 4 1.9 4.5
8 6 -4 25.2 5.1
-8 -6 4 12.8 3.7
-8 -6 4 26.1 4.1
-8 -6 4 19.8 5
7 6 -4 43.7 6
7 6 -4 31.8 4
-7 -6 4 36.6 4.6
-7 -6 4 43.6 4.8
6 6 -4 52.79 5.6
6 6 -4 51.89 3.9
-6 -6 4 52.69 4.4
-6 -6 4 43.3 4.1
-6 -6 4 47.1 3.6
5 6 -4 103.99 5.3
5 6 -4 94.09 6.9
-5 -6 4 92.79 6.6
-5 -6 4 92.59 5.2
-5 -6 4 103.39 5.6
-5 -6 4 94.29 4.8
4 6 -4 95.59 6.5
4 6 -4 92.99 4.5
-4 -6 4 97.89 4.3
-4 -6 4 98.09 4.9
-4 -6 4 98.09 5.8
3 6 -4 120.19 6.9
3 6 -4 121.29 6.1
3 6 -4 117.19 4.8
-3 -6 4 118.39 6.5
-3 -6 4 124.89 5.2
-3 -6 4 116.59 5.9
-3 -6 4 118.19 4.7
2 6 -4 147.89 7.5
2 6 -4 150.48 6.5
2 6 -4 145.69 5.5
-2 -6 4 145.69 7.2
-2 -6 4 146.89 6.1
-2 -6 4 161.48 5.7
1 6 -4 696.33 24.1
1 6 -4 687.33 24.3
1 6 -4 681.43 25.6
1 6 -4 692.83 23.9
-1 -6 4 664.33 25.2
-1 -6 4 703.03 24.7
-1 -6 4 680.03 24.1
0 6 -4 153.18 7.1
0 6 -4 183.58 7.3
0 6 -4 160.58 7.1
0 6 -4 171.88 7.8
0 -6 4 183.78 7.3
0 -6 4 160.28 7.7
0 -6 4 177.28 7.6
-1 6 -4 697.63 25.6
-1 6 -4 713.53 25.6
-1 6 -4 663.13 25.2
-1 6 -4 697.93 25.8
1 -6 4 694.83 26.5
1 -6 4 680.83 25.4
1 -6 4 678.13 25.5
-2 6 -4 153.98 7.7
-2 6 -4 135.49 7.9
-2 6 -4 160.68 7.4
-2 6 -4 145.29 7.4
2 -6 4 156.38 7.7
2 -6 4 143.99 8.5
2 -6 4 150.28 10
-3 6 -4 129.09 6.8
-3 6 -4 119.69 7.2
3 -6 4 131.69 8.5
3 -6 4 115.89 6.9
-4 6 -4 97.59 6.1
-4 6 -4 109.29 7.2
4 -6 4 108.89 8.4
4 -6 4 93.49 6.6
-5 6 -4 89.19 6.2
-5 6 -4 93.29 7.1
5 -6 4 92.89 6.9
5 -6 4 89.69 8.2
-6 6 -4 53.29 6.6
-6 6 -4 53.49 5
6 -6 4 56.69 8
6 -6 4 40.9 5.5
-7 6 -4 36.3 5.3
-7 6 -4 37.5 6.3
7 -6 4 23.5 6.6
7 -6 4 41.4 5.7
-8 6 -4 21.2 5.4
-8 6 -4 23.3 4.7
8 -6 4 16.9 6
-9 6 -4 2.4 3.6
-9 6 -4 9.9 5.8
-9 6 -4 3.2 7
9 -6 4 7.7 6.3
9 5 -4 21 5.5
-9 -5 4 23.6 5.2
-9 -5 4 24.6 6.1
-9 -5 4 25.6 5.4
8 5 -4 14 3.7
8 5 -4 16 4.3
-8 -5 4 8 4.5
-8 -5 4 19.8 4
-8 -5 4 19.4 4.3
7 5 -4 45.2 4.3
7 5 -4 51.89 6.2
-7 -5 4 40.1 5.1
-7 -5 4 39.4 4.8
6 5 -4 99.99 7.4
6 5 -4 101.09 6.1
-6 -5 4 105.59 6.5
-6 -5 4 95.69 6.6
5 5 -4 83.49 4.9
5 5 -4 94.69 6.7
-5 -5 4 85.49 6.2
-5 -5 4 80.79 5
-5 -5 4 83.79 5.4
-5 -5 4 91.79 4.7
4 5 -4 39.9 3.9
4 5 -4 37.9 2.7
-4 -5 4 41 3.6
-4 -5 4 40.4 2.5
-4 -5 4 37.5 2.9
3 5 -4 10.8 1.8
3 5 -4 14 2.5
3 5 -4 12.5 1.2
-3 -5 4 12.2 1.1
-3 -5 4 8.5 1.7
-3 -5 4 11.7 1.7
-3 -5 4 13.7 1.3
2 5 -4 501.05 18.8
2 5 -4 458.95 17.3
2 5 -4 484.25 16.7
-2 -5 4 476.65 18.3
-2 -5 4 468.05 16.7
-2 -5 4 476.95 16.9
1 5 -4 391.66 15
1 5 -4 379.96 13.5
1 5 -4 367.26 13.7
-1 -5 4 384.26 14
-1 -5 4 382.86 14.7
-1 -5 4 382.06 13.7
0 5 -4 358.46 13
0 5 -4 346.77 12.9
0 5 -4 330.87 12.8
0 5 -4 344.87 13.5
0 -5 4 322.27 12.9
0 -5 4 339.67 13.3
0 -5 4 357.36 13.5
-1 5 -4 380.36 15.2
-1 5 -4 388.96 14.8
-1 5 -4 377.16 14.9
-1 5 -4 385.46 14.9
1 -5 4 395.36 15
1 -5 4 385.46 14.8
1 -5 4 369.06 15.7
-2 5 -4 468.55 18.5
-2 5 -4 480.55 19.1
-2 5 -4 471.35 18.2
-2 5 -4 460.55 17.9
2 -5 4 443.06 18
2 -5 4 489.85 19.8
2 -5 4 439.66 18.2
2 -5 4 479.35 18.4
-3 5 -4 13.1 2.4
-3 5 -4 15.8 2.3
3 -5 4 7.1 2.5
3 -5 4 15.6 2.6
-4 5 -4 26.9 3.8
-4 5 -4 31.3 3.2
4 -5 4 40.5 5.8
4 -5 4 38.3 3.8
-5 5 -4 84.29 6.7
-5 5 -4 84.69 5.9
5 -5 4 86.79 6.4
5 -5 4 86.69 8
-6 5 -4 105.39 7.2
-6 5 -4 101.39 8.3
6 -5 4 100.29 9.2
6 -5 4 114.69 8.1
-7 5 -4 57.19 5.7
-7 5 -4 52.99 6.9
7 -5 4 54.99 8.6
7 -5 4 51.49 6.6
-8 5 -4 8.8 3.1
-8 5 -4 11.3 5.5
-8 5 -4 14.5 4.5
8 -5 4 21.6 6.3
-9 5 -4 35.5 6.7
-9 5 -4 22.1 4.9
-9 5 -4 20.7 7.7
9 -5 4 24.6 7.6
9 4 -4 31.4 5.7
9 4 -4 26.8 5
-9 -4 4 33 6
-9 -4 4 27.3 5.8
-9 -4 4 31.7 6.3
8 4 -4 38.8 5.8
8 4 -4 39.6 5.5
-8 -4 4 44.3 6.1
-8 -4 4 38.4 6.2
-8 -4 4 45.5 5.8
7 4 -4 48 6.1
7 4 -4 32 4.2
-7 -4 4 32.9 5.1
-7 -4 4 35.7 5
6 4 -4 144.99 8
6 4 -4 149.29 9.5
-6 -4 4 153.18 8.9
-6 -4 4 156.28 8.5
5 4 -4 252.17 10.6
5 4 -4 237.58 12.2
-5 -4 4 228.58 10
-5 -4 4 221.18 11.5
-5 -4 4 255.57 11.4
4 4 -4 74.09 5.6
4 4 -4 83.09 4.4
-4 -4 4 87.19 6.3
-4 -4 4 80.69 4.8
-4 -4 4 83.09 4.2
-4 -4 4 89.09 5.3
3 4 -4 56.39 3
3 4 -4 54.49 4.1
-3 -4 4 53.69 4
-3 -4 4 56.39 2.8
-3 -4 4 56.69 3.1
-3 -4 4 49.4 3.4
2 4 -4 345.27 13.9
2 4 -4 334.57 12.2
2 4 -4 338.87 12.6
-2 -4 4 334.27 13.5
-2 -4 4 338.77 12.1
-2 -4 4 340.07 12.1
1 4 -4 328.17 11.9
1 4 -4 322.97 13.1
1 4 -4 330.77 11.9
-1 -4 4 345.17 13.1
-1 -4 4 356.46 12.2
-1 -4 4 334.67 12.1
0 4 -4 1558.24 52.79
0 4 -4 1528.25 53.29
0 4 -4 1488.95 52.79
0 -4 4 1508.85 53.19
0 -4 4 1540.45 53.09
0 -4 4 1556.54 52.89
-1 4 -4 340.07 13
-1 4 -4 365.76 13
-1 4 -4 312.57 13.3
-1 4 -4 327.27 13
1 -4 4 352.16 13.2
1 -4 4 298.97 13.5
-2 4 -4 330.97 14.8
-2 4 -4 355.66 13.7
-2 4 -4 346.07 14
-2 4 -4 357.76 14.3
2 -4 4 329.07 14
2 -4 4 351.66 15.3
2 -4 4 358.06 14.3
2 -4 4 356.86 13.9
-3 4 -4 51.49 4.9
-3 4 -4 57.89 4.3
-3 4 -4 47.3 4
-3 4 -4 66.69 4
3 -4 4 57.19 4.1
3 -4 4 51.89 4.1
3 -4 4 51.99 5
-4 4 -4 85.39 6.1
-4 4 -4 84.79 5.3
4 -4 4 90.99 7.3
4 -4 4 80.09 5.7
-5 4 -4 238.58 12.7
-5 4 -4 262.57 12
5 -4 4 244.08 14.3
5 -4 4 244.78 12.5
-6 4 -4 155.98 9
-6 4 -4 145.99 9.8
6 -4 4 153.18 11.4
6 -4 4 155.88 9.6
-7 4 -4 41.4 7.5
-7 4 -4 30.6 4.3
-7 4 -4 31.5 5.5
7 -4 4 41.7 6.7
7 -4 4 37.9 5.6
-8 4 -4 52.39 7
-8 4 -4 44.4 5.5
-8 4 -4 51.69 8.8
8 -4 4 40.7 7.8
-9 4 -4 33.6 9.2
-9 4 -4 23.6 5.2
-9 4 -4 32.3 7
9 -4 4 20.8 7.2
9 3 -4 0.9 3.4
9 3 -4 0.4 3.4
-9 -3 4 8.3 4.1
-9 -3 4 -3.7 4.4
-9 -3 4 1.9 4.1
8 3 -4 0.3 3
8 3 -4 2.1 2.9
-8 -3 4 -0.8 2.7
-8 -3 4 1.8 3.6
-8 -3 4 1.6 3.5
7 3 -4 6.8 2.2
7 3 -4 5.6 2.6
-7 -3 4 3.2 2.6
-7 -3 4 1.3 2.4
-7 -3 4 -0.1 2.7
6 3 -4 106.59 6.9
6 3 -4 122.39 8.3
-6 -3 4 121.79 8.1
-6 -3 4 130.39 7.6
5 3 -4 131.39 6.9
5 3 -4 134.29 7.6
5 3 -4 132.49 8.2
-5 -3 4 124.49 6.4
-5 -3 4 134.79 7.7
-5 -3 4 125.79 7.6
4 3 -4 119.19 5.9
4 3 -4 113.29 7.1
-4 -3 4 127.79 5.8
-4 -3 4 115.09 7
-4 -3 4 129.39 6.6
-4 -3 4 111.69 6.4
3 3 -4 11.5 2
3 3 -4 8.5 1.2
-3 -3 4 14.1 1.9
-3 -3 4 15.2 2.5
-3 -3 4 11.3 1.7
-3 -3 4 13.5 1.5
2 3 -4 8.8 1.5
2 3 -4 9 0.9
-2 -3 4 11.6 0.9
-2 -3 4 11 1.2
-2 -3 4 10.7 1
-2 -3 4 7.2 1.5
1 3 -4 251.47 10.1
1 3 -4 252.67 9.1
1 3 -4 242.98 8.8
-1 -3 4 244.58 10
-1 -3 4 254.97 9.1
-1 -3 4 255.37 8.9
0 3 -4 0.1 0.5
0 3 -4 1.2 0.5
0 3 -4 0.4 0.4
0 -3 4 0.9 0.7
0 -3 4 1.5 0.6
0 -3 4 0.1 0.5
-1 3 -4 243.88 10
-1 3 -4 267.87 9.9
-1 3 -4 245.88 10.5
-1 3 -4 238.28 9.9
1 -3 4 242.58 10.6
1 -3 4 250.67 9.8
1 -3 4 255.97 10.1
-2 3 -4 9 1.5
-2 3 -4 9.2 1.4
-2 3 -4 16.3 2.7
-2 3 -4 6.1 1.3
2 -3 4 10.1 2
2 -3 4 7.5 1.5
2 -3 4 6.2 1.2
-3 3 -4 10.6 2
-3 3 -4 7.5 2.3
-3 3 -4 9.6 1.9
-3 3 -4 10.8 1.7
3 -3 4 10.4 2.4
3 -3 4 12.1 2.1
3 -3 4 8.4 1.7
-4 3 -4 122.29 6.6
-4 3 -4 113.19 7.1
4 -3 4 130.09 8.6
4 -3 4 128.89 7.2
-5 3 -4 129.89 8.2
-5 3 -4 124.89 7.3
5 -3 4 129.99 9.5
5 -3 4 128.29 7.8
-6 3 -4 127.49 7.9
-6 3 -4 120.49 10.2
-6 3 -4 131.09 8.8
6 -3 4 121.99 9.9
6 -3 4 127.39 8.3
-7 3 -4 3.7 2.5
-7 3 -4 2.7 2.2
-7 3 -4 -1.6 3.1
7 -3 4 2 3.2
-8 3 -4 4.8 2.7
-8 3 -4 5.9 4.8
-8 3 -4 -1.7 2.8
8 -3 4 7.2 4.8
-9 3 -4 3.6 3.4
-9 3 -4 0.4 4.9
-9 3 -4 9.3 4.3
9 -3 4 -0.8 4.4
10 2 -4 49.6 7.6
-10 -2 4 36.8 7
9 2 -4 28.2 5.4
9 2 -4 33.6 5.9
-9 -2 4 36.3 6
-9 -2 4 19.8 5.5
-9 -2 4 33.7 6.8
8 2 -4 13 3.6
8 2 -4 12.9 4.4
8 2 -4 13.9 4
-8 -2 4 11.9 3.9
-8 -2 4 13.9 4.3
-8 -2 4 12.8 4.3
7 2 -4 20.5 3.7
7 2 -4 11.6 3.8
7 2 -4 18 4.1
-7 -2 4 22.6 4.9
-7 -2 4 18.2 4.2
-7 -2 4 16.4 3.7
6 2 -4 17.6 3.7
6 2 -4 22.4 3.4
6 2 -4 24.4 4.1
-6 -2 4 23.1 3.7
-6 -2 4 20.7 4
5 2 -4 80.49 5.7
5 2 -4 70.89 5.8
5 2 -4 74.69 5
-5 -2 4 74.89 5.5
-5 -2 4 71.49 5.8
4 2 -4 70.09 4.8
4 2 -4 69.49 5.3
4 2 -4 70.79 4.3
-4 -2 4 75.49 5.3
-4 -2 4 72.49 4.2
-4 -2 4 64.59 4.8
-4 -2 4 76.69 4.9
3 2 -4 248.58 9.9
3 2 -4 261.47 11.3
3 2 -4 231.88 10.1
-3 -2 4 244.08 10.9
-3 -2 4 233.48 10
-3 -2 4 243.68 10.3
-3 -2 4 247.98 9.7
2 2 -4 749.82 26.7
2 2 -4 763.82 26.7
2 2 -4 753.32 28
-2 -2 4 774.32 27.9
-2 -2 4 771.62 26.7
-2 -2 4 762.72 26.7
-2 -2 4 760.92 26.6
1 2 -4 737.53 25.6
1 2 -4 739.13 26.6
-1 -2 4 727.33 26.4
-1 -2 4 751.82 25.6
0 2 -4 191.28 7.7
0 2 -4 196.28 7.9
0 2 -4 204.28 7.7
0 -2 4 209.88 7.7
0 -2 4 192.68 7.8
0 -2 4 206.78 7.9
-1 2 -4 721.03 26
-1 2 -4 756.52 27
-1 2 -4 726.93 26.3
1 -2 4 700.93 25.9
1 -2 4 742.63 26.4
1 -2 4 777.42 27.1
-2 2 -4 751.52 26.6
-2 2 -4 744.23 27.1
-2 2 -4 753.62 27.3
-2 2 -4 761.82 28.2
2 -2 4 767.42 28.4
2 -2 4 705.53 26.7
2 -2 4 724.43 27.2
-3 2 -4 241.58 12.3
-3 2 -4 275.57 10.8
-3 2 -4 245.98 10.9
-3 2 -4 275.07 11.5
-3 2 -4 236.28 10.9
3 -2 4 282.77 11.2
3 -2 4 250.07 11.1
3 -2 4 259.47 11.3
3 -2 4 224.28 12
-4 2 -4 74.89 5.1
-4 2 -4 64.99 4.4
-4 2 -4 66.39 5.1
4 -2 4 69.79 6
4 -2 4 77.89 5.1
4 -2 4 61.19 4.9
-5 2 -4 78.49 6
-5 2 -4 74.69 5.3
-5 2 -4 85.39 7.4
5 -2 4 90.89 6
5 -2 4 79.29 6.9
-6 2 -4 12.3 3.1
-6 2 -4 23 3.5
-6 2 -4 26.6 5.7
6 -2 4 29.5 5.6
6 -2 4 15 3.2
-7 2 -4 16.8 4.7
-7 2 -4 24.8 4.1
-7 2 -4 14.8 4.1
7 -2 4 18.1 4.8
-8 2 -4 16.6 6.2
-8 2 -4 16.8 4.5
-8 2 -4 14.7 4
8 -2 4 21.3 6.1
-9 2 -4 43.2 6.4
-9 2 -4 54.29 8.1
-9 2 -4 33.4 7.8
9 -2 4 41.5 8.3
-10 2 -4 40.8 7.5
10 -2 4 39 9.4
10 1 -4 7.5 5
10 1 -4 8.5 4.6
-10 -1 4 6.4 5.2
-10 -1 4 5.2 6.5
-10 -1 4 7.4 5.2
9 1 -4 20.4 4.7
9 1 -4 10.8 4.8
9 1 -4 14.8 4.2
-9 -1 4 14 4.5
-9 -1 4 20.4 5.3
-9 -1 4 9 5.4
8 1 -4 25.5 4.4
8 1 -4 18.4 4.8
8 1 -4 10.5 3.6
-8 -1 4 14.1 4.1
-8 -1 4 6.2 3.5
-8 -1 4 12.4 4.7
7 1 -4 29.6 5.2
7 1 -4 29.4 5
7 1 -4 28.7 4
-7 -1 4 41.9 6
-7 -1 4 23.7 4.9
-7 -1 4 26.1 4.6
6 1 -4 23.7 4.4
6 1 -4 28.9 4.1
6 1 -4 20.1 3.8
-6 -1 4 26 4.8
-6 -1 4 20.1 4.3
5 1 -4 16.6 2.7
5 1 -4 18.6 3.4
5 1 -4 20.8 3.4
-5 -1 4 20.4 3.5
-5 -1 4 16.8 3.2
4 1 -4 593.24 24.1
4 1 -4 593.74 23.7
4 1 -4 619.94 22.9
-4 -1 4 598.04 25.3
-4 -1 4 599.54 22.5
-4 -1 4 609.14 23.4
3 1 -4 530.35 20.3
3 1 -4 541.45 19.8
3 1 -4 550.24 21
-3 -1 4 520.15 20.8
-3 -1 4 517.35 19.5
-3 -1 4 526.45 19.9
2 1 -4 86.29 4.9
2 1 -4 91.59 4.3
2 1 -4 90.09 4.1
-2 -1 4 88.99 4.9
-2 -1 4 89.19 4.1
-2 -1 4 94.89 4.1
1 1 -4 1792.92 60.89
1 1 -4 1719.93 60.09
1 1 -4 1770.82 59.59
-1 -1 4 1758.52 60.79
-1 -1 4 1780.72 59.49
-1 -1 4 1738.03 59.99
0 1 -4 4537.45 161.78
0 -1 4 4538.95 161.88
-1 1 -4 1782.22 62.29
-1 1 -4 1798.62 61.59
-1 1 -4 1725.43 62.19
-1 1 -4 1857.21 61.19
1 -1 4 1736.53 62.19
1 -1 4 1828.72 61.69
1 -1 4 1787.92 61.09
-2 1 -4 96.29 5.6
-2 1 -4 90.89 4.7
-2 1 -4 91.19 4.2
-2 1 -4 84.99 5.3
-2 1 -4 89.29 4.6
2 -1 4 93.39 5.4
2 -1 4 86.99 4.6
2 -1 4 80.29 4.2
-3 1 -4 548.35 21.2
-3 1 -4 573.24 21.8
-3 1 -4 576.94 23.2
-3 1 -4 532.55 22.8
-3 1 -4 555.74 21.4
-3 1 -4 611.24 21.1
3 -1 4 562.74 21.6
3 -1 4 559.44 22.9
3 -1 4 551.44 21.3
-4 1 -4 597.04 23.3
-4 1 -4 614.84 25.2
-4 1 -4 584.74 22.5
-4 1 -4 598.94 23
4 -1 4 572.54 24.7
4 -1 4 590.54 23
4 -1 4 560.14 23
-5 1 -4 19 3.3
-5 1 -4 11.8 3.3
-5 1 -4 21.7 3.1
5 -1 4 13.4 2.7
5 -1 4 16 3.5
-6 1 -4 23.2 3.6
-6 1 -4 25 5.1
-6 1 -4 27.5 4.3
6 -1 4 19.9 4.6
-7 1 -4 22.4 4.1
-7 1 -4 35.4 7
-7 1 -4 37.2 4.9
7 -1 4 26.7 5.7
-8 1 -4 19.8 5.9
-8 1 -4 8.5 3.1
-8 1 -4 13 4.1
8 -1 4 6.3 4.7
-9 1 -4 16.8 6.4
-9 1 -4 14.5 4.3
-9 1 -4 12.4 3.8
9 -1 4 18.3 6
-10 1 -4 10.8 4.7
-10 1 -4 26.2 8.5
-10 1 -4 10.6 5.9
10 -1 4 4.4 7.2
10 0 -4 4.9 6.8
10 0 -4 3.1 5
-10 0 4 7.1 5.5
-10 0 4 9.3 6
-10 0 4 4 6.8
9 0 -4 10.5 4.1
9 0 -4 14.7 5.7
9 0 -4 9 4.1
-9 0 4 19.9 5.6
-9 0 4 8.4 4.3
-9 0 4 14.4 5.5
8 0 -4 17.3 4.5
8 0 -4 22.5 4.6
8 0 -4 21.8 5.1
-8 0 4 23 5
-8 0 4 21.8 5.4
-8 0 4 25.2 5.4
7 0 -4 2.6 2.3
7 0 -4 0.6 2.8
7 0 -4 0.6 2.2
-7 0 4 4.2 3
-7 0 4 0.9 2.5
-7 0 4 1 2.7
6 0 -4 19.8 4
6 0 -4 39 4.7
6 0 -4 21 4.1
-6 0 4 25.1 4.8
5 0 -4 31.5 4.2
5 0 -4 33.6 4.6
5 0 -4 40.4 3.6
-5 0 4 37.2 4.9
-5 0 4 34.8 4.4
4 0 -4 118.19 6.4
4 0 -4 116.29 7
4 0 -4 133.09 7.4
-4 0 4 116.79 6.7
-4 0 4 116.89 6.1
3 0 -4 27.2 2.3
3 0 -4 26.6 2.7
3 0 -4 31.9 2.9
-3 0 4 30.9 2.6
-3 0 4 28.1 3
-3 0 4 32.5 2.4
2 0 -4 134.89 5.9
2 0 -4 135.09 6.6
2 0 -4 137.49 6.1
-2 0 4 134.49 5.8
-2 0 4 146.19 6.7
-2 0 4 131.39 5.8
1 0 -4 5971.1 206.28
-1 0 4 5806.12 206.38
0 0 -4 856.41 29.9
0 0 -4 863.31 29.8
0 0 -4 853.91 29.7
0 0 4 850.11 29.8
0 0 4 877.51 29.8
0 0 4 863.51 29.9
-1 0 -4 5668.23 198.98
-2 0 -4 145.49 6.7
-2 0 -4 143.49 7.5
-2 0 -4 136.79 7.5
-2 0 -4 157.68 6.8
-2 0 -4 170.08 6.2
2 0 4 138.09 7.4
2 0 4 147.19 6.7
2 0 4 164.48 6.4
-3 0 -4 26.4 2.3
-3 0 -4 20.9 2
-3 0 -4 32.2 2.7
-3 0 -4 26.9 2.6
-3 0 -4 25.6 3.5
-3 0 -4 27.3 3.6
3 0 4 28.2 2.7
3 0 4 23.3 2.4
3 0 4 31.4 3.3
-4 0 -4 121.39 6.8
-4 0 -4 110.19 7.9
-4 0 -4 145.29 6.7
-4 0 -4 125.39 6.9
-4 0 -4 127.09 7
4 0 4 122.09 8
-5 0 -4 36.1 3.4
-5 0 -4 43 6.1
-5 0 -4 40 4.7
5 0 4 33 5
-6 0 -4 22.1 5
-6 0 -4 32.4 4
-6 0 -4 19 3.4
6 0 4 23.7 4.8
-7 0 -4 1.8 2.2
-7 0 -4 0.6 3.5
-7 0 -4 -0.5 1.8
7 0 4 0.8 3.2
-8 0 -4 12.6 5.5
-8 0 -4 20.7 3.9
-8 0 -4 20 4.2
8 0 4 24 5.3
-9 0 -4 6.4 5.4
-9 0 -4 12.6 4.4
-9 0 -4 8.7 4.3
9 0 4 16.6 6.4
-10 0 -4 -0.9 6.6
-10 0 -4 15.9 5.5
-10 0 -4 3.7 4
10 -1 -4 11.1 7
10 -1 -4 7.9 5.1
-10 1 4 6.7 5.4
-10 1 4 9.1 6.5
-10 1 4 3 5.4
9 -1 -4 19.7 6.3
9 -1 -4 13.6 4.3
9 -1 -4 13 4.4
-9 1 4 18.7 5.1
-9 1 4 14.2 5.1
-9 1 4 11.6 5.4
8 -1 -4 18.6 4.2
8 -1 -4 16.4 4.7
8 -1 -4 17.1 4.1
-8 1 4 7.1 3.9
-8 1 4 12.5 5.1
-8 1 4 9.4 4.4
7 -1 -4 28.2 5.3
7 -1 -4 30.7 4.8
7 -1 -4 35 5.1
-7 1 4 27 4.9
-7 1 4 25.7 4.9
6 -1 -4 31.1 4.7
6 -1 -4 21.7 3.7
6 -1 -4 22.8 4.3
-6 1 4 23.1 4.5
5 -1 -4 17.5 3.6
5 -1 -4 23.8 3.4
5 -1 -4 18.7 3.5
-5 1 4 19.8 3.8
4 -1 -4 630.74 25
4 -1 -4 627.44 24.7
4 -1 -4 610.34 23.7
-4 1 4 609.54 24.1
-4 1 4 617.94 25.2
3 -1 -4 547.05 21.5
3 -1 -4 556.64 20.8
3 -1 -4 558.44 21.7
-3 1 4 553.04 20.6
-3 1 4 541.25 20.9
-3 1 4 557.44 21.9
2 -1 -4 93.69 4.6
2 -1 -4 99.89 5.3
2 -1 -4 98.09 4.9
-2 1 4 93.79 5.3
-2 1 4 104.09 4.7
-2 1 4 98.59 4.6
1 -1 -4 1777.32 60.59
1 -1 -4 1736.73 59.79
1 -1 -4 1743.23 59.99
-1 1 4 1758.82 59.79
-1 1 4 1712.93 59.89
-1 1 4 1766.12 60.49
0 -1 -4 4884.91 171.58
0 1 4 4822.92 171.78
-1 -1 -4 1764.32 61.09
-1 -1 -4 1765.02 61.79
-1 -1 -4 1777.72 60.39
1 1 4 1743.23 61.89
1 1 4 1828.02 60.39
1 1 4 1815.22 61.19
-2 -1 -4 90.89 5.3
-2 -1 -4 91.39 3.9
-2 -1 -4 94.09 4.1
-2 -1 -4 100.89 5.6
-2 -1 -4 96.49 4.6
2 1 4 95.09 4.6
2 1 4 94.89 5.6
2 1 4 85.99 4.1
-3 -1 -4 577.94 20.6
-3 -1 -4 547.75 22.5
-3 -1 -4 571.94 21.2
-3 -1 -4 536.45 20.9
-3 -1 -4 551.94 22.7
-3 -1 -4 565.54 20.8
3 1 4 579.94 21.3
3 1 4 548.95 22.4
-4 -1 -4 625.04 23.9
-4 -1 -4 635.24 23.7
-4 -1 -4 592.84 23.1
-4 -1 -4 624.04 23.6
-4 -1 -4 612.04 25.6
4 1 4 624.34 25.5
-5 -1 -4 19.6 3.3
-5 -1 -4 20.3 2.9
-5 -1 -4 21.8 3.4
-5 -1 -4 17.6 3.8
5 1 4 15 3.5
-6 -1 -4 24.6 3.6
-6 -1 -4 16.9 3.1
-6 -1 -4 29.3 5.3
6 1 4 29.9 4.9
-7 -1 -4 29.6 5.7
-7 -1 -4 25.7 4.6
-7 -1 -4 35 4.5
7 1 4 32.8 5.9
-8 -1 -4 14.9 5.4
-8 -1 -4 14.1 3.6
-8 -1 -4 15.1 4.1
-9 -1 -4 13.5 5.5
-9 -1 -4 13.6 4.7
-9 -1 -4 15.1 4.2
-10 -1 -4 11.4 4.4
-10 -1 -4 6.8 5.4
-10 -1 -4 6.8 6.8
10 -2 -4 59.39 10
-10 2 4 35.5 7.1
9 -2 -4 26.6 5.5
9 -2 -4 35.9 7.6
-9 2 4 39.9 7.1
-9 2 4 41.3 6.5
-9 2 4 37.8 7.2
8 -2 -4 14 5.1
8 -2 -4 17.6 4.6
8 -2 -4 14.8 4.1
-8 2 4 13.9 4.4
-8 2 4 21.6 5.3
-8 2 4 30.5 6.4
7 -2 -4 17.7 3.7
7 -2 -4 16.7 3.7
7 -2 -4 10.6 3.8
-7 2 4 13.9 3.9
-7 2 4 19.6 4.3
6 -2 -4 15.9 4.1
6 -2 -4 17.3 3.3
6 -2 -4 30.2 4.6
-6 2 4 26.6 4.8
5 -2 -4 71.19 5.7
5 -2 -4 84.19 6.8
5 -2 -4 82.99 5.7
-5 2 4 75.49 6.1
4 -2 -4 66.39 5.4
4 -2 -4 70.19 5.2
4 -2 -4 67.49 4.7
-4 2 4 64.39 5.2
-4 2 4 73.39 5.1
3 -2 -4 236.38 11.1
3 -2 -4 242.38 10.4
3 -2 -4 252.97 11.1
-3 2 4 241.38 11.2
-3 2 4 230.88 10.2
-3 2 4 243.98 10.5
2 -2 -4 743.43 27.1
2 -2 -4 733.43 27.7
2 -2 -4 761.32 27.5
-2 2 4 762.02 27.9
-2 2 4 722.13 27.9
-2 2 4 767.52 27.1
-2 2 4 773.02 27.1
1 -2 -4 709.53 26.1
1 -2 -4 727.33 25.7
1 -2 -4 743.43 25.7
-1 2 4 704.73 25.6
-1 2 4 742.43 25.6
-1 2 4 729.33 26.2
0 -2 -4 198.68 7.5
0 -2 -4 190.98 7.7
0 -2 -4 210.58 7.6
0 2 4 205.28 7.6
0 2 4 196.88 7.8
0 2 4 201.18 7.5
-1 -2 -4 746.53 26.5
-1 -2 -4 738.63 25.7
1 2 4 731.73 26.7
1 2 4 733.83 25.8
-2 -2 -4 768.32 26
-2 -2 -4 734.93 26.5
-2 -2 -4 739.33 27.6
-2 -2 -4 729.53 25.8
-2 -2 -4 752.32 27.9
2 2 4 756.92 28
2 2 4 732.03 26.6
-3 -2 -4 247.28 10.4
-3 -2 -4 269.47 10.1
-3 -2 -4 265.77 12
-3 -2 -4 257.07 10.6
-3 -2 -4 255.17 10.2
-3 -2 -4 241.38 11.9
3 2 4 235.78 11.9
3 2 4 268.97 10.7
3 2 4 249.78 9.9
-4 -2 -4 67.49 4.1
-4 -2 -4 75.19 4.6
-4 -2 -4 67.29 4.4
-4 -2 -4 67.69 5.5
-4 -2 -4 70.49 4.5
4 2 4 72.59 4.2
-5 -2 -4 83.49 6.7
-5 -2 -4 80.59 5.5
-5 -2 -4 75.19 5.4
-5 -2 -4 77.59 5.1
5 2 4 81.69 5
-6 -2 -4 23.5 3.3
-6 -2 -4 20.7 4.2
-6 -2 -4 20.5 3.6
-7 -2 -4 17.9 4.7
-7 -2 -4 16.2 3.5
-7 -2 -4 22 3.5
-8 -2 -4 15.9 3.4
-8 -2 -4 12.5 4.4
-8 -2 -4 19.9 4
-9 -2 -4 36.8 6.2
-9 -2 -4 35 5.5
-9 -2 -4 46.3 8.4
-10 -2 -4 30.3 6.6
9 -3 -4 4.2 3.7
9 -3 -4 -3.3 5.3
-9 3 4 0.8 4.5
-9 3 4 -4.6 5.5
-9 3 4 1.5 3.8
8 -3 -4 5.3 3
8 -3 -4 0.2 3.7
-8 3 4 -7 2.6
-8 3 4 -2.8 2.8
7 -3 -4 7.2 3.7
7 -3 -4 0.6 2.7
7 -3 -4 3.9 2.6
-7 3 4 2.5 2.9
-7 3 4 4.4 2.7
6 -3 -4 108.49 9.1
6 -3 -4 112.79 8.1
6 -3 -4 109.49 7.5
-6 3 4 127.19 8.9
5 -3 -4 125.89 8.9
5 -3 -4 133.19 8.2
5 -3 -4 122.59 7.5
-5 3 4 131.29 8.5
4 -3 -4 121.39 7.3
4 -3 -4 124.49 8
4 -3 -4 125.49 7
-4 3 4 134.79 7.9
3 -3 -4 7.9 1.9
3 -3 -4 10.9 2.1
3 -3 -4 12.1 2
-3 3 4 11.6 1.9
-3 3 4 7.6 1.7
-3 3 4 11.2 2.4
-3 3 4 12 2.3
2 -3 -4 7.8 1.6
2 -3 -4 13.7 1.8
2 -3 -4 14.7 2.1
-2 3 4 11.1 1.9
-2 3 4 9.5 1.7
-2 3 4 11.8 1.6
-2 3 4 12.7 1.7
1 -3 -4 244.18 9.8
1 -3 -4 243.88 9.7
1 -3 -4 247.88 9.5
-1 3 4 241.18 9.9
-1 3 4 240.98 9.4
-1 3 4 238.98 9.9
-1 3 4 245.18 9.5
0 -3 -4 0.5 0.4
0 -3 -4 0.3 0.3
0 -3 -4 0.8 0.4
0 3 4 0.7 0.5
0 3 4 0.5 0.4
0 3 4 2.3 0.5
0 3 4 0.6 0.4
-1 -3 -4 251.97 9
-1 -3 -4 251.27 9.9
1 3 4 244.08 9.1
1 3 4 230.48 9.9
-2 -3 -4 9.8 1.7
-2 -3 -4 8.7 0.8
-2 -3 -4 9.6 1.2
-2 -3 -4 8.9 0.8
2 3 4 10 0.8
2 3 4 9.5 1.4
2 3 4 10.4 1.9
-3 -3 -4 10.1 2.2
-3 -3 -4 10.5 1.4
-3 -3 -4 9.3 1.4
-3 -3 -4 10.8 1.4
-3 -3 -4 11 1.7
-3 -3 -4 10.3 2
3 3 4 7.6 2.1
3 3 4 9.7 1.3
3 3 4 9.2 1.5
-4 -3 -4 109.59 5.9
-4 -3 -4 122.19 6.2
-4 -3 -4 115.19 7.4
-4 -3 -4 106.99 5.9
-4 -3 -4 125.49 6
4 3 4 120.79 5.8
-5 -3 -4 121.29 7.3
-5 -3 -4 120.69 7
-5 -3 -4 128.39 7.1
-5 -3 -4 134.39 7
-5 -3 -4 140.79 8.9
5 3 4 126.79 6.7
-6 -3 -4 115.39 7.3
-6 -3 -4 121.89 8.7
-6 -3 -4 121.89 7.1
6 3 4 121.89 6.9
-7 -3 -4 5.1 2.3
-7 -3 -4 3.2 2.2
-7 -3 -4 2.2 2.9
-8 -3 -4 3.8 3.6
-8 -3 -4 0.1 2.3
-8 -3 -4 5.2 3
-9 -3 -4 5.3 3.4
-9 -3 -4 -3.4 4.5
-9 -3 -4 5.1 4
9 -4 -4 25.9 6.7
9 -4 -4 22.8 5.2
-9 4 4 30.6 6.1
-9 4 4 38.7 7
8 -4 -4 55.99 8.2
8 -4 -4 40.2 5.8
-8 4 4 41.2 6.2
-8 4 4 39.2 6.2
7 -4 -4 38.8 5.6
7 -4 -4 35.1 6.5
-7 4 4 44.4 6.5
-7 4 4 31.9 5.5
6 -4 -4 148.19 10.9
6 -4 -4 141.79 9.2
6 -4 -4 155.38 9.6
-6 4 4 161.88 10.3
5 -4 -4 280.47 14.4
5 -4 -4 239.48 12.2
5 -4 -4 251.97 12.6
-5 4 4 228.68 12.8
4 -4 -4 84.69 6.4
4 -4 -4 74.39 5.3
4 -4 -4 96.69 6.2
-4 4 4 87.79 6.2
3 -4 -4 50.99 4.4
3 -4 -4 50.69 3.9
3 -4 -4 59.19 4.4
-3 4 4 60.49 4
-3 4 4 62.09 4.6
-3 4 4 56.99 4
-3 4 4 48.8 4.3
2 -4 -4 364.16 14.4
2 -4 -4 359.06 14.1
2 -4 -4 354.76 14.6
-2 4 4 336.17 13.8
-2 4 4 384.96 14.8
-2 4 4 345.47 14
-2 4 4 334.47 14.5
1 -4 -4 338.07 13.8
1 -4 -4 369.46 13.8
1 -4 -4 346.57 13.5
1 -4 -4 409.46 14.4
-1 4 4 341.67 13.4
-1 4 4 350.96 13.7
-1 4 4 353.06 14
0 -4 -4 1506.25 52.19
0 -4 -4 1476.65 52.69
0 -4 -4 1562.04 52.49
0 4 4 1540.35 52.39
0 4 4 1464.45 52.69
0 4 4 1621.94 52.29
0 4 4 1458.65 52.09
-1 -4 -4 396.96 12.5
-1 -4 -4 328.47 12.6
-1 -4 -4 341.47 13.5
1 4 4 352.86 12.4
1 4 4 347.27 13.8
1 4 4 351.26 12.8
-2 -4 -4 348.87 14.3
-2 -4 -4 362.86 13.1
-2 -4 -4 359.56 12.6
2 4 4 367.66 13.4
2 4 4 361.26 12.8
2 4 4 362.76 15
-3 -4 -4 46 4.4
-3 -4 -4 55.79 3
-3 -4 -4 60.69 3.4
-3 -4 -4 54.79 3.2
-3 -4 -4 52.99 4
3 4 4 49.5 4.5
3 4 4 58.19 3.4
3 4 4 55.89 3
-4 -4 -4 80.09 5.8
-4 -4 -4 72.99 4.5
-4 -4 -4 82.19 4.6
-4 -4 -4 76.39 4.5
-4 -4 -4 87.59 4.7
4 4 4 93.69 4.6
-5 -4 -4 236.08 10.7
-5 -4 -4 236.58 10.6
-5 -4 -4 231.98 10.5
-5 -4 -4 221.58 10.6
-5 -4 -4 240.68 12.4
5 4 4 241.58 10.4
-6 -4 -4 160.58 8.6
-6 -4 -4 162.88 8.7
-6 -4 -4 162.68 10.3
6 4 4 143.79 8.1
-7 -4 -4 34.6 5.7
-7 -4 -4 35.2 4.5
-7 -4 -4 34.3 4.7
-8 -4 -4 47.4 5.2
-8 -4 -4 52.29 7.5
-8 -4 -4 50.09 6.2
-9 -4 -4 24 5.2
-9 -4 -4 27.4 6.4
-9 -4 -4 29.4 5
9 -5 -4 27.5 8
9 -5 -4 26.2 5.9
-9 5 4 18.5 5.8
-9 5 4 18.3 5.9
8 -5 -4 13.7 3.7
8 -5 -4 11.6 5.6
-8 5 4 10 3.8
-8 5 4 14 4.5
7 -5 -4 46.7 7.9
7 -5 -4 50.49 6.3
-7 5 4 47.1 6.8
-7 5 4 44.1 6.2
6 -5 -4 98.79 8.7
6 -5 -4 106.69 7.5
-6 5 4 84.39 7.2
5 -5 -4 88.49 6.4
5 -5 -4 75.19 7.1
-5 5 4 94.79 7
4 -5 -4 41 5.3
4 -5 -4 43 3.9
4 -5 -4 38.5 3.9
-4 5 4 28.5 4
3 -5 -4 16.7 2.6
3 -5 -4 11.7 2.5
-3 5 4 14.5 2.6
2 -5 -4 457.85 17.4
2 -5 -4 460.95 18.2
2 -5 -4 411.66 17.9
-2 5 4 436.66 17.7
-2 5 4 444.96 18
-2 5 4 462.45 17.2
-2 5 4 453.65 17.4
1 -5 -4 373.36 14.7
1 -5 -4 388.76 14.2
1 -5 -4 356.16 14.5
-1 5 4 363.46 14
-1 5 4 351.86 14.3
-1 5 4 380.86 14.4
-1 5 4 364.76 14.6
0 -5 -4 357.36 13.2
0 -5 -4 293.87 12.6
0 -5 -4 359.06 12.6
0 5 4 337.37 12.7
0 5 4 354.26 13.1
0 5 4 343.17 12.4
0 5 4 311.27 12.4
-1 -5 -4 378.56 13.4
-1 -5 -4 380.66 13.4
-1 -5 -4 378.46 14.3
1 5 4 351.76 14.6
1 5 4 381.16 13.3
1 5 4 359.36 13.4
-2 -5 -4 468.55 17.5
-2 -5 -4 443.36 15.7
-2 -5 -4 456.65 16
2 5 4 442.16 18
2 5 4 435.26 16.3
2 5 4 455.65 16.1
-3 -5 -4 17.1 2.6
-3 -5 -4 13.1 1.3
-3 -5 -4 13.7 1.6
-3 -5 -4 17 1.5
3 5 4 13.4 1.5
3 5 4 16.6 1.6
3 5 4 15.6 2.7
-4 -5 -4 27.4 2.6
-4 -5 -4 39.1 2.8
-4 -5 -4 35.7 2.7
-4 -5 -4 42.9 4
-4 -5 -4 37.2 2.8
4 5 4 35.7 2.8
-5 -5 -4 78.09 5
-5 -5 -4 76.79 6
-5 -5 -4 86.59 5
-5 -5 -4 82.99 5
-5 -5 -4 81.59 5
5 5 4 80.69 4.9
-6 -5 -4 98.29 6.3
-6 -5 -4 103.19 6.2
-6 -5 -4 91.09 6.2
-6 -5 -4 110.29 8
6 5 4 104.59 6.2
-7 -5 -4 46.8 4.7
-7 -5 -4 44 4.6
-7 -5 -4 50.69 6.6
7 5 4 46.1 4.5
-8 -5 -4 8.5 3.2
-8 -5 -4 12 4.6
-9 -5 -4 14.2 4.5
-9 -5 -4 24.9 6.2
-9 -5 -4 21.4 4.5
9 -6 -4 -4.5 4.1
9 -6 -4 3.5 5.6
-9 6 4 2.4 5.4
-9 6 4 10.5 4
8 -6 -4 20.4 5
8 -6 -4 19.4 5.5
-8 6 4 19.1 4.9
-8 6 4 18.9 5.9
7 -6 -4 40.1 5.9
7 -6 -4 45 7.4
-7 6 4 36.4 5.9
-7 6 4 34.3 6.1
6 -6 -4 49.1 7.3
6 -6 -4 56.29 5.6
-6 6 4 54.89 5.6
5 -6 -4 100.69 7
5 -6 -4 103.79 8.3
-5 6 4 88.19 6.9
4 -6 -4 101.49 6.5
4 -6 -4 99.79 7.4
-4 6 4 99.99 6.8
3 -6 -4 124.69 7
3 -6 -4 113.99 7.6
-3 6 4 138.69 7.5
2 -6 -4 140.79 7.9
2 -6 -4 170.58 8.3
2 -6 -4 151.38 7.4
-2 6 4 142.19 7.1
-2 6 4 162.68 8.1
-2 6 4 144.29 7.9
1 -6 -4 671.63 25.8
1 -6 -4 695.73 25.2
1 -6 -4 706.53 26
-1 6 4 685.73 25.5
-1 6 4 685.43 25
-1 6 4 713.33 25.4
-1 6 4 678.03 25.7
0 -6 -4 174.28 7.5
0 -6 -4 203.28 8.1
0 -6 -4 185.98 8.3
0 6 4 180.38 7.5
0 6 4 212.18 7.8
0 6 4 169.48 8.1
-1 -6 -4 703.13 24.3
-1 -6 -4 690.33 25.4
-1 -6 -4 702.03 24.4
1 6 4 706.63 24.4
1 6 4 686.83 24.2
1 6 4 659.83 25.6
-2 -6 -4 152.78 5.9
-2 -6 -4 146.69 7.2
-2 -6 -4 169.48 6
2 6 4 136.89 7.7
2 6 4 152.48 6.2
2 6 4 158.48 6.2
-3 -6 -4 124.39 5.1
-3 -6 -4 122.79 5.2
-3 -6 -4 116.09 6.5
-3 -6 -4 126.89 5.4
3 6 4 128.79 5.6
3 6 4 132.29 5.5
3 6 4 107.79 7.3
-4 -6 -4 95.49 4.9
-4 -6 -4 97.49 4.7
-4 -6 -4 99.09 4.8
-4 -6 -4 100.59 6.3
4 6 4 98.09 5
-5 -6 -4 85.99 5.4
-5 -6 -4 96.89 5.3
-5 -6 -4 91.29 5.2
-5 -6 -4 92.99 5.3
-5 -6 -4 92.59 6.7
5 6 4 95.49 5.4
-6 -6 -4 57.29 5.6
-6 -6 -4 49.3 4.3
-6 -6 -4 42.3 4.2
-6 -6 -4 51.09 4.1
-6 -6 -4 55.49 4.7
6 6 4 46.8 4.1
-7 -6 -4 38.3 4.6
-7 -6 -4 35.7 5.4
-7 -6 -4 47.2 4.4
7 6 4 34.3 4.3
-8 -6 -4 15.5 4.5
-8 -6 -4 25.5 4.2
-8 -6 -4 20.4 3.8
-9 -6 -4 7.1 3.4
-9 -6 -4 1.4 4.2
-9 -6 -4 -0.7 3.7
9 -7 -4 13.7 4.6
9 -7 -4 24.6 7.8
-9 7 4 17.8 6.3
-9 7 4 25 6.5
8 -7 -4 13.7 4.6
8 -7 -4 8.6 4.9
-8 7 4 16.2 4.5
-8 7 4 11.8 5.2
7 -7 -4 15.8 3.9
7 -7 -4 12.1 4.9
-7 7 4 6.5 3.4
-7 7 4 19.7 4.7
6 -7 -4 15.5 3.9
6 -7 -4 27.7 5.8
-6 7 4 13.9 3.6
5 -7 -4 161.28 9.6
5 -7 -4 158.18 11.2
-5 7 4 165.38 9.9
4 -7 -4 85.09 5.8
4 -7 -4 71.99 6.5
-4 7 4 57.79 5.1
3 -7 -4 57.19 5
3 -7 -4 55.79 4.4
-3 7 4 44.9 4.1
2 -7 -4 63.19 4.3
2 -7 -4 74.19 5.2
-2 7 4 61.09 4.1
-2 7 4 60.99 4.3
1 -7 -4 149.09 7
1 -7 -4 152.68 7.6
1 -7 -4 153.38 7.6
-1 7 4 139.19 6.7
-1 7 4 158.68 7.1
-1 7 4 143.49 7.4
0 -7 -4 1.9 0.8
0 -7 -4 1.8 1
0 -7 -4 0.1 0.8
0 7 4 2 0.8
0 7 4 1.2 1.1
0 7 4 1.8 0.6
-1 -7 -4 135.09 6.6
-1 -7 -4 139.59 5.7
-1 -7 -4 146.29 6.1
1 7 4 141.69 6
1 7 4 132.79 6.9
1 7 4 137.09 5.6
-2 -7 -4 63.49 2.8
-2 -7 -4 62.49 3
-2 -7 -4 66.89 4.2
2 7 4 63.69 3
2 7 4 58.69 4.6
2 7 4 59.09 3.3
-3 -7 -4 59.19 3
-3 -7 -4 57.79 2.7
-3 -7 -4 56.49 4.1
-3 -7 -4 56.19 2.9
3 7 4 55.29 3
3 7 4 58.59 3.4
-4 -7 -4 72.69 3.8
-4 -7 -4 69.59 3.5
-4 -7 -4 70.49 3.8
-4 -7 -4 72.79 5
4 7 4 72.49 4.2
-5 -7 -4 154.48 8.8
-5 -7 -4 147.89 7
-5 -7 -4 165.78 7
-5 -7 -4 141.89 7.1
5 7 4 151.08 7.5
-6 -7 -4 16.8 3.3
-6 -7 -4 18.9 2.9
-6 -7 -4 20.1 2.9
-6 -7 -4 14.5 2.8
-6 -7 -4 12.7 2.3
6 7 4 18 2.7
-7 -7 -4 12.7 2.9
-7 -7 -4 15.7 3.9
-7 -7 -4 13.4 2.7
7 7 4 11 2.7
-8 -7 -4 15.4 3.5
-8 -7 -4 16.4 4.7
-8 -7 -4 15.2 3.4
-9 -7 -4 15.9 4.2
-9 -7 -4 22.8 5.3
-9 -7 -4 20.5 4.5
9 -8 -4 1 4.1
9 -8 -4 -12.6 6.9
-9 8 4 10.2 5.5
-9 8 4 3.4 4.1
8 -8 -4 6.2 3.8
8 -8 -4 8.2 6.4
-8 8 4 17 5.6
-8 8 4 11.7 4.9
7 -8 -4 6.5 4.4
7 -8 -4 7.8 3.7
-7 8 4 8.3 4.3
-7 8 4 10 3.5
6 -8 -4 59.99 7
6 -8 -4 53.09 7.9
-6 8 4 50.49 6.8
-6 8 4 63.89 6.3
5 -8 -4 75.49 7.8
5 -8 -4 77.29 6.7
-5 8 4 102.59 7.3
4 -8 -4 193.78 12
4 -8 -4 198.58 10.6
-4 8 4 192.08 10.5
3 -8 -4 165.28 8.7
3 -8 -4 144.69 9.4
-3 8 4 158.48 8.6
2 -8 -4 26.3 3.2
2 -8 -4 28.5 3.9
-2 8 4 24.3 2.6
1 -8 -4 95.69 5.8
1 -8 -4 90.79 5.7
1 -8 -4 89.99 5.1
-1 8 4 100.79 5.2
-1 8 4 93.59 5.6
-1 8 4 90.19 4.9
0 -8 -4 4.8 1.4
0 -8 -4 3.9 1.4
0 -8 -4 5 1.2
0 8 4 5.4 1.1
0 8 4 5.6 1.2
-1 -8 -4 92.69 5.3
-1 -8 -4 97.69 4.7
-1 -8 -4 88.89 4.2
1 8 4 91.79 4.1
1 8 4 93.19 4.6
-2 -8 -4 21.9 2.3
-2 -8 -4 22.9 1.5
-2 -8 -4 27.8 1.9
2 8 4 25.2 1.7
2 8 4 22.8 2
-3 -8 -4 152.08 5.9
-3 -8 -4 155.28 5.7
-3 -8 -4 144.39 7.7
-3 -8 -4 153.38 6.3
3 8 4 149.19 6
3 8 4 156.38 6.9
-4 -8 -4 195.48 9.5
-4 -8 -4 174.68 7.8
-4 -8 -4 187.48 7.1
-4 -8 -4 189.38 7.4
4 8 4 194.68 8.4
-5 -8 -4 89.59 6.1
-5 -8 -4 75.09 4.5
-5 -8 -4 84.69 4.3
-5 -8 -4 79.19 4.1
5 8 4 91.89 5.1
-6 -8 -4 59.39 4.4
-6 -8 -4 50.29 5.2
-6 -8 -4 55.79 4
-6 -8 -4 57.69 3.7
-6 -8 -4 52.99 4.6
6 8 4 66.59 4.6
-7 -8 -4 13.1 3.4
-7 -8 -4 8.1 2.1
-7 -8 -4 9.8 3.1
7 8 4 5.1 2.3
-8 -8 -4 10.9 3
-8 -8 -4 14.3 3.6
-8 -8 -4 9 3.9
-9 -8 -4 -5.2 4
8 -9 -4 11.7 4.7
8 -9 -4 15.1 6.8
-8 9 4 10 4.4
-8 9 4 9 5.4
7 -9 -4 44.5 8.1
7 -9 -4 50.69 7.3
-7 9 4 25.7 5.4
-7 9 4 39.4 6.9
6 -9 -4 57.69 6.9
6 -9 -4 52.09 7.7
-6 9 4 60.29 7.4
-6 9 4 60.09 6.1
5 -9 -4 98.89 8.5
5 -9 -4 77.69 6.6
-5 9 4 75.19 6.4
4 -9 -4 321.17 15.4
4 -9 -4 304.77 17
-4 9 4 349.07 15.7
3 -9 -4 85.09 6.8
3 -9 -4 79.09 5.6
-3 9 4 70.99 5.4
2 -9 -4 1.3 1.4
2 -9 -4 -0.4 1.3
-2 9 4 1.1 1.2
1 -9 -4 210.58 10.6
1 -9 -4 220.68 9.8
-1 9 4 216.88 9.7
-1 9 4 215.68 9.4
0 -9 -4 71.39 4.6
0 -9 -4 78.79 5.1
0 -9 -4 79.59 4.3
0 9 4 77.19 4.1
0 9 4 76.39 4.4
-1 -9 -4 220.78 9.9
-1 -9 -4 209.28 8.5
-1 -9 -4 206.88 9
1 9 4 205.88 8.2
1 9 4 220.28 9.1
-2 -9 -4 1.8 0.6
-2 -9 -4 1.1 1.2
-2 -9 -4 1.3 1
2 9 4 0.4 0.6
2 9 4 0.8 0.9
-3 -9 -4 85.09 5.2
-3 -9 -4 72.29 3.9
3 9 4 86.39 4.6
-4 -9 -4 327.47 13.9
-4 -9 -4 296.07 11.9
4 9 4 310.27 12.7
-5 -9 -4 88.19 6.1
-5 -9 -4 85.39 3.8
-5 -9 -4 81.19 4.7
-5 -9 -4 88.09 3.7
5 9 4 84.49 5.3
-6 -9 -4 63.09 4.9
-6 -9 -4 56.19 3.2
-6 -9 -4 62.29 3.6
-6 -9 -4 63.49 4.5
-6 -9 -4 54.59 5.3
6 9 4 53.99 4.6
-7 -9 -4 52.29 6.1
-7 -9 -4 34 4.3
-7 -9 -4 36.3 3.2
7 9 4 42.3 4.4
-8 -9 -4 12 4
-8 -9 -4 13 3.5
8 -10 -4 86.09 8.9
8 -10 -4 78.29 11.9
-8 10 4 76.99 9.9
-8 10 4 59.59 8.4
7 -10 -4 -0.9 4.5
7 -10 -4 5.6 3.7
-7 10 4 7.8 4.3
-7 10 4 4.3 3.1
6 -10 -4 11.4 3.5
6 -10 -4 1.4 3.6
-6 10 4 9.4 4.3
-6 10 4 5.8 2.8
5 -10 -4 35.7 6.3
5 -10 -4 31.6 4.8
-5 10 4 41.9 5.4
4 -10 -4 193.68 10.8
4 -10 -4 174.58 11.9
-4 10 4 191.28 10.5
3 -10 -4 64.99 5.5
3 -10 -4 77.19 6.8
-3 10 4 74.49 5.6
2 -10 -4 3.4 1.9
2 -10 -4 3 1.5
-2 10 4 4.4 1.5
1 -10 -4 24.2 3
1 -10 -4 19.5 3.3
-1 10 4 16.1 2.5
-1 10 4 19 2.5
0 -10 -4 80.19 5.4
0 -10 -4 71.79 4.3
0 10 4 80.59 4.2
0 10 4 65.69 4.4
-1 -10 -4 16.9 2.3
-1 -10 -4 22.5 3.1
-1 -10 -4 18.4 1.8
1 10 4 18.4 1.6
1 10 4 16.2 2.3
-2 -10 -4 3.4 1.5
-2 -10 -4 6.1 1.4
-2 -10 -4 3.8 0.8
2 10 4 3.6 1.3
2 10 4 3.1 0.7
-3 -10 -4 69.49 3.9
-3 -10 -4 80.59 5.2
3 10 4 70.59 4.5
-4 -10 -4 172.18 7.5
-4 -10 -4 185.68 9.3
4 10 4 187.48 8.5
-5 -10 -4 40.1 4
-5 -10 -4 34.7 3
5 10 4 36.1 3.5
-6 -10 -4 7.9 2.3
-6 -10 -4 1.1 2
-6 -10 -4 3.5 2.2
6 10 4 9.3 2.5
-7 -10 -4 6 2.8
-7 -10 -4 2.8 1.9
-7 -10 -4 0.6 2.7
7 10 4 4.6 2.7
-8 -10 -4 62.29 6.5
8 -11 -4 5.4 4.5
8 -11 -4 13.6 7.8
-8 11 4 12.4 5.6
-8 11 4 8.5 4.2
7 -11 -4 8.4 3.8
7 -11 -4 -3 5.9
-7 11 4 1.2 4
-7 11 4 2.6 3
6 -11 -4 38.9 7
6 -11 -4 23.5 4.9
-6 11 4 29.5 5.8
-6 11 4 27.3 4.8
5 -11 -4 54.99 8.6
5 -11 -4 74.69 7
-5 11 4 56.19 5.7
-5 11 4 59.89 7.7
4 -11 -4 40.1 6.9
4 -11 -4 46.5 5.7
-4 11 4 40.3 5.2
3 -11 -4 28.8 5.1
3 -11 -4 44.9 4.6
-3 11 4 50.39 4.5
2 -11 -4 49.6 4.4
2 -11 -4 48.1 5.3
-2 11 4 64.49 4.8
1 -11 -4 46.1 4.6
1 -11 -4 50.09 4
-1 11 4 56.99 4.2
0 -11 -4 2.4 1.6
0 -11 -4 4.4 1.4
0 11 4 5 1.3
0 11 4 1.1 1.2
-1 -11 -4 50.19 4.1
-1 -11 -4 48.1 3.1
-1 -11 -4 47.3 4.1
1 11 4 53.39 3.8
1 11 4 50.59 2.9
-2 -11 -4 49.99 4.2
-2 -11 -4 57.69 3.9
-2 -11 -4 56.69 2.6
2 11 4 56.89 4
2 11 4 56.89 2.6
-3 -11 -4 36.3 3.6
-3 -11 -4 37.7 3
3 11 4 44.3 3.5
-4 -11 -4 26.1 2.6
-4 -11 -4 37.1 3.7
4 11 4 37.3 3.5
-5 -11 -4 61.99 5.1
-5 -11 -4 55.29 3.7
5 11 4 68.09 4.8
-6 -11 -4 33 4.4
6 11 4 31.7 3.7
-7 -11 -4 -5.7 2.5
-7 -11 -4 3.5 2.6
7 11 4 -1 2.5
-8 -11 -4 7.1 3.7
7 -12 -4 29 6.4
7 -12 -4 34.4 8.8
-7 12 4 28.9 5.5
-7 12 4 23.6 7.2
6 -12 -4 4 3.4
6 -12 -4 -2.8 4.1
-6 12 4 11.8 4.8
-6 12 4 2.1 3.4
5 -12 -4 1.2 2.5
5 -12 -4 -2.3 3.4
-5 12 4 1.7 2.5
-5 12 4 -1.1 2.7
4 -12 -4 56.79 8
4 -12 -4 64.19 6.1
-4 12 4 48 6.6
-4 12 4 64.69 5.8
3 -12 -4 273.67 13.4
3 -12 -4 241.28 14.8
-3 12 4 273.77 13.2
2 -12 -4 20.8 3.7
2 -12 -4 15.6 2.9
-2 12 4 19.3 3
1 -12 -4 274.37 12.5
1 -12 -4 280.57 14.3
-1 12 4 289.17 12.8
0 -12 -4 35.6 4.6
0 -12 -4 35.2 3.2
0 12 4 33.9 2.9
0 12 4 33.9 3.5
-1 -12 -4 279.77 11.1
-1 -12 -4 266.87 13
1 12 4 293.97 12.4
1 12 4 273.17 10.7
-2 -12 -4 21.5 3.3
-2 -12 -4 14.7 2.5
2 12 4 25.5 3.2
-3 -12 -4 239.28 10.6
-3 -12 -4 262.77 12.2
3 12 4 265.87 11.5
-4 -12 -4 60.49 4.9
-4 -12 -4 48.1 3.8
4 12 4 61.39 4.6
-5 -12 -4 0.8 1.6
-5 -12 -4 1 1.8
5 12 4 1.1 2.1
-6 -12 -4 5 2.7
6 12 4 8.4 2.7
-7 -12 -4 37 5.1
7 -13 -4 55.09 10.6
7 -13 -4 42.7 7.4
-7 13 4 36.6 8.4
-7 13 4 42.7 6.9
6 -13 -4 5 5.4
6 -13 -4 13.3 4.7
-6 13 4 10.5 4.1
-6 13 4 7.4 4.9
5 -13 -4 11.1 4.8
5 -13 -4 12.1 4.4
-5 13 4 9.9 3.9
-5 13 4 16.4 4
4 -13 -4 7.9 2.9
4 -13 -4 10 4.1
-4 13 4 7.1 2.6
-4 13 4 6.7 3
3 -13 -4 28.3 4.5
3 -13 -4 42.1 6.1
-3 13 4 41 5.7
-3 13 4 34.7 4.7
2 -13 -4 137.09 8.3
2 -13 -4 145.19 10
-2 13 4 145.09 8.9
-2 13 4 140.79 8.3
1 -13 -4 110.59 8
1 -13 -4 101.89 6.6
-1 13 4 117.99 7
0 -13 -4 47.3 4.7
0 -13 -4 40.5 3.5
0 13 4 32.5 4.2
0 13 4 38.1 3.2
0 13 4 29.1 3.5
-1 -13 -4 117.29 7.6
-1 -13 -4 117.09 5.7
1 13 4 113.19 5.2
1 13 4 124.09 6.9
1 13 4 103.29 5.6
-2 -13 -4 135.39 8.1
2 13 4 131.89 7.3
-3 -13 -4 44 3.9
-3 -13 -4 38.3 4.2
3 13 4 41.3 4.1
-4 -13 -4 4.6 2.2
-4 -13 -4 6.6 2.1
4 13 4 9.3 2.5
-5 -13 -4 5.1 2.6
5 13 4 13.2 3
-6 -13 -4 10.5 3.2
6 13 4 3.1 3.1
-7 -13 -4 50.19 5.4
6 -14 -4 4.4 5.8
6 -14 -4 6.2 4.7
-6 14 4 5.5 4.7
-6 14 4 1.9 3.4
5 -14 -4 -2.8 3.5
5 -14 -4 2.3 5.2
-5 14 4 0.8 2.9
-5 14 4 5.1 4.1
4 -14 -4 9.8 4.9
-4 14 4 11.9 3.3
-4 14 4 1.2 3.6
3 -14 -4 104.29 9.6
3 -14 -4 107.49 7.8
-3 14 4 116.09 8.6
-3 14 4 105.29 7.5
2 -14 -4 10.1 2.7
2 -14 -4 7.7 3.6
-2 14 4 9.2 2.5
-2 14 4 12.2 3.3
1 -14 -4 78.39 5.6
1 -14 -4 71.79 7
-1 14 4 71.29 5.6
-1 14 4 70.39 5.7
0 -14 -4 28.3 4.7
0 -14 -4 29.7 3.5
0 14 4 34.2 3.6
0 14 4 33.6 3.9
0 14 4 27.9 3.9
-1 -14 -4 84.39 6.4
-1 -14 -4 72.89 4.2
1 14 4 59.19 4.2
1 14 4 69.79 3.8
1 14 4 79.49 5.5
-2 -14 -4 8.5 2.6
2 14 4 11.6 2.7
-3 -14 -4 102.69 7.1
3 14 4 110.29 6.8
-4 -14 -4 5 2.2
4 14 4 5.3 2.5
-5 -14 -4 3.3 2.6
5 14 4 -0.5 2.7
-6 -14 -4 9.1 3
6 -15 -4 17.8 6.6
6 -15 -4 5.3 4.8
-6 15 4 6.4 4.2
-6 15 4 12.7 6
5 -15 -4 20.1 7.3
5 -15 -4 26.2 5.2
-5 15 4 22.5 4.7
-5 15 4 19.7 5.5
4 -15 -4 5.5 3.7
4 -15 -4 11.9 5.2
-4 15 4 6.5 3.4
-4 15 4 5.2 4.1
3 -15 -4 17.7 4.1
3 -15 -4 9.3 4.3
-3 15 4 12.7 3.6
-3 15 4 9.2 3.8
2 -15 -4 35.6 6.1
2 -15 -4 38.4 5.1
-2 15 4 38.2 5
-2 15 4 47.1 5.8
1 -15 -4 153.38 8.8
1 -15 -4 179.48 11.7
-1 15 4 156.28 9.3
-1 15 4 156.48 9.3
0 -15 -4 22.6 4.6
0 -15 -4 15.7 2.7
0 15 4 14.1 2.7
-1 -15 -4 171.48 10.3
1 15 4 152.68 7.3
1 15 4 163.48 6.9
1 15 4 156.88 8.9
-2 -15 -4 37.8 5.2
2 15 4 40.4 4.5
-3 -15 -4 14 3.4
3 15 4 20.7 3.6
-4 -15 -4 11.2 3.4
4 15 4 11 3.4
-5 -15 -4 11.6 3.6
-6 -15 -4 9 3.6
5 -16 -4 36 8.3
5 -16 -4 25.8 5.2
-5 16 4 35.5 7.2
-5 16 4 35.3 6
4 -16 -4 0.3 3.7
4 -16 -4 1.1 4.6
-4 16 4 3.3 3.1
-4 16 4 -1.1 4.2
3 -16 -4 39.5 8
3 -16 -4 39.2 5.9
-3 16 4 40.2 6.5
-3 16 4 49.2 6.4
2 -16 -4 53.49 6.2
2 -16 -4 44.4 7.3
-2 16 4 55.49 5.9
1 -16 -4 4.2 2.5
1 -16 -4 3.2 3.2
-1 16 4 0.8 2.4
-1 16 4 4.8 2.9
0 -16 -4 1.6 2.9
0 -16 -4 3.2 2.2
0 16 4 3.4 2.4
0 16 4 -2.3 2.2
-1 -16 -4 -0.6 2.3
1 16 4 1.3 1.8
1 16 4 -1 2.4
-2 -16 -4 51.69 6.4
2 16 4 57.49 5.4
-3 -16 -4 41.5 5.4
3 16 4 54.29 5.5
-4 -16 -4 2.7 2.6
4 16 4 -1.9 3.2
-5 -16 -4 31 5
4 -17 -4 20.9 5.2
4 -17 -4 17.7 7.6
-4 17 4 21.4 5.3
-4 17 4 19 6
3 -17 -4 21.8 4.7
3 -17 -4 25.3 6.2
-3 17 4 24.2 5.2
-3 17 4 12.8 4.2
2 -17 -4 25.5 4.4
2 -17 -4 39.4 7.2
-2 17 4 21.9 4.6
-2 17 4 25.2 5
1 -17 -4 9.2 4.5
1 -17 -4 10.3 3.2
-1 17 4 11.8 3.7
-1 17 4 4.8 3.5
0 -17 -4 -0.6 3.3
0 17 4 2.4 2.7
0 17 4 0.4 2.7
-1 -17 -4 12.3 4.1
1 17 4 10.4 3.5
-2 -17 -4 28.5 5.5
2 17 4 34.9 4.8
-3 -17 -4 27.1 4.9
3 17 4 26.9 4.6
-4 -17 -4 32 5.2
3 -18 -4 9.9 4.5
3 -18 -4 11.7 5.7
-3 18 4 16.5 4.8
-3 18 4 24.8 6
2 -18 -4 8.4 6
2 -18 -4 11.5 4.1
-2 18 4 11.5 4.7
-2 18 4 10.4 4.2
1 -18 -4 14.9 5.5
1 -18 -4 21.1 3.9
-1 18 4 22.1 4.7
-1 18 4 16.1 4.5
0 -18 -4 50.19 7
0 18 4 56.59 6.8
-1 -18 -4 26.2 5.8
1 18 4 29.5 4.9
-2 -18 -4 16.8 4.6
2 18 4 17.6 4.5
-3 -18 -4 5.9 4
1 -19 -4 3.7 5.3
-1 19 4 -0.9 3.8
0 -19 -4 8.9 5.1
0 19 4 10.8 4.5
-1 -19 -4 0.7 3.9
1 19 4 10.3 4.4
1 19 -5 8.6 4.7
-1 -19 5 12.3 5.7
0 19 -5 6.1 4.3
0 -19 5 -1.3 5.1
-1 19 -5 5.5 4.3
1 -19 5 2.1 5.7
3 18 -5 6.6 4.9
-3 -18 5 2 4.4
2 18 -5 2.5 4.1
-2 -18 5 2 4.3
1 18 -5 -1 3.7
-1 -18 5 2.1 4.1
0 18 -5 30.1 5.8
0 -18 5 23.4 6.5
-1 18 -5 3.2 3.9
-1 18 -5 1.4 3.5
1 -18 5 0.5 5.1
-2 18 -5 0.5 3.7
-2 18 -5 -1.1 3.9
2 -18 5 4.5 5.2
-3 18 -5 2.6 3.8
-3 18 -5 -1 4.2
3 -18 5 0.4 6.2
4 17 -5 25.2 6.4
-4 -17 5 29.6 5.3
3 17 -5 4.9 4
-3 -17 5 7.6 3.9
2 17 -5 39.5 6
-2 -17 5 40.5 6.1
1 17 -5 29.3 5.3
-1 -17 5 21.9 5.4
0 17 -5 17.4 2.9
0 17 -5 14.7 3.9
0 -17 5 21.6 5.5
-1 17 -5 31.4 5.4
-1 17 -5 33.2 4.3
1 -17 5 35.5 6.6
-2 17 -5 33.9 5.2
-2 17 -5 43.9 6.3
2 -17 5 37.4 7
-3 17 -5 1.6 3.7
-3 17 -5 4.3 4.3
3 -17 5 1.4 4.4
-4 17 -5 33.5 6.3
-4 17 -5 31 6.4
4 -17 5 33.1 8.1
5 16 -5 40.8 7.4
4 16 -5 28.2 5.9
-4 -16 5 16.5 4.1
3 16 -5 4.5 3.6
-3 -16 5 3.7 3.2
2 16 -5 34.1 5.3
-2 -16 5 28 4.9
1 16 -5 13.1 3.7
-1 -16 5 12.4 3.9
0 16 -5 3.5 2.2
0 16 -5 -1.4 2.4
0 -16 5 0.6 3.6
-1 16 -5 8.7 3.1
-1 16 -5 10.2 3.2
1 -16 5 15.1 4.8
-2 16 -5 32.6 5
-2 16 -5 33.6 5.4
2 -16 5 16.9 5.2
-3 16 -5 2.3 3.5
-3 16 -5 4.7 3.6
3 -16 5 10.1 5.2
-4 16 -5 16.9 5.1
-4 16 -5 23.8 4.8
4 -16 5 16.1 6.5
-5 16 -5 45.8 7.5
-5 16 -5 36.3 6.5
5 -16 5 45 9.3
6 15 -5 2.3 5.3
5 15 -5 27.4 5.9
-5 -15 5 27.7 4.1
4 15 -5 3.1 3.6
-4 -15 5 7.8 2.8
3 15 -5 20.7 4.3
-3 -15 5 17.3 3.4
2 15 -5 26.3 4.4
-2 -15 5 25.5 4.1
1 15 -5 51.89 5.7
1 15 -5 48.6 2.8
1 15 -5 50.89 2.7
-1 -15 5 47 6.1
0 15 -5 2.4 2.4
0 15 -5 -1.3 2.2
0 15 -5 0.6 1.9
0 -15 5 0.2 3
-1 15 -5 46.7 5.1
-1 15 -5 47.3 4.8
1 -15 5 49.9 7.4
-2 15 -5 27.4 4.5
-2 15 -5 28.7 4.6
2 -15 5 32.8 6.7
-3 15 -5 26.4 4.7
-3 15 -5 19.4 4.3
3 -15 5 13.2 4.3
-4 15 -5 6.4 4.2
-4 15 -5 6.2 3
4 -15 5 9.3 5.6
-5 15 -5 17 5
-5 15 -5 26.4 5.3
5 -15 5 19.3 7
-6 15 -5 5.7 4.7
-6 15 -5 -2.8 3.8
6 -15 5 -2.1 6.7
6 14 -5 4.7 4.8
5 14 -5 17.3 4.4
-5 -14 5 18.7 3.1
4 14 -5 10.9 3.5
-4 -14 5 6.5 2.5
3 14 -5 37.9 5.4
-3 -14 5 39.3 4.8
2 14 -5 1.5 2
-2 -14 5 -2.3 2.2
1 14 -5 166.38 6.8
1 14 -5 164.28 10.1
1 14 -5 166.38 6.8
-1 -14 5 171.88 10.3
0 14 -5 9.4 2.2
0 14 -5 5.3 2.3
0 14 -5 13 3.1
0 -14 5 10 3.4
-1 14 -5 179.98 10.6
-1 14 -5 169.48 9.1
1 -14 5 163.38 11.1
-2 14 -5 2.1 2.3
-2 14 -5 3.1 2.4
2 -14 5 2.4 3.4
-3 14 -5 32.1 4.9
-3 14 -5 48 6
3 -14 5 39.1 7.5
-4 14 -5 4.8 3.4
-4 14 -5 5 3.6
4 -14 5 10.5 5.6
-5 14 -5 16.2 3.9
-5 14 -5 13.4 4.6
5 -14 5 28.4 7.4
-6 14 -5 6.6 3.9
-6 14 -5 4.7 4.8
6 -14 5 6.6 6
7 13 -5 5.9 5.4
6 13 -5 16.1 4.8
-6 -13 5 17.9 2.9
5 13 -5 1.5 3.3
-5 -13 5 4.2 2
4 13 -5 -1.1 2.6
-4 -13 5 0.8 1.7
3 13 -5 38.2 5.4
-3 -13 5 35.9 3.8
2 13 -5 17.9 3.7
-2 -13 5 20.6 3.5
1 13 -5 7.3 1.3
1 13 -5 4.2 2.2
1 13 -5 5.5 1.3
-1 -13 5 8 2.6
0 13 -5 52.69 4
0 13 -5 42.1 3.6
0 13 -5 41.5 4.5
0 -13 5 59.19 5.6
-1 13 -5 10.5 3
-1 13 -5 9 2.3
1 -13 5 4.8 2.5
-2 13 -5 14.7 3.5
-2 13 -5 17.2 3.5
2 -13 5 11.5 3.8
-3 13 -5 48.4 6.1
-3 13 -5 28.3 4.3
3 -13 5 33.5 6.3
-4 13 -5 0.2 2.2
-4 13 -5 -2.4 2.9
4 -13 5 -2.5 3.3
-5 13 -5 2.6 3.6
-5 13 -5 7.1 3.2
5 -13 5 5 4.4
-6 13 -5 10.1 4.7
-6 13 -5 20 4.2
6 -13 5 12.6 7
-7 13 -5 4.2 3.4
-7 13 -5 2.1 5.1
7 -13 5 7.2 5.6
7 12 -5 17.8 5.1
6 12 -5 9 3.9
-6 -12 5 7.7 2.1
5 12 -5 14.1 3.8
-5 -12 5 10.7 2.2
4 12 -5 36 5.3
-4 -12 5 29.8 3.2
3 12 -5 108.79 7.9
-3 -12 5 116.19 6.5
2 12 -5 144.99 8.7
-2 -12 5 129.79 7.6
1 12 -5 52.49 3
1 12 -5 48.1 2.8
1 12 -5 48.4 4.8
-1 -12 5 46.7 4.6
0 12 -5 23.9 2.7
0 12 -5 27.3 4.1
0 12 -5 25.2 2.9
0 -12 5 20.3 3.5
-1 12 -5 44.8 4.3
-1 12 -5 45.4 4.7
1 -12 5 58.29 6.9
-2 12 -5 138.19 8.6
-2 12 -5 142.29 8.6
2 -12 5 134.39 10
-3 12 -5 101.59 7.3
-3 12 -5 115.39 8
3 -12 5 108.69 9.4
-4 12 -5 28.2 4.4
-4 12 -5 33.1 5.3
4 -12 5 33.6 5.8
-5 12 -5 6.3 3.7
-5 12 -5 5.2 2.5
5 -12 5 9.9 4.7
-6 12 -5 9.6 3.4
-6 12 -5 8 4.6
6 -12 5 13.7 5.6
-7 12 -5 31.3 6.7
-7 12 -5 15.2 4.1
7 -12 5 18.3 8
8 11 -5 4.7 5.1
7 11 -5 2.6 4.5
-7 -11 5 6.6 2.1
6 11 -5 1.6 3.4
-6 -11 5 3.1 1.7
5 11 -5 56.19 6.3
5 11 -5 61.79 6.8
-5 -11 5 66.39 4.2
-5 -11 5 65.39 6.2
4 11 -5 55.09 5.6
4 11 -5 56.49 5.9
-4 -11 5 53.59 3.8
3 11 -5 42 4.6
3 11 -5 36.6 4.8
-3 -11 5 42 3.4
2 11 -5 127.09 7.9
2 11 -5 120.59 6.7
-2 -11 5 135.49 7.1
1 11 -5 239.98 9.5
1 11 -5 248.78 9.5
1 11 -5 234.88 11.9
-1 -11 5 251.07 11.7
0 11 -5 21.7 2.6
0 11 -5 25.9 3.7
0 11 -5 17.6 2.3
0 -11 5 15.6 3.1
-1 11 -5 258.67 12.4
-1 11 -5 240.28 11.5
1 -11 5 251.67 13.4
-2 11 -5 119.99 7.4
-2 11 -5 120.89 7.5
2 -11 5 111.59 8.6
-3 11 -5 34.5 4.7
-3 11 -5 36.6 4
3 -11 5 41.8 6.7
-4 11 -5 55.99 5.2
-4 11 -5 66.49 6.4
4 -11 5 57.59 7.9
-5 11 -5 59.49 5.9
-5 11 -5 71.39 8.3
5 -11 5 91.19 9.6
-6 11 -5 -1.7 2.5
-6 11 -5 3.3 3.6
6 -11 5 2.4 5
-7 11 -5 10.4 3.6
-7 11 -5 14.4 5.2
7 -11 5 -0.1 4.9
-8 11 -5 2.4 4.6
-8 11 -5 4.6 3.9
8 -11 5 -0.2 6.2
8 10 -5 74.69 9
7 10 -5 9.8 4.4
-7 -10 5 5.8 2.1
6 10 -5 141.69 9.9
-6 -10 5 143.49 7
-6 -10 5 130.09 11.3
5 10 -5 9.2 3.3
5 10 -5 2.7 3.4
-5 -10 5 -1 2.8
-5 -10 5 7.1 1.6
4 10 -5 17.3 3.5
4 10 -5 12.3 3.1
-4 -10 5 17.5 2.1
-4 -10 5 12.5 2.9
3 10 -5 51.79 5
3 10 -5 56.39 4.4
-3 -10 5 54.89 3.6
2 10 -5 66.79 4.3
2 10 -5 68.49 5.3
-2 -10 5 68.09 4.4
1 10 -5 38.6 3.9
1 10 -5 40.9 2.5
1 10 -5 39.5 3.1
1 10 -5 34.7 2.3
-1 -10 5 37.7 3.5
0 10 -5 1.7 1.2
0 10 -5 1.9 1.3
0 10 -5 1.6 1.4
0 -10 5 2.9 1.4
-1 10 -5 36.8 3.4
-1 10 -5 39.1 3.6
-1 10 -5 31.8 3.6
1 -10 5 38.9 4.2
-2 10 -5 71.89 5.4
-2 10 -5 70.39 5.4
2 -10 5 77.29 6.6
-3 10 -5 51.59 4.7
-3 10 -5 49.3 4.8
3 -10 5 61.89 6.5
-4 10 -5 15.6 3.5
-4 10 -5 11.3 2.8
4 -10 5 14.1 4.1
-5 10 -5 8.5 3.3
-5 10 -5 7 2.3
5 -10 5 1.9 3.7
-6 10 -5 140.79 8.9
-6 10 -5 118.29 9.4
6 -10 5 104.39 11.5
-7 10 -5 11.2 5
-7 10 -5 8.5 3.8
7 -10 5 20.7 6.4
-8 10 -5 77.39 7.8
-8 10 -5 78.79 10.4
8 -10 5 78.79 12.2
8 9 -5 5.7 4.6
-8 -9 5 2.8 2.3
7 9 -5 17.6 4.5
-7 -9 5 24.6 2.7
-7 -9 5 22.2 3
6 9 -5 12.7 3.8
-6 -9 5 21.2 4.2
-6 -9 5 13.5 1.4
-6 -9 5 15.6 2.3
-6 -9 5 13.9 1.6
5 9 -5 101.19 7.8
-5 -9 5 93.89 6.9
-5 -9 5 106.19 5.3
4 9 -5 10.3 2.8
4 9 -5 12.5 3.1
-4 -9 5 13.2 1.8
-4 -9 5 10.8 2.6
3 9 -5 80.59 5.8
3 9 -5 71.99 4.8
-3 -9 5 69.99 4
2 9 -5 40.9 3.1
2 9 -5 38.5 3.8
-2 -9 5 41 3
1 9 -5 60.09 4.7
1 9 -5 66.79 3.2
1 9 -5 64.39 3.8
1 9 -5 63.99 3.3
-1 -9 5 62.39 4.4
0 9 -5 169.98 7.8
0 9 -5 165.18 8
0 9 -5 194.78 8
0 9 -5 181.58 9
0 -9 5 165.08 8.9
-1 9 -5 72.09 5
-1 9 -5 64.49 4.3
-1 9 -5 65.29 4.5
1 -9 5 60.69 5.3
-2 9 -5 39.7 3.9
-2 9 -5 45.8 4.2
2 -9 5 49 5.1
-3 9 -5 76.29 5.5
-3 9 -5 77.59 5.9
3 -9 5 65.69 6.9
-4 9 -5 13.5 2.9
-4 9 -5 9.2 2.4
4 -9 5 4 2.9
-5 9 -5 97.39 8
-5 9 -5 94.19 6.8
5 -9 5 97.59 9.4
-6 9 -5 18 3.7
-6 9 -5 14.7 4
6 -9 5 11 4.9
-7 9 -5 30.6 6.2
-7 9 -5 20 4.3
7 -9 5 21.1 6.1
-8 9 -5 9 4.1
-8 9 -5 8.7 4.7
8 -9 5 11.2 7
9 8 -5 20.6 5.8
-9 -8 5 13 6
8 8 -5 -1.2 3.9
-8 -8 5 0.8 2.6
-8 -8 5 6.4 2.4
7 8 -5 39.3 6.2
-7 -8 5 36.7 4
-7 -8 5 43.3 4.1
6 8 -5 46.4 6.2
-6 -8 5 46.4 3.7
-6 -8 5 47.1 3.2
-6 -8 5 57.79 3.8
-6 -8 5 42.7 5.7
5 8 -5 18.6 3.5
5 8 -5 21.8 2
-5 -8 5 22.6 1.7
-5 -8 5 21.5 2.4
-5 -8 5 19.6 3.6
-5 -8 5 20.2 2
4 8 -5 2.7 2
4 8 -5 4.4 2.1
4 8 -5 3.9 0.7
-4 -8 5 4.7 2
-4 -8 5 2.2 1
-4 -8 5 4.7 0.8
-4 -8 5 4 0.8
3 8 -5 14.8 3
3 8 -5 18.8 2.6
-3 -8 5 18 1.7
2 8 -5 18.5 1.2
2 8 -5 18.6 2.9
2 8 -5 19.5 2.1
2 8 -5 21.1 1.1
-2 -8 5 18.8 1.9
-2 -8 5 22.3 1.3
1 8 -5 55.49 3.1
1 8 -5 62.39 3
1 8 -5 63.19 4.4
1 8 -5 62.19 3.5
-1 -8 5 62.19 3.9
-1 -8 5 60.09 3.2
0 8 -5 5.7 1.3
0 8 -5 5.3 1.2
0 8 -5 4.2 1.5
0 8 -5 4.5 1.2
0 -8 5 4.2 1.5
-1 8 -5 62.09 4.3
-1 8 -5 54.49 4.1
-1 8 -5 59.09 4.1
-1 8 -5 58.39 4
1 -8 5 62.39 4.9
-2 8 -5 18.7 2.7
-2 8 -5 19.7 2.9
2 -8 5 23 3.8
-3 8 -5 16.4 3.1
-3 8 -5 19.9 3
3 -8 5 16.5 3.8
-4 8 -5 3.9 1.9
-4 8 -5 3.7 2.5
4 -8 5 6.8 3.1
4 -8 5 1.4 2.1
-5 8 -5 27.6 4.8
-5 8 -5 17.2 3.2
5 -8 5 15 3.7
5 -8 5 24.5 5.7
-6 8 -5 57.29 5.8
-6 8 -5 51.59 6.9
6 -8 5 56.49 9
-7 8 -5 25.7 5.7
-7 8 -5 37.3 5.3
7 -8 5 41.9 8
-8 8 -5 -0.4 3.3
-8 8 -5 3.6 4.1
8 -8 5 5 5.9
-9 8 -5 14.5 6.6
-9 8 -5 13.6 4.6
-9 8 -5 0.7 7.2
9 -8 5 15.9 7.5
9 7 -5 41.7 7.1
-9 -7 5 29.2 6.6
-9 -7 5 31.7 5.2
-9 -7 5 46.7 5.8
8 7 -5 26.3 5.6
-8 -7 5 24.6 4.3
-8 -7 5 26 3.8
7 7 -5 6.4 3.5
7 7 -5 3.8 2.3
-7 -7 5 5.2 2.3
-7 -7 5 6.1 2.4
6 7 -5 89.99 5.2
6 7 -5 81.69 7.1
-6 -7 5 86.39 5.2
-6 -7 5 86.29 7
-6 -7 5 75.09 4.5
-6 -7 5 73.89 5.1
5 7 -5 95.69 4.7
5 7 -5 75.49 6.6
-5 -7 5 87.09 6.2
-5 -7 5 87.89 4.8
-5 -7 5 83.69 4.2
-5 -7 5 88.19 4.8
4 7 -5 218.38 8.4
4 7 -5 218.38 11.3
4 7 -5 211.08 9.9
-4 -7 5 210.58 8.1
-4 -7 5 212.18 8.6
-4 -7 5 204.98 9.8
3 7 -5 81.19 4.6
3 7 -5 68.79 5.2
3 7 -5 77.39 3.3
-3 -7 5 71.99 3.2
-3 -7 5 78.59 3.7
2 7 -5 130.09 5.9
2 7 -5 133.59 7.3
2 7 -5 143.09 5.2
-2 -7 5 126.59 6.9
-2 -7 5 143.89 5.4
-2 -7 5 131.29 5.8
1 7 -5 65.09 3.2
1 7 -5 69.59 4.6
1 7 -5 73.09 3.4
1 7 -5 65.59 3.5
-1 -7 5 66.99 3.4
-1 -7 5 74.59 4
-1 -7 5 67.99 4.3
0 7 -5 220.48 9.1
0 7 -5 198.78 8.9
0 7 -5 237.88 9.2
0 7 -5 229.08 10
0 -7 5 211.38 9.1
0 -7 5 217.18 9.9
0 -7 5 210.58 9.4
-1 7 -5 60.99 4.1
-1 7 -5 76.29 4.6
-1 7 -5 67.39 4.4
-1 7 -5 73.19 4.5
1 -7 5 65.49 4.4
1 -7 5 83.99 5.4
-2 7 -5 130.99 7.3
-2 7 -5 132.79 7.6
-2 7 -5 141.19 7
2 -7 5 124.69 8.2
-3 7 -5 66.79 4.8
-3 7 -5 74.59 5.3
3 -7 5 70.29 6.2
-4 7 -5 209.98 10.5
-4 7 -5 228.28 11.7
4 -7 5 207.68 13
4 -7 5 210.18 11.2
-5 7 -5 84.29 6.1
-5 7 -5 100.19 7.5
5 -7 5 83.69 6.8
5 -7 5 84.09 8.9
-6 7 -5 81.69 6.4
-6 7 -5 95.69 7.9
6 -7 5 87.69 8.9
-7 7 -5 5.4 2.9
-7 7 -5 4.1 3.1
7 -7 5 3.5 4.3
-8 7 -5 27.5 5
-8 7 -5 26.7 6
8 -7 5 30.1 7
-9 7 -5 30.5 8.3
-9 7 -5 45.9 7.9
-9 7 -5 52.09 7.6
9 -7 5 42.6 9.1
9 6 -5 7.3 4.6
-9 -6 5 -1.4 3.9
-9 -6 5 4.1 4.9
-9 -6 5 7 4.2
8 6 -5 47 5.3
8 6 -5 49.8 6.7
-8 -6 5 39.6 5.3
-8 -6 5 42.3 5.6
7 6 -5 0.2 2.7
7 6 -5 -2.4 2
-7 -6 5 0.2 2.3
-7 -6 5 -2.3 2
6 6 -5 57.69 5.9
6 6 -5 54.89 4.2
-6 -6 5 50.09 3.8
-6 -6 5 55.69 4.5
-6 -6 5 51.39 4.4
-6 -6 5 58.09 5.8
5 6 -5 68.59 5.9
5 6 -5 53.79 3.8
-5 -6 5 56.39 3.5
-5 -6 5 68.09 5.2
-5 -6 5 70.59 4.3
-5 -6 5 61.69 4
4 6 -5 70.49 3.8
4 6 -5 70.79 5.7
-4 -6 5 79.29 3.7
-4 -6 5 74.59 3.9
-4 -6 5 73.99 4.8
3 6 -5 54.69 4.5
3 6 -5 53.69 3.5
3 6 -5 56.59 2.8
-3 -6 5 51.09 4.1
-3 -6 5 54.59 2.6
-3 -6 5 58.69 2.8
-3 -6 5 53.29 3.4
2 6 -5 120.99 4.7
2 6 -5 116.89 5.2
2 6 -5 125.39 6.7
-2 -6 5 116.99 4.9
-2 -6 5 123.09 4.9
-2 -6 5 112.79 6.2
1 6 -5 534.45 19.8
1 6 -5 554.84 19.7
1 6 -5 563.14 21.4
-1 -6 5 579.54 20
-1 -6 5 552.24 20.3
-1 -6 5 564.04 21.1
0 6 -5 33.3 2.9
0 6 -5 36.2 2.5
0 6 -5 32.6 2.4
0 6 -5 34.1 2.4
0 -6 5 39.6 3
0 -6 5 36.2 2.7
0 -6 5 33.1 2.5
-1 6 -5 558.54 21.5
-1 6 -5 582.84 21.4
-1 6 -5 543.75 21.1
-1 6 -5 549.25 21.3
1 -6 5 564.34 21.2
1 -6 5 573.44 21.3
1 -6 5 552.04 22.2
-2 6 -5 114.69 7
-2 6 -5 120.19 6.3
-2 6 -5 126.49 6.6
-2 6 -5 116.99 6.6
2 -6 5 133.39 6.9
2 -6 5 116.59 7.6
-3 6 -5 61.09 4.8
-3 6 -5 61.39 4.2
3 -6 5 62.89 5.8
-4 6 -5 62.69 4.8
-4 6 -5 69.99 5.6
4 -6 5 73.69 6.9
4 -6 5 68.19 5.6
-5 6 -5 65.89 5.9
-5 6 -5 81.49 5.7
5 -6 5 61.19 6.9
5 -6 5 72.49 6
-6 6 -5 54.19 4.8
-6 6 -5 56.69 7
6 -6 5 66.29 8.7
-7 6 -5 -2.9 1.8
-7 6 -5 0.8 3.1
7 -6 5 1.3 3.7
-8 6 -5 40.1 5.3
-8 6 -5 53.09 9.1
-8 6 -5 48.2 7
8 -6 5 50.59 8.8
-9 6 -5 17.8 6.6
-9 6 -5 5.5 3.5
-9 6 -5 5 6.1
9 -6 5 -1.8 5.5
9 5 -5 -2.5 4
9 5 -5 5.4 3.9
-9 -5 5 5.5 4.1
-9 -5 5 -1.1 3.7
-9 -5 5 -2.5 4.4
8 5 -5 10.2 4.1
8 5 -5 16.5 3.7
-8 -5 5 15.6 3.9
-8 -5 5 21.3 4.2
-8 -5 5 16.9 5.1
7 5 -5 11.3 3.5
7 5 -5 7.4 2.3
-7 -5 5 7.9 2.7
-7 -5 5 5.4 2.7
6 5 -5 74.09 5.1
6 5 -5 60.69 5.9
-6 -5 5 78.09 5.6
-6 -5 5 68.89 6.2
-6 -5 5 61.69 5
5 5 -5 181.68 10.2
5 5 -5 168.08 7.9
-5 -5 5 159.78 8.7
-5 -5 5 161.48 7.4
-5 -5 5 172.18 8.2
4 5 -5 157.68 6.9
4 5 -5 161.08 8.8
-4 -5 5 147.99 7.5
-4 -5 5 154.68 6.9
-4 -5 5 154.98 6.6
3 5 -5 11 1.3
3 5 -5 13.9 2.4
-3 -5 5 11.8 1.7
-3 -5 5 10.5 2.2
-3 -5 5 13.2 1.2
-3 -5 5 10.7 1.1
2 5 -5 557.54 19.9
2 5 -5 561.14 19.7
2 5 -5 553.24 21.7
-2 -5 5 556.64 21.3
-2 -5 5 578.34 19.6
-2 -5 5 548.95 19.7
1 5 -5 159.48 7.7
1 5 -5 162.88 6.4
1 5 -5 166.58 6.5
-1 -5 5 174.98 6.8
-1 -5 5 172.08 6.7
-1 -5 5 172.48 7.7
0 5 -5 4.2 0.9
0 5 -5 4.9 1.3
0 5 -5 3.8 0.9
0 -5 5 1.7 0.8
0 -5 5 4.3 1.2
0 -5 5 4.4 1.1
-1 5 -5 167.18 7.5
-1 5 -5 174.88 7.7
-1 5 -5 160.88 7.8
-1 5 -5 171.48 7.6
1 -5 5 166.08 7.6
1 -5 5 160.58 7.4
1 -5 5 168.38 8.4
-2 5 -5 542.45 21.2
-2 5 -5 567.74 20.7
-2 5 -5 550.04 21.9
-2 5 -5 543.35 20.9
2 -5 5 503.85 20.6
2 -5 5 563.04 22.5
2 -5 5 537.95 21.1
-3 5 -5 13.5 2.2
-3 5 -5 11 2.4
3 -5 5 14.2 3.3
-4 5 -5 164.58 8.1
-4 5 -5 149.49 8.8
4 -5 5 160.38 10.6
4 -5 5 141.69 8.5
-5 5 -5 164.58 8.9
-5 5 -5 168.28 10
5 -5 5 169.48 11.5
5 -5 5 165.08 9.7
-6 5 -5 68.99 5.7
-6 5 -5 66.69 6.5
6 -5 5 84.49 8.3
-7 5 -5 4.2 2.3
-7 5 -5 3.9 3.5
7 -5 5 10.1 4.5
-8 5 -5 25.1 6.9
-8 5 -5 15.4 4.1
-8 5 -5 17.1 5.4
8 -5 5 6 5.4
-9 5 -5 -0.7 3.1
-9 5 -5 -5.3 5.3
-9 5 -5 0.5 4.4
9 -5 5 -3.3 5.3
9 4 -5 20.9 5.5
9 4 -5 26.7 4.8
-9 -4 5 11.8 4.9
-9 -4 5 19.7 4.9
-9 -4 5 16.3 5.4
8 4 -5 22.1 4.5
8 4 -5 20.7 3.8
-8 -4 5 21.9 5.8
-8 -4 5 23.8 4.8
-8 -4 5 27.1 4.9
7 4 -5 34.3 4.5
7 4 -5 44 5.8
-7 -4 5 34.3 4.5
-7 -4 5 35.5 5.2
6 4 -5 69.59 5.1
6 4 -5 71.59 6.4
-6 -4 5 75.49 6.2
-6 -4 5 94.89 6.1
-6 -4 5 79.69 6
5 4 -5 30.8 2.9
5 4 -5 39.9 4.4
-5 -4 5 38.8 3.6
-5 -4 5 32.5 2.9
-5 -4 5 36.8 4
4 4 -5 111.89 5.5
4 4 -5 101.89 6.8
-4 -4 5 110.19 5.2
-4 -4 5 109.09 5.6
-4 -4 5 112.69 6
3 4 -5 800.22 30.3
3 4 -5 811.02 28.2
-3 -4 5 798.72 28.5
-3 -4 5 798.02 28
-3 -4 5 777.92 28
-3 -4 5 788.52 29.8
2 4 -5 277.97 10.2
2 4 -5 281.77 11.9
2 4 -5 282.07 10.2
-2 -4 5 272.27 11.5
-2 -4 5 279.27 9.7
-2 -4 5 261.77 10.1
-2 -4 5 279.07 10.2
1 4 -5 887.21 31
1 4 -5 883.41 30.7
1 4 -5 878.91 32.3
-1 -4 5 915.41 32.2
-1 -4 5 931.71 31.2
-1 -4 5 882.31 31
0 4 -5 45.2 2.9
0 4 -5 36.2 2.4
0 4 -5 38.3 2.4
0 -4 5 48.9 2.7
0 -4 5 34.2 2.6
0 -4 5 45.8 2.8
-1 4 -5 917.81 33
-1 4 -5 941.51 32.9
-1 4 -5 903.01 33.4
-1 4 -5 895.51 32.9
1 -4 5 924.51 32.7
1 -4 5 955.5 33.1
1 -4 5 893.01 33.7
-2 4 -5 284.37 12.2
-2 4 -5 282.67 12
-2 4 -5 296.27 11.7
-2 4 -5 289.27 13
2 -4 5 292.37 12.3
2 -4 5 292.37 13.3
2 -4 5 277.07 11.7
-3 4 -5 802.72 28.7
-3 4 -5 803.42 29.7
3 -4 5 697.53 28.8
3 -4 5 803.72 31.3
-4 4 -5 103.09 6.2
-4 4 -5 113.49 7.2
4 -4 5 126.79 8.7
4 -4 5 118.29 7.1
-5 4 -5 35.5 4.6
-5 4 -5 33 3.4
5 -4 5 40.4 6.4
5 -4 5 25.4 3.9
-6 4 -5 84.59 7.1
-6 4 -5 80.39 5.9
6 -4 5 57.69 7.8
-7 4 -5 33.5 6
-7 4 -5 43.9 7.5
-7 4 -5 41.3 4.5
7 -4 5 52.19 7.7
-8 4 -5 21.7 4.6
-8 4 -5 18.7 6.1
-8 4 -5 21.4 5.3
8 -4 5 14.4 5.6
-9 4 -5 10.7 5
-9 4 -5 19.4 6.7
-9 4 -5 19 5
9 -4 5 14.8 6.4
9 3 -5 59.09 8.1
9 3 -5 71.69 7.2
-9 -3 5 57.39 8.4
-9 -3 5 42.1 7.2
-9 -3 5 60.49 7.7
8 3 -5 20.2 4.5
8 3 -5 25.5 4.3
-8 -3 5 20.3 4.8
-8 -3 5 17.7 4.3
-8 -3 5 16.3 4.3
7 3 -5 96.79 7.9
7 3 -5 94.99 6.6
-7 -3 5 86.89 6.9
-7 -3 5 80.19 7.3
6 3 -5 59.39 5.5
6 3 -5 56.79 5.6
6 3 -5 59.79 4.8
-6 -3 5 58.29 5.5
5 3 -5 135.39 7
5 3 -5 128.69 8.3
5 3 -5 128.19 7.5
-5 -3 5 132.49 7.6
-5 -3 5 137.29 7.6
-5 -3 5 131.39 6.6
4 3 -5 43.5 3.4
4 3 -5 50.49 4.5
4 3 -5 44.5 3.2
-4 -3 5 50.99 3.7
-4 -3 5 49.5 3.1
-4 -3 5 45.3 3.6
3 3 -5 260.37 10.4
3 3 -5 284.47 12.2
-3 -3 5 268.97 10.2
-3 -3 5 249.88 11.6
-3 -3 5 264.57 10.5
-3 -3 5 264.07 10.5
2 3 -5 76.59 3.4
2 3 -5 75.39 4.5
-2 -3 5 67.99 3
-2 -3 5 66.59 4.1
-2 -3 5 70.29 2.8
-2 -3 5 66.09 3.2
1 3 -5 704.53 25.5
1 3 -5 686.43 23.7
1 3 -5 703.53 24.3
-1 -3 5 716.03 23.9
-1 -3 5 685.13 24.4
-1 -3 5 687.83 25.3
0 3 -5 805.32 28.4
0 3 -5 834.82 28.8
0 3 -5 787.62 28.2
0 -3 5 781.32 28.3
0 -3 5 799.32 28.6
0 -3 5 815.62 28.7
-1 3 -5 674.43 24.8
-1 3 -5 707.53 25.5
-1 3 -5 678.63 24.6
1 -3 5 716.53 25.7
1 -3 5 673.73 24.9
1 -3 5 654.23 24.4
-2 3 -5 64.49 4.8
-2 3 -5 71.29 4.3
-2 3 -5 74.29 3.9
2 -3 5 71.49 5.1
2 -3 5 68.49 4.3
2 -3 5 73.39 4
-3 3 -5 274.87 12.8
-3 3 -5 252.57 10.7
-3 3 -5 259.47 11.4
-3 3 -5 258.77 11.6
3 -3 5 245.68 12.7
3 -3 5 254.67 11.1
3 -3 5 249.18 11.5
-4 3 -5 49.8 4.3
-4 3 -5 49.4 3.8
4 -3 5 48.7 5.4
-5 3 -5 114.89 7.8
-5 3 -5 102.89 6.5
5 -3 5 142.09 9.7
-6 3 -5 60.99 5.1
-6 3 -5 59.89 5.9
-6 3 -5 62.39 8.5
6 -3 5 64.79 8.5
-7 3 -5 88.39 7.7
-7 3 -5 99.29 9.5
-7 3 -5 75.29 6.4
7 -3 5 99.09 9.2
-8 3 -5 15.7 4.8
-8 3 -5 16.3 3.4
-8 3 -5 17.3 6.1
8 -3 5 11.6 5.1
-9 3 -5 64.79 7
-9 3 -5 60.09 8.1
-9 3 -5 49.7 8.7
9 -3 5 55.89 9.5
9 2 -5 85.89 8.6
9 2 -5 80.39 7.7
-9 -2 5 71.69 9.2
-9 -2 5 75.19 9.7
-9 -2 5 79.39 8.2
8 2 -5 7.6 3.4
8 2 -5 9.1 4
8 2 -5 18.4 4.7
-8 -2 5 15.5 4.7
-8 -2 5 11.5 3.8
-8 -2 5 4.1 3.9
7 2 -5 1.9 2.9
7 2 -5 3.6 2.3
7 2 -5 1.1 2.1
-7 -2 5 2.2 2.6
-7 -2 5 0.6 2.4
-7 -2 5 0 2.6
6 2 -5 67.89 6
6 2 -5 72.89 6.3
6 2 -5 68.99 5.1
-6 -2 5 51.19 5.6
5 2 -5 90.79 6.9
5 2 -5 106.79 6.1
5 2 -5 95.69 6.5
-5 -2 5 105.09 6.6
-5 -2 5 104.59 6.8
4 2 -5 54.49 4.7
4 2 -5 60.29 3.8
4 2 -5 64.89 4.3
-4 -2 5 58.29 4.2
-4 -2 5 57.79 4
-4 -2 5 51.39 3.6
3 2 -5 253.37 10.4
3 2 -5 255.07 10.2
3 2 -5 260.67 11.6
-3 -2 5 252.37 10.2
-3 -2 5 251.37 10
-3 -2 5 252.67 10.4
-3 -2 5 255.97 11.5
2 2 -5 480.65 17.3
2 2 -5 486.95 16.9
2 2 -5 490.25 18.7
-2 -2 5 486.25 17
-2 -2 5 435.96 16.7
-2 -2 5 496.05 18.5
-2 -2 5 469.15 17.1
1 2 -5 644.34 23.9
1 2 -5 658.73 22.9
-1 -2 5 667.23 23
-1 -2 5 650.93 23.8
0 2 -5 1317.37 45.5
0 2 -5 1286.77 45.4
0 2 -5 1319.47 45.2
0 2 -5 1313.97 45.4
0 -2 5 1300.87 45.4
0 -2 5 1300.47 45.3
0 -2 5 1323.07 45.3
-1 2 -5 651.13 23.5
-1 2 -5 670.63 23.9
-1 2 -5 650.63 24.4
1 -2 5 659.03 23.4
1 -2 5 679.23 24.6
1 -2 5 639.14 23.8
-2 2 -5 495.45 18.5
-2 2 -5 491.95 19.5
-2 2 -5 478.75 18.3
-2 2 -5 479.35 17.7
2 -2 5 457.25 17.7
2 -2 5 480.65 18.4
2 -2 5 474.85 19.4
-3 2 -5 264.57 11.7
-3 2 -5 261.17 12.8
-3 2 -5 285.77 11
-3 2 -5 251.07 11.4
3 -2 5 248.28 12.6
3 -2 5 256.67 11.5
3 -2 5 265.27 11.2
-4 2 -5 62.89 4.1
-4 2 -5 60.49 4.5
-4 2 -5 66.49 6
-4 2 -5 64.59 4.9
4 -2 5 55.29 5.4
4 -2 5 54.19 4.5
-5 2 -5 107.69 7.1
-5 2 -5 89.79 8.2
-5 2 -5 99.89 6.1
5 -2 5 106.59 8.5
-6 2 -5 60.59 5.1
-6 2 -5 70.39 7.3
-6 2 -5 58.39 5.7
6 -2 5 68.69 7
-7 2 -5 0.2 2.5
-7 2 -5 -2.6 3.1
-7 2 -5 -2.5 1.8
7 -2 5 4 3.3
-8 2 -5 20.5 4.7
-8 2 -5 6.5 3.1
-8 2 -5 14.2 5.3
8 -2 5 8.3 4.8
-9 2 -5 68.99 7.1
-9 2 -5 68.19 10.8
-9 2 -5 66.59 8.6
9 -2 5 66.59 10.2
10 1 -5 37.3 7.1
-10 -1 5 41.4 7.4
9 1 -5 56.29 7.2
9 1 -5 41.7 7.6
9 1 -5 54.59 7.8
-9 -1 5 61.09 8
-9 -1 5 48.9 7.5
-9 -1 5 39.5 7.8
8 1 -5 15 3.8
8 1 -5 15.5 4.1
8 1 -5 17.5 4.8
-8 -1 5 13.5 4.7
-8 -1 5 17.3 4.1
-8 -1 5 16.1 4.8
7 1 -5 23 4.6
7 1 -5 23.5 4
7 1 -5 20.9 4.4
-7 -1 5 23.7 4.3
-7 -1 5 22.5 4.7
-7 -1 5 16.7 4.6
6 1 -5 85.19 6.7
6 1 -5 71.29 5.6
6 1 -5 72.19 6.5
-6 -1 5 95.79 7.7
-6 -1 5 73.79 6.5
5 1 -5 154.28 9.1
5 1 -5 155.98 8.1
5 1 -5 153.68 8.8
-5 -1 5 144.69 8.2
-5 -1 5 158.68 9.1
4 1 -5 440.36 18.2
4 1 -5 447.66 18.9
4 1 -5 440.26 17.5
-4 -1 5 440.26 17.6
-4 -1 5 452.55 17.2
3 1 -5 72.29 4.3
3 1 -5 76.89 5
3 1 -5 76.79 4.1
-3 -1 5 77.39 5
-3 -1 5 73.19 4
-3 -1 5 72.69 3.9
2 1 -5 484.05 17.8
2 1 -5 496.05 17.8
2 1 -5 486.15 19
-2 -1 5 485.65 17.7
-2 -1 5 489.65 17.4
-2 -1 5 499.15 18.9
1 1 -5 558.74 19.3
1 1 -5 554.14 19.9
1 1 -5 558.94 20.7
-1 -1 5 573.94 19.3
-1 -1 5 542.05 20.6
-1 -1 5 585.34 19.9
0 1 -5 9753.62 343.47
0 -1 5 9999 344.17
-1 1 -5 569.44 20.4
-1 1 -5 567.54 21.5
-1 1 -5 557.74 21.5
-1 1 -5 593.84 20.9
1 -1 5 575.14 21.5
1 -1 5 569.44 20.3
1 -1 5 585.94 20.9
-2 1 -5 509.25 19.2
-2 1 -5 498.55 20.3
-2 1 -5 509.85 18.3
-2 1 -5 487.85 20.1
-2 1 -5 500.15 19
2 -1 5 503.55 20.2
2 -1 5 510.15 19.2
2 -1 5 524.45 18.6
-3 1 -5 70.99 4.7
-3 1 -5 86.39 6.1
-3 1 -5 82.99 5
-3 1 -5 87.89 4.4
-3 1 -5 70.59 5.7
-3 1 -5 84.99 4.7
3 -1 5 90.89 5.2
3 -1 5 82.29 5.9
3 -1 5 88.89 4.8
-4 1 -5 437.86 16.9
-4 1 -5 439.16 19.7
-4 1 -5 436.56 17.9
-4 1 -5 441.96 17.5
4 -1 5 378.96 17.2
4 -1 5 429.56 19.4
-5 1 -5 153.58 8
-5 1 -5 154.18 8.8
-5 1 -5 149.09 10.2
5 -1 5 157.48 10.3
-6 1 -5 91.19 6
-6 1 -5 75.59 7.7
-6 1 -5 76.99 6.4
6 -1 5 74.09 7.5
-7 1 -5 20.2 3.7
-7 1 -5 16.5 4.4
-7 1 -5 26.3 4.8
7 -1 5 21.1 5.1
-8 1 -5 17.6 4.4
-8 1 -5 16.4 3.2
-8 1 -5 20.8 5.8
8 -1 5 8 4.5
-9 1 -5 49.99 6.2
-9 1 -5 49.99 8.9
-9 1 -5 55.09 7.8
9 -1 5 58.59 9.2
-10 1 -5 39.6 7.9
10 0 -5 38.4 8.3
10 0 -5 36.3 7
-10 0 5 28.3 8.5
-10 0 5 45.2 8.1
-10 0 5 32.5 7.2
9 0 -5 25.2 6.6
9 0 -5 27 5.7
9 0 -5 28.5 5.4
-9 0 5 18.6 5.2
-9 0 5 31.9 7.1
-9 0 5 30.1 6.4
8 0 -5 8.3 3.6
8 0 -5 3.6 4.1
8 0 -5 11.3 3.7
-8 0 5 9.5 4.2
-8 0 5 14.2 3.7
-8 0 5 12.7 4.8
7 0 -5 25.2 4.8
7 0 -5 27.5 4.4
7 0 -5 33.5 5.7
-7 0 5 23.5 5.3
-7 0 5 24.2 4.5
-7 0 5 28.9 5.6
6 0 -5 1.9 2.4
6 0 -5 9.1 2.6
-6 0 5 6 2.9
5 0 -5 4.4 2
5 0 -5 2 1.5
5 0 -5 -0.4 1.5
-5 0 5 1.7 1.7
4 0 -5 24.7 3.4
4 0 -5 13.5 2.2
4 0 -5 14.9 2.8
-4 0 5 18.2 2.5
-4 0 5 22.3 2.6
3 0 -5 408.36 15.9
3 0 -5 414.16 17.1
3 0 -5 414.56 16.4
-3 0 5 400.56 16.9
-3 0 5 413.06 15.8
-3 0 5 414.66 15.7
2 0 -5 197.28 8.3
2 0 -5 202.18 9.2
2 0 -5 209.18 8.4
-2 0 5 207.48 9.3
-2 0 5 209.78 8
-2 0 5 205.68 8.2
1 0 -5 80.19 3.4
1 0 -5 88.49 3.8
-1 0 5 85.19 3.7
-1 0 5 79.09 4.2
-1 0 5 82.79 3.4
0 0 -5 0.8 0.4
0 0 -5 0.7 0.4
0 0 -5 0.3 0.4
0 0 5 0.7 0.4
0 0 5 0.6 0.4
0 0 5 0.6 0.4
-1 0 -5 84.09 4
-1 0 -5 82.59 3.6
-1 0 -5 83.29 4.5
-1 0 -5 87.19 4.6
1 0 5 80.39 4
1 0 5 87.29 4.7
1 0 5 81.29 3.5
-2 0 -5 204.88 9.8
-2 0 -5 214.48 8.9
-2 0 -5 205.48 8
-2 0 -5 210.28 9.8
2 0 5 214.58 10
2 0 5 205.18 8.2
2 0 5 193.78 8.7
2 0 5 218.08 9.8
-3 0 -5 394.06 17.1
-3 0 -5 414.96 17.3
-3 0 -5 384.76 15.5
-3 0 -5 420.86 15.2
-3 0 -5 376.76 15.6
-3 0 -5 385.26 14.7
3 0 5 408.76 17.1
3 0 5 361.66 15.1
3 0 5 368.46 15.5
-4 0 -5 18.5 2.7
-4 0 -5 18.7 3.9
-4 0 -5 13.4 2.1
-4 0 -5 18.5 2.8
-4 0 -5 9.5 2.1
4 0 5 20.4 3.6
4 0 5 10.4 2.2
4 0 5 7.5 2.2
-5 0 -5 3.6 1.7
-5 0 -5 0.2 1.2
-5 0 -5 1.4 2
5 0 5 0.3 1.9
-6 0 -5 -0.5 2.5
-6 0 -5 -0.4 1.8
-6 0 -5 1.1 1.5
6 0 5 0.6 2.2
-7 0 -5 24.3 4.3
-7 0 -5 17.2 3.3
-7 0 -5 38.9 6.6
7 0 5 34.8 5.9
-8 0 -5 11.2 3.5
-8 0 -5 7.2 4.2
-8 0 -5 4.3 3.4
8 0 5 7.2 4.4
-9 0 -5 30.1 5
-9 0 -5 25.6 5.4
-9 0 -5 24.1 6.7
-10 0 -5 35.5 9.2
-10 0 -5 29.9 5.9
-10 0 -5 39.7 7.5
10 -1 -5 30.8 8.5
-10 1 5 30.5 7
9 -1 -5 75.09 7.5
9 -1 -5 61.39 9.2
9 -1 -5 42.6 7.1
-9 1 5 50.19 7.6
-9 1 5 48.1 7.9
-9 1 5 60.19 9.8
8 -1 -5 7.9 4.4
8 -1 -5 16 4
8 -1 -5 21.9 5
-8 1 5 12.8 4.7
-8 1 5 17.7 5.3
-8 1 5 18 4.9
7 -1 -5 24.5 5.5
7 -1 -5 33.3 5
7 -1 -5 27 4.5
-7 1 5 20.3 4.6
6 -1 -5 76.49 5.8
6 -1 -5 70.59 6.3
6 -1 -5 69.09 6.7
-6 1 5 69.09 6.6
5 -1 -5 162.88 9.3
5 -1 -5 150.98 9.3
5 -1 -5 151.88 8.3
-5 1 5 145.39 9.4
4 -1 -5 423.46 17.4
4 -1 -5 449.95 18.5
4 -1 -5 420.06 18.4
-4 1 5 434.46 17.5
3 -1 -5 82.89 5.2
3 -1 -5 70.29 4.7
3 -1 -5 82.59 4.5
-3 1 5 77.49 5.2
-3 1 5 71.59 4.3
-3 1 5 73.89 4.2
2 -1 -5 507.35 19.1
2 -1 -5 487.75 18.1
2 -1 -5 494.35 18.3
-2 1 5 502.45 19.1
-2 1 5 478.55 18
-2 1 5 473.95 17.8
1 -1 -5 572.84 20.8
1 -1 -5 554.54 19.9
1 -1 -5 556.04 20.1
-1 1 5 569.14 20.8
-1 1 5 574.94 20.1
-1 1 5 561.24 19.9
0 1 5 9794.42 340.37
-1 -1 -5 568.44 21.6
-1 -1 -5 580.34 20.2
-1 -1 -5 575.04 20.8
1 1 5 596.34 21.9
1 1 5 591.04 21
1 1 5 597.14 20.2
-2 -1 -5 523.95 18.5
-2 -1 -5 491.15 19.5
-2 -1 -5 498.25 17.5
-2 -1 -5 492.45 19.7
-2 -1 -5 483.75 17.6
2 1 5 488.05 18.5
2 1 5 492.05 17.7
2 1 5 490.15 19.7
-3 -1 -5 75.69 5.8
-3 -1 -5 86.69 4.1
-3 -1 -5 84.79 4.8
-3 -1 -5 78.99 4.3
-3 -1 -5 78.79 5.7
-3 -1 -5 76.99 4.6
3 1 5 85.69 5.8
3 1 5 78.19 4.7
3 1 5 94.79 4.6
3 1 5 69.29 5.5
-4 -1 -5 447.66 17.7
-4 -1 -5 409.76 16.7
-4 -1 -5 440.56 19.4
-4 -1 -5 436.16 17.3
-4 -1 -5 436.36 17.4
4 1 5 472.05 19.6
4 1 5 404.96 17.4
-5 -1 -5 160.98 8.7
-5 -1 -5 152.38 10
-5 -1 -5 150.58 8.4
-5 -1 -5 162.58 7.9
5 1 5 167.18 10.2
-6 -1 -5 75.29 6.2
-6 -1 -5 84.39 7.9
-6 -1 -5 82.69 5.6
6 1 5 84.49 7.8
-7 -1 -5 17.2 3.8
-7 -1 -5 14.5 3
-7 -1 -5 24.9 5.7
7 1 5 22.2 4.9
-8 -1 -5 13.8 4.2
-8 -1 -5 10.4 2.9
-8 -1 -5 19 5.7
-9 -1 -5 44 7.1
-9 -1 -5 56.79 6.9
-9 -1 -5 50.09 8.7
-10 -1 -5 30.1 6.7
9 -2 -5 71.09 8.3
9 -2 -5 76.99 10
-9 2 5 68.29 9.2
-9 2 5 69.49 9.4
-9 2 5 72.49 10.4
8 -2 -5 16.3 4.2
8 -2 -5 12.5 5
8 -2 -5 10.5 3.8
-8 2 5 9.1 4.2
-8 2 5 9.7 4.1
7 -2 -5 -0.1 1.9
7 -2 -5 0.5 2.5
7 -2 -5 -1.6 3.3
-7 2 5 0.8 2.8
6 -2 -5 55.59 5.2
6 -2 -5 70.89 6.1
6 -2 -5 67.79 6.7
-6 2 5 55.59 6.2
5 -2 -5 105.59 7.6
5 -2 -5 96.19 7
5 -2 -5 109.09 6.7
-5 2 5 91.19 7.2
4 -2 -5 55.99 4.7
4 -2 -5 50.79 4.8
4 -2 -5 62.29 4.3
-4 2 5 52.19 4.2
-4 2 5 69.59 5.3
3 -2 -5 264.47 11.1
3 -2 -5 247.68 11.5
3 -2 -5 256.97 11.7
-3 2 5 247.58 11.9
-3 2 5 250.77 10.9
-3 2 5 256.47 10.8
-3 2 5 284.27 12.4
2 -2 -5 478.25 18.3
2 -2 -5 460.15 17.5
2 -2 -5 418.16 17.5
-2 2 5 487.05 17.3
-2 2 5 478.05 18.4
-2 2 5 471.15 17.4
1 -2 -5 659.53 23.5
1 -2 -5 667.83 23.6
1 -2 -5 646.14 24.1
-1 2 5 666.93 23.5
-1 2 5 643.54 24.1
-1 2 5 687.03 23.5
0 -2 -5 1311.77 45.3
0 -2 -5 1301.67 45.5
0 -2 -5 1320.17 45.4
0 2 5 1328.57 45.7
0 2 5 1308.07 45.4
0 2 5 1328.67 45.3
-1 -2 -5 662.63 22.6
-1 -2 -5 662.33 23.4
-1 -2 -5 680.63 24.3
1 2 5 651.93 24.4
1 2 5 662.93 23.5
1 2 5 660.33 22.5
-2 -2 -5 485.85 19
-2 -2 -5 467.65 16.5
-2 -2 -5 473.45 17.5
-2 -2 -5 472.65 18.6
-2 -2 -5 469.45 16.7
2 2 5 477.35 17.6
2 2 5 471.25 19
-3 -2 -5 259.37 10.9
-3 -2 -5 265.97 12.3
-3 -2 -5 267.07 10.4
-3 -2 -5 270.17 10.1
-3 -2 -5 256.77 12.5
-3 -2 -5 256.57 10.9
3 2 5 257.27 11
3 2 5 264.97 12.7
-4 -2 -5 69.69 3.9
-4 -2 -5 59.69 4.1
-4 -2 -5 63.39 5.3
-4 -2 -5 61.99 4.2
-4 -2 -5 66.99 4.4
4 2 5 56.69 4.2
-5 -2 -5 93.49 5.5
-5 -2 -5 95.79 6.1
-5 -2 -5 100.99 6.2
-5 -2 -5 100.19 7.7
-6 -2 -5 56.69 5.1
-6 -2 -5 62.19 4.7
-6 -2 -5 67.09 6.8
-7 -2 -5 0.4 3.2
-7 -2 -5 2.2 2.5
-7 -2 -5 0.4 1.5
-8 -2 -5 6.6 3.1
-8 -2 -5 9.4 3.3
-8 -2 -5 5.5 4.4
-9 -2 -5 61.69 6.6
-9 -2 -5 66.19 9.4
-9 -2 -5 64.59 7.8
9 -3 -5 70.89 10.1
9 -3 -5 67.19 7.9
-9 3 5 67.79 9.2
-9 3 5 60.59 10
-9 3 5 65.29 8.7
8 -3 -5 13.5 5.1
8 -3 -5 19.7 4.5
8 -3 -5 9.2 3.2
-8 3 5 18.9 4.7
-8 3 5 17.1 4.5
7 -3 -5 76.79 7.1
7 -3 -5 81.19 8.2
7 -3 -5 89.79 7.1
-7 3 5 90.19 8.1
6 -3 -5 58.09 6.3
6 -3 -5 58.39 5.8
6 -3 -5 65.49 5.5
-6 3 5 60.69 6.2
5 -3 -5 133.29 8.8
5 -3 -5 124.99 7.5
5 -3 -5 114.79 7.7
-5 3 5 124.99 8.4
4 -3 -5 51.19 4.9
4 -3 -5 58.89 4.4
4 -3 -5 57.49 4.7
-4 3 5 55.79 5
3 -3 -5 273.47 11.6
3 -3 -5 280.87 12.4
3 -3 -5 281.27 12.3
-3 3 5 252.87 12.3
-3 3 5 249.08 12.3
-3 3 5 272.77 11.4
-3 3 5 274.47 11.5
2 -3 -5 70.39 4.3
2 -3 -5 73.59 4.1
2 -3 -5 70.39 4.4
-2 3 5 71.59 4
-2 3 5 78.99 4.8
-2 3 5 75.29 4
-2 3 5 70.09 4.6
1 -3 -5 762.22 25.4
1 -3 -5 690.03 25.5
1 -3 -5 738.83 25.2
-1 3 5 723.73 25.2
-1 3 5 673.13 25
-1 3 5 702.53 25.7
-1 3 5 637.64 25.6
0 -3 -5 783.02 27.6
0 -3 -5 788.52 27.3
0 -3 -5 771.82 27.3
0 3 5 786.92 27.4
0 3 5 771.52 27.3
0 3 5 785.82 27.4
0 3 5 765.72 27.7
-1 -3 -5 714.53 25.3
-1 -3 -5 700.83 24.4
1 3 5 695.83 25.6
1 3 5 674.33 24.5
-2 -3 -5 71.99 2.8
-2 -3 -5 74.99 4.5
-2 -3 -5 74.09 2.7
-2 -3 -5 68.49 3.6
2 3 5 70.19 3.7
2 3 5 69.49 4.7
-3 -3 -5 261.07 10.3
-3 -3 -5 274.57 10.5
-3 -3 -5 258.07 12.7
-3 -3 -5 270.67 12.4
-3 -3 -5 283.37 11.2
-3 -3 -5 298.07 11.2
3 3 5 279.37 11.3
3 3 5 260.87 12.9
-4 -3 -5 50.59 4.6
-4 -3 -5 50.39 3.5
-4 -3 -5 53.29 3.5
-4 -3 -5 54.89 3.7
-4 -3 -5 48.7 3.2
4 3 5 47.3 3.8
-5 -3 -5 102.89 5.9
-5 -3 -5 126.89 6.7
-5 -3 -5 119.09 8.3
-5 -3 -5 111.49 6.6
-6 -3 -5 43.3 5.9
-6 -3 -5 54.99 4.4
-6 -3 -5 55.29 4.7
-7 -3 -5 92.09 8.1
-7 -3 -5 69.39 5.6
-7 -3 -5 71.39 6
-8 -3 -5 10.3 3.1
-8 -3 -5 14.8 4.7
-8 -3 -5 17.7 3.7
-9 -3 -5 67.29 9.6
-9 -3 -5 64.09 6.5
-9 -3 -5 57.09 7.1
9 -4 -5 15.2 7
9 -4 -5 23.8 5.3
-9 4 5 19.1 5.9
-9 4 5 28.8 6.8
8 -4 -5 26.6 6.7
8 -4 -5 10.2 3.6
-8 4 5 14.2 4.5
-8 4 5 18.5 4.6
7 -4 -5 40.4 5.4
7 -4 -5 49.8 7.9
7 -4 -5 43.2 5.9
-7 4 5 33.6 6.1
6 -4 -5 87.49 7
6 -4 -5 70.39 6.1
6 -4 -5 70.79 8.6
-6 4 5 85.49 7.4
5 -4 -5 35.7 4.7
5 -4 -5 30.4 5.1
5 -4 -5 38.3 4.6
-5 4 5 44.1 4.8
4 -4 -5 116.49 7.2
4 -4 -5 118.59 6.9
4 -4 -5 124.39 7.9
-4 4 5 106.29 7.3
3 -4 -5 759.42 29.3
3 -4 -5 787.22 30.3
3 -4 -5 798.22 29.9
-3 4 5 811.92 30.4
-3 4 5 772.92 29.2
2 -4 -5 287.07 12.3
2 -4 -5 282.77 11.8
2 -4 -5 293.57 12.3
-2 4 5 294.17 11.8
-2 4 5 292.17 12.6
-2 4 5 307.77 12.7
-2 4 5 275.67 11.6
1 -4 -5 896.31 31.3
1 -4 -5 827.52 31.4
1 -4 -5 893.31 31.5
-1 4 5 917.71 31.4
-1 4 5 880.81 31.1
-1 4 5 895.61 31.8
-1 4 5 839.02 31.6
0 -4 -5 42.2 2.4
0 -4 -5 42.4 2.7
0 4 5 50.19 2.5
0 4 5 40.3 2.3
0 4 5 42 2.5
0 4 5 41.6 2.7
-1 -4 -5 916.11 31.8
-1 -4 -5 917.91 32.7
1 4 5 924.21 31.4
1 4 5 915.81 33.1
1 4 5 903.31 31.2
1 4 5 919.61 31.9
-2 -4 -5 295.87 12.4
-2 -4 -5 295.97 11.1
2 4 5 298.07 11.4
2 4 5 290.37 12.9
-3 -4 -5 781.22 28.1
-3 -4 -5 786.52 30.3
-3 -4 -5 780.42 27.3
-3 -4 -5 767.82 27.3
-3 -4 -5 775.62 29.6
-3 -4 -5 797.52 28
3 4 5 777.32 27.2
3 4 5 770.82 30.5
3 4 5 778.12 28.2
-4 -4 -5 105.29 5.3
-4 -4 -5 121.49 5.9
-4 -4 -5 116.09 5.5
-4 -4 -5 105.39 5.7
-4 -4 -5 108.89 7
4 4 5 114.99 5.4
4 4 5 110.99 6
-5 -4 -5 45.3 3.7
-5 -4 -5 36.6 3.5
-5 -4 -5 32.1 3.4
-5 -4 -5 44.9 4.8
-5 -4 -5 40.7 3.2
5 4 5 36.5 3
-6 -4 -5 71.19 6.5
-6 -4 -5 80.49 5.3
-6 -4 -5 85.19 5.8
-6 -4 -5 60.99 5.4
-7 -4 -5 50.39 7
-7 -4 -5 37.3 4.1
-7 -4 -5 36.8 4.8
-8 -4 -5 19.7 4.3
-8 -4 -5 26.5 4.1
-8 -4 -5 22 5.1
-9 -4 -5 12.7 5.7
-9 -4 -5 18.3 4.5
-9 -4 -5 14.7 4.1
9 -5 -5 -0.6 4
9 -5 -5 1.7 5.9
-9 5 5 -9.4 4.5
-9 5 5 -3.7 3.9
8 -5 -5 15.2 4.5
8 -5 -5 13.3 5.1
-8 5 5 20.6 4.8
-8 5 5 8.6 4.4
7 -5 -5 11.9 4.1
7 -5 -5 0.4 2.6
-7 5 5 -1.1 2.7
-7 5 5 12.5 4
6 -5 -5 73.59 7.6
6 -5 -5 71.69 6.2
6 -5 -5 63.49 5.9
-6 5 5 70.09 6.8
5 -5 -5 167.88 9.8
5 -5 -5 167.48 9.6
5 -5 -5 186.68 11.3
-5 5 5 161.58 10.1
4 -5 -5 155.78 8.8
4 -5 -5 164.38 8.7
4 -5 -5 158.18 9.5
-4 5 5 152.48 9
3 -5 -5 9.8 2
3 -5 -5 10.3 2.1
3 -5 -5 7.8 2.1
-3 5 5 12.1 2.4
2 -5 -5 560.64 21
2 -5 -5 551.54 21.6
2 -5 -5 543.75 21.3
-2 5 5 534.45 21.4
-2 5 5 557.64 21.8
-2 5 5 556.04 20.8
-2 5 5 560.44 21
1 -5 -5 165.98 7.7
1 -5 -5 160.48 7.3
1 -5 -5 168.88 7.1
-1 5 5 155.98 7.1
-1 5 5 156.18 7.2
-1 5 5 153.38 7.4
-1 5 5 152.78 6.8
0 -5 -5 1.8 0.7
0 -5 -5 3 0.8
0 -5 -5 1.9 0.7
0 5 5 0.8 0.6
0 5 5 2.1 0.6
0 5 5 2.1 0.8
0 5 5 2.5 0.8
-1 -5 -5 159.48 6.1
-1 -5 -5 156.28 6.2
-1 -5 -5 156.88 7.1
1 5 5 163.58 6.3
1 5 5 157.88 6.1
1 5 5 147.29 7.3
1 5 5 155.28 5.9
-2 -5 -5 560.34 20.9
-2 -5 -5 562.04 19.4
-2 -5 -5 538.75 18.7
2 5 5 535.95 21.6
2 5 5 545.85 18.9
2 5 5 537.85 19.7
-3 -5 -5 6.3 1.8
-3 -5 -5 10.1 1
-3 -5 -5 8.9 1.4
-3 -5 -5 8 1.3
3 5 5 8.7 1.4
3 5 5 7.3 2.3
3 5 5 9.3 1.1
-4 -5 -5 153.28 6.7
-4 -5 -5 155.38 7.2
-4 -5 -5 157.18 7.1
-4 -5 -5 149.79 8.6
-4 -5 -5 164.98 7
4 5 5 155.78 6.7
4 5 5 148.99 7.3
-5 -5 -5 154.58 7.8
-5 -5 -5 169.28 8.2
-5 -5 -5 179.08 10
-5 -5 -5 170.18 8.1
-5 -5 -5 168.18 7.9
5 5 5 164.88 7.7
-6 -5 -5 66.39 5
-6 -5 -5 59.09 4.7
-6 -5 -5 87.49 7
-6 -5 -5 72.79 5.2
6 5 5 64.19 4.6
-7 -5 -5 5.4 2.4
-7 -5 -5 5.9 2.4
-7 -5 -5 10.5 3.9
-8 -5 -5 16.6 3.3
-8 -5 -5 17.8 4
-8 -5 -5 13.2 4.2
-9 -5 -5 1.4 3.7
-9 -5 -5 -8.9 3.9
-9 -5 -5 -4.5 3.2
9 -6 -5 14.7 6.2
-9 6 5 2 4
-9 6 5 15.5 5.3
8 -6 -5 42.5 6.1
8 -6 -5 58.49 9.7
-8 6 5 42.4 6.8
-8 6 5 46.8 7.4
7 -6 -5 1.3 2.6
7 -6 -5 -3.6 3.8
-7 6 5 2.6 3.1
-7 6 5 0.9 2.9
6 -6 -5 60.89 8.1
6 -6 -5 73.69 6.5
-6 6 5 64.69 6.4
5 -6 -5 61.29 6.6
5 -6 -5 49.2 5.1
-5 6 5 74.49 6.1
4 -6 -5 83.49 6.8
4 -6 -5 75.29 5.5
-4 6 5 70.19 5.6
3 -6 -5 39.2 4.2
3 -6 -5 51.69 4.1
-3 6 5 57.19 4.5
2 -6 -5 121.19 7
2 -6 -5 119.49 6.9
2 -6 -5 121.99 6.3
-2 6 5 128.89 6.7
-2 6 5 116.49 6.1
-2 6 5 124.99 7.1
1 -6 -5 554.04 21.5
1 -6 -5 570.64 21.6
1 -6 -5 561.74 20.9
-1 6 5 606.04 21.3
-1 6 5 523.95 21.1
-1 6 5 549.65 20.7
-1 6 5 568.64 21.5
0 -6 -5 35.2 2.4
0 -6 -5 36.2 2.7
0 -6 -5 33.7 2.7
0 6 5 39.1 2.3
0 6 5 37.5 2.3
0 6 5 38.5 2.6
0 6 5 38.1 2.8
-1 -6 -5 579.74 20
-1 -6 -5 549.85 20
-1 -6 -5 551.44 21
1 6 5 562.14 20
1 6 5 583.14 19.9
1 6 5 536.45 21.4
-2 -6 -5 113.19 4.9
-2 -6 -5 127.79 4.7
-2 -6 -5 120.09 6.2
2 6 5 105.19 6.7
2 6 5 120.09 5.2
2 6 5 124.59 4.9
-3 -6 -5 54.49 4
-3 -6 -5 55.29 2.8
-3 -6 -5 51.59 2.5
-3 -6 -5 48.3 3
3 6 5 53.69 2.8
3 6 5 57.49 3.3
-4 -6 -5 83.59 4.2
-4 -6 -5 72.59 4.1
-4 -6 -5 83.99 5.7
-4 -6 -5 76.39 4.3
-4 -6 -5 74.99 3.9
4 6 5 71.99 4.4
4 6 5 77.99 4.1
-5 -6 -5 61.99 4.1
-5 -6 -5 69.79 4.3
-5 -6 -5 57.79 3.8
-5 -6 -5 60.99 4.2
-5 -6 -5 61.39 5.4
5 6 5 59.39 3.9
-6 -6 -5 57.69 5.6
-6 -6 -5 59.19 4.6
-6 -6 -5 64.49 4.6
-6 -6 -5 57.99 4.6
6 6 5 53.59 4.1
-7 -6 -5 4.2 2.2
-7 -6 -5 1.5 1.9
-7 -6 -5 5.3 3
-8 -6 -5 40.9 4.8
-8 -6 -5 42.4 6.3
-8 -6 -5 37.7 4.9
-9 -6 -5 17.9 4.2
-9 -6 -5 2.8 4.7
-9 -6 -5 6.7 3.5
9 -7 -5 34.1 6.3
9 -7 -5 31.7 8.1
-9 7 5 39.5 7.6
-9 7 5 40.8 7.5
8 -7 -5 19.4 4.7
8 -7 -5 23 7.2
-8 7 5 22.9 5.6
-8 7 5 32 6.3
7 -7 -5 11.4 4.9
7 -7 -5 5.3 3
-7 7 5 4.2 3.1
-7 7 5 8 3.8
6 -7 -5 93.89 7.4
6 -7 -5 80.49 8.8
-6 7 5 86.19 7.4
5 -7 -5 80.99 7.6
5 -7 -5 85.89 6.7
-5 7 5 87.89 7.1
4 -7 -5 198.28 11.9
4 -7 -5 211.08 10.8
-4 7 5 208.08 11.1
3 -7 -5 76.29 5.2
3 -7 -5 78.69 6.1
-3 7 5 76.69 5.5
2 -7 -5 139.89 7.3
2 -7 -5 147.99 8.1
-2 7 5 149.39 7.6
1 -7 -5 59.99 3.9
1 -7 -5 69.49 4.5
1 -7 -5 60.09 4.4
-1 7 5 64.09 4
-1 7 5 69.89 4.5
-1 7 5 70.09 3.9
0 -7 -5 245.28 9.5
0 -7 -5 209.78 9.7
0 -7 -5 246.98 10.3
0 7 5 215.28 10.1
0 7 5 242.98 9.3
0 7 5 232.38 9.8
0 7 5 231.98 9.3
-1 -7 -5 66.69 3.3
-1 -7 -5 73.59 4.2
-1 -7 -5 61.39 3.4
1 7 5 56.39 4.3
1 7 5 62.49 3.2
1 7 5 64.49 3.2
-2 -7 -5 141.59 7.1
-2 -7 -5 152.28 5.7
-2 -7 -5 137.59 5.6
2 7 5 132.19 5.8
2 7 5 142.09 5.9
-3 -7 -5 76.69 3.5
-3 -7 -5 76.29 3.3
-3 -7 -5 85.39 5.1
-3 -7 -5 71.29 3.7
3 7 5 69.69 3.8
3 7 5 77.69 3.7
-4 -7 -5 204.38 8.7
-4 -7 -5 221.68 10.6
-4 -7 -5 211.68 8.3
-4 -7 -5 198.68 8.4
4 7 5 219.88 8.7
-5 -7 -5 85.69 4.8
-5 -7 -5 76.39 4.4
-5 -7 -5 81.89 4.8
-5 -7 -5 80.19 6.2
-5 -7 -5 76.79 4.4
5 7 5 81.79 4.6
-6 -7 -5 77.49 5.2
-6 -7 -5 77.29 6.5
-6 -7 -5 69.59 4.7
-6 -7 -5 78.79 5.1
-6 -7 -5 76.39 5.2
6 7 5 88.99 5.2
-7 -7 -5 7.3 3.1
-7 -7 -5 6.3 2.3
-7 -7 -5 8.5 2.5
-8 -7 -5 28.9 4.2
-8 -7 -5 25.5 4
-8 -7 -5 26.9 5.1
-9 -7 -5 41.3 6.9
-9 -7 -5 30.4 5.2
-9 -7 -5 34.9 5
9 -8 -5 27.3 5.9
9 -8 -5 20.4 8.5
-9 8 5 13.7 6
-9 8 5 15.8 5.8
8 -8 -5 2.8 5.5
8 -8 -5 1.8 3.7
-8 8 5 -1.1 4.6
-8 8 5 2 3.4
7 -8 -5 37.6 7.4
7 -8 -5 30.3 5.5
-7 8 5 41.5 6.7
-7 8 5 34.1 5.7
6 -8 -5 47 7.6
6 -8 -5 53.49 6.7
-6 8 5 53.19 5.6
5 -8 -5 12.4 3.9
5 -8 -5 18.5 3.8
-5 8 5 18.6 3.9
4 -8 -5 9.4 2.4
4 -8 -5 2.3 2.6
-4 8 5 4.6 1.9
3 -8 -5 20.9 4
3 -8 -5 17.3 3.1
-3 8 5 20.1 3.1
2 -8 -5 20.7 2.9
2 -8 -5 14.6 2.9
-2 8 5 25.8 2.8
1 -8 -5 55.09 4.4
1 -8 -5 64.99 4.1
1 -8 -5 63.99 4.6
-1 8 5 60.09 4.4
-1 8 5 59.89 3.8
-1 8 5 56.39 3.8
0 -8 -5 4.2 1.3
0 -8 -5 5.9 1.3
0 -8 -5 2.3 1.3
0 8 5 3 1
0 8 5 2.7 1.2
0 8 5 2.4 0.9
-1 -8 -5 51.19 3.3
-1 -8 -5 62.99 3.2
-1 -8 -5 58.29 4
1 8 5 58.29 3.3
1 8 5 62.09 3.1
-2 -8 -5 21.3 1.5
-2 -8 -5 24.9 1.8
-2 -8 -5 22.6 2.5
2 8 5 20.1 1.8
2 8 5 18.7 1.7
-3 -8 -5 19.9 2.8
-3 -8 -5 23.1 1.6
-3 -8 -5 19.3 1.7
-3 -8 -5 17.4 1.4
3 8 5 18.8 1.9
3 8 5 22.4 1.9
-4 -8 -5 8.8 1.4
-4 -8 -5 7.6 2
-4 -8 -5 7.5 1.1
-4 -8 -5 5.4 1.2
4 8 5 8.5 1.6
-5 -8 -5 21.6 2.2
-5 -8 -5 17.8 3.2
-5 -8 -5 20.5 2.6
-5 -8 -5 17.8 2.1
-5 -8 -5 19.4 2.1
5 8 5 20.1 2.4
-6 -8 -5 47.3 5.1
-6 -8 -5 47.5 3.5
-6 -8 -5 52.59 3.9
-6 -8 -5 53.39 4.2
-6 -8 -5 44.8 3.9
6 8 5 49.6 3.9
-7 -8 -5 34.9 3.6
-7 -8 -5 40.2 5.4
-7 -8 -5 23 3.6
7 8 5 36.3 3.9
-8 -8 -5 -1.8 3.2
-8 -8 -5 -1.3 2.4
-8 -8 -5 -3 2.6
-9 -8 -5 14.2 5.1
8 -9 -5 5 3.8
8 -9 -5 1.8 6
-8 9 5 7.8 4.4
-8 9 5 6.7 5.1
7 -9 -5 11.5 5.4
7 -9 -5 19.3 4.5
-7 9 5 15.9 4.6
-7 9 5 21.9 4.8
6 -9 -5 16.8 4
6 -9 -5 18.1 5
-6 9 5 12.3 3.7
5 -9 -5 114.59 8.2
5 -9 -5 111.59 9.5
-5 9 5 114.29 8.2
4 -9 -5 7.4 3.1
4 -9 -5 13.3 3.2
-4 9 5 14.7 3.1
3 -9 -5 70.29 6.3
3 -9 -5 75.39 5.5
-3 9 5 77.29 5.7
2 -9 -5 39.9 4.2
2 -9 -5 37.9 3.5
-2 9 5 42 3.5
1 -9 -5 82.59 5.6
1 -9 -5 72.09 4.6
-1 9 5 79.29 4.7
-1 9 5 67.29 4.2
0 -9 -5 167.58 7.9
0 -9 -5 191.88 9.1
0 9 5 175.88 8.5
0 9 5 213.78 8.3
0 9 5 161.18 7.6
-1 -9 -5 75.09 4.8
-1 -9 -5 64.29 3.6
-1 -9 -5 69.79 4.2
1 9 5 69.79 3.9
1 9 5 74.49 3.6
-2 -9 -5 47 2.9
-2 -9 -5 39.6 2.3
-2 -9 -5 41.3 3.6
2 9 5 36.9 2.8
2 9 5 47.9 2.6
-3 -9 -5 75.39 3.2
-3 -9 -5 80.19 3.7
-3 -9 -5 67.79 3.4
-3 -9 -5 72.99 5
3 9 5 77.49 3.5
3 9 5 77.39 4.2
-4 -9 -5 13.4 1.3
-4 -9 -5 10.8 1.1
-4 -9 -5 13.6 1.5
-4 -9 -5 11.7 2.4
4 9 5 8.7 1.7
-5 -9 -5 106.59 4.9
-5 -9 -5 105.79 5.2
-5 -9 -5 105.59 4.6
-5 -9 -5 106.79 7
5 9 5 111.89 5.7
-6 -9 -5 14.7 2.3
-6 -9 -5 16.5 2.7
-6 -9 -5 10.3 2.6
-6 -9 -5 14.9 2.2
-6 -9 -5 12.6 1.7
6 9 5 12.7 2.2
-7 -9 -5 22.4 2.5
-7 -9 -5 22.8 4.3
-7 -9 -5 20.2 3
7 9 5 19.1 3
-8 -9 -5 4.7 3.5
-8 -9 -5 6.9 3.3
-8 -9 -5 8.8 3.8
8 -10 -5 75.29 11.6
8 -10 -5 62.09 8.6
-8 10 5 79.79 10.4
-8 10 5 79.49 8.7
7 -10 -5 7.6 3.7
7 -10 -5 8.6 5.7
-7 10 5 6.9 4.3
-7 10 5 14.5 4.2
6 -10 -5 137.29 9.9
6 -10 -5 110.49 11
-6 10 5 126.99 9.3
-6 10 5 141.69 10.9
5 -10 -5 13.1 4.4
5 -10 -5 8 2.8
-5 10 5 12.4 3.3
4 -10 -5 18.1 3.5
4 -10 -5 16.5 4.4
-4 10 5 13.5 3.1
3 -10 -5 49.2 5.5
3 -10 -5 48.6 4.5
-3 10 5 46.6 4.6
2 -10 -5 65.79 5.7
2 -10 -5 62.19 4.8
-2 10 5 64.09 4.7
1 -10 -5 36.1 3.2
1 -10 -5 37.8 3.9
-1 10 5 28.2 3
0 -10 -5 1.8 1
0 -10 -5 6.3 1.7
0 -10 -5 1.5 1.4
0 10 5 0.5 1.1
0 10 5 5.4 1.8
0 10 5 2.1 1
-1 -10 -5 46.3 3.9
-1 -10 -5 38.7 2.6
-1 -10 -5 29.6 3.1
1 10 5 38 2.4
1 10 5 40.3 3.1
-2 -10 -5 67.09 3.9
-2 -10 -5 61.69 4.5
-2 -10 -5 64.29 3.1
2 10 5 68.79 4
2 10 5 60.79 3.2
-3 -10 -5 50.29 3.1
-3 -10 -5 51.99 4.2
3 10 5 54.79 3.5
-4 -10 -5 15.1 2.6
-4 -10 -5 11 1.5
4 10 5 17.4 2.4
-5 -10 -5 8 1.6
-5 -10 -5 8.8 2.3
5 10 5 7.1 1.9
-6 -10 -5 112.19 6.7
-6 -10 -5 124.59 6.2
-6 -10 -5 133.89 5.1
-6 -10 -5 131.99 5.3
-6 -10 -5 125.29 8.2
6 10 5 137.79 6.8
-7 -10 -5 4.7 2.2
-7 -10 -5 11.2 3.1
-7 -10 -5 3.9 1.5
7 10 5 6.6 2.4
-8 -10 -5 80.39 7.6
8 -11 -5 -0.1 7.4
8 -11 -5 3.7 4
-8 11 5 13.8 4.8
-8 11 5 15.7 5.8
7 -11 -5 8.4 4.7
7 -11 -5 11.6 5.9
-7 11 5 8.4 3.6
-7 11 5 12.5 5.5
6 -11 -5 1.6 3
6 -11 -5 4.5 4
-6 11 5 3.2 4.1
-6 11 5 5.6 2.8
5 -11 -5 72.09 8
5 -11 -5 64.59 6.4
-5 11 5 74.49 6.4
4 -11 -5 53.39 5.5
4 -11 -5 67.19 8.5
-4 11 5 58.29 5.6
3 -11 -5 47.1 6.5
3 -11 -5 40.2 5
-3 11 5 38.9 4.1
2 -11 -5 123.19 8.8
2 -11 -5 138.29 7.7
-2 11 5 118.59 7.3
1 -11 -5 239.48 10.8
1 -11 -5 226.48 12
-1 11 5 234.18 10.7
0 -11 -5 20.1 3.3
0 -11 -5 17.7 2.4
0 11 5 23.1 2.8
0 11 5 22.5 2.4
-1 -11 -5 209.28 10.3
-1 -11 -5 252.87 11.5
-1 -11 -5 240.28 9.6
1 11 5 226.28 9.2
1 11 5 238.08 10.3
-2 -11 -5 127.89 5.2
-2 -11 -5 136.49 7.4
-2 -11 -5 109.99 6.1
2 11 5 131.39 6.4
2 11 5 118.89 5.2
-3 -11 -5 37.8 3
-3 -11 -5 43 4
3 11 5 40.2 3.2
-4 -11 -5 52.59 3.4
-4 -11 -5 61.89 5
4 11 5 67.19 4.2
-5 -11 -5 60.79 5.2
-5 -11 -5 58.29 3.6
5 11 5 67.99 4.4
-6 -11 -5 4.9 2.4
-6 -11 -5 3.5 2.1
6 11 5 4 2
-7 -11 -5 10.2 3.3
-8 -11 -5 1.4 3.3
7 -12 -5 18.7 6.4
7 -12 -5 17.9 5.1
-7 12 5 20.5 5.1
-7 12 5 23.6 6
6 -12 -5 14.7 4.7
6 -12 -5 3.2 5.2
-6 12 5 8.3 3.1
-6 12 5 10 5.1
5 -12 -5 18.5 5
-5 12 5 19 4.1
4 -12 -5 27.1 4.6
4 -12 -5 31.7 6.2
-4 12 5 37 5.2
3 -12 -5 101.89 7.5
3 -12 -5 130.99 9.9
-3 12 5 119.09 7.7
2 -12 -5 136.99 9.4
2 -12 -5 139.19 8.1
-2 12 5 133.99 7.8
1 -12 -5 47.5 5.9
1 -12 -5 52.39 4.2
-1 12 5 47.4 4
0 -12 -5 18 3.4
0 -12 -5 22.6 2.9
0 12 5 22.9 3.1
0 12 5 23.8 2.6
-1 -12 -5 54.89 4.7
-1 -12 -5 52.69 3.4
-1 -12 -5 45.3 5.1
1 12 5 52.09 3.2
1 12 5 51.59 4.1
-2 -12 -5 147.79 5.8
-2 -12 -5 150.08 8.4
-2 -12 -5 144.79 7.3
2 12 5 133.49 5.7
2 12 5 146.89 7.3
-3 -12 -5 87.59 5.2
-3 -12 -5 109.59 6.7
3 12 5 112.29 6
-4 -12 -5 24.2 2.7
-4 -12 -5 39.3 4.1
4 12 5 35.6 3.4
-5 -12 -5 11.8 2.8
-5 -12 -5 10.5 1.9
5 12 5 7.2 2.2
-6 -12 -5 8.7 2.4
-6 -12 -5 12.3 3
6 12 5 9.2 2.2
-7 -12 -5 13.1 3.8
7 -13 -5 0 4
7 -13 -5 -3.5 6.2
-7 13 5 8 4.2
-7 13 5 -0.5 5.2
6 -13 -5 17.5 4.9
6 -13 -5 24 6.4
-6 13 5 16.9 4.3
-6 13 5 21.1 5.6
5 -13 -5 7.3 4.4
5 -13 -5 3.4 3.3
-5 13 5 4.1 2.6
-5 13 5 -0.6 3.8
4 -13 -5 -0.2 3.5
4 -13 -5 1 2.1
-4 13 5 1.4 2
-4 13 5 0.4 3.2
3 -13 -5 35.3 5.7
3 -13 -5 33.1 4.5
-3 13 5 42.6 5.2
2 -13 -5 14.8 4
2 -13 -5 17.5 3.1
-2 13 5 17.9 3.4
1 -13 -5 6.3 2.7
1 -13 -5 6.3 2.1
-1 13 5 5.2 2.1
0 -13 -5 50.29 5.2
0 -13 -5 48.2 4.1
0 13 5 48.9 3.7
0 13 5 48.5 4.1
-1 -13 -5 11.4 2.8
-1 -13 -5 7.9 1.7
1 13 5 4.8 1.3
1 13 5 6.8 2.3
-2 -13 -5 18.4 3.2
2 13 5 18.5 2.8
-3 -13 -5 40.1 4.2
-3 -13 -5 34.1 3.6
3 13 5 39.7 3.9
-4 -13 -5 0.7 1.8
-4 -13 -5 3.8 1.8
4 13 5 0.2 2
-5 -13 -5 1.2 2.3
5 13 5 6.1 2.3
-6 -13 -5 14.3 3.5
-7 -13 -5 4 3.4
6 -14 -5 5.7 4.2
6 -14 -5 10.2 5.8
-6 14 5 3.3 5.5
-6 14 5 6.1 3.9
5 -14 -5 15.8 4.6
5 -14 -5 35.2 7.7
-5 14 5 18.2 4.8
-5 14 5 20.1 4.3
4 -14 -5 7.9 3.4
4 -14 -5 5.6 4.6
-4 14 5 4 3.7
-4 14 5 10.3 3.5
3 -14 -5 36.2 5.2
3 -14 -5 38.6 6.5
-3 14 5 36.3 5.5
-3 14 5 48.3 5.1
2 -14 -5 2.4 2.8
2 -14 -5 -0.5 2
-2 14 5 1.2 2.7
-2 14 5 2 2.1
1 -14 -5 153.38 8.6
1 -14 -5 149.59 10.3
-1 14 5 163.98 9.2
-1 14 5 167.98 9.1
0 -14 -5 5.2 1.8
0 -14 -5 1.8 2.2
0 14 5 5.1 2.3
0 14 5 8.7 2.7
-1 -14 -5 160.28 7.4
-1 -14 -5 152.98 9.5
1 14 5 159.98 8.5
1 14 5 153.48 7.6
1 14 5 161.88 7
-2 -14 -5 3.1 2.2
2 14 5 0 1.8
-3 -14 -5 35.7 4.5
-3 -14 -5 37.4 4.2
3 14 5 35.9 4.3
-4 -14 -5 7 2.7
4 14 5 9.5 2.8
-5 -14 -5 15.3 3.7
5 14 5 16.2 3.3
-6 -14 -5 2.9 3
6 -15 -5 9.2 4.7
6 -15 -5 9.1 6.4
-6 15 5 2.6 4.9
-6 15 5 6.3 4.3
5 -15 -5 34.6 8.1
5 -15 -5 17.9 5.3
-5 15 5 31.6 6.8
-5 15 5 25.7 5
4 -15 -5 7.9 3.9
4 -15 -5 6.8 4.4
-4 15 5 9.8 3.6
-4 15 5 4.8 3.9
3 -15 -5 13.7 4.8
3 -15 -5 13.6 3.6
-3 15 5 14.1 3.7
-3 15 5 16.1 4.3
2 -15 -5 30.3 5.6
2 -15 -5 31 4.4
-2 15 5 28 4.6
-2 15 5 30.7 4.6
1 -15 -5 46.4 6.8
1 -15 -5 52.49 4.8
-1 15 5 40.2 5.1
-1 15 5 54.49 5.3
0 -15 -5 -0.4 1.9
0 -15 -5 3.1 2.7
0 15 5 0.6 2.2
0 15 5 -3 2.1
-1 -15 -5 50.89 3.7
-1 -15 -5 53.99 5.5
1 15 5 51.29 4.8
1 15 5 47.9 3.4
1 15 5 42 3.8
-2 -15 -5 40 5.4
2 15 5 37.3 4.5
-3 -15 -5 9.7 3.2
3 15 5 17.8 3.2
-4 -15 -5 3.8 2.6
4 15 5 3.6 2.8
-5 -15 -5 26.3 4.2
-6 -15 -5 5.6 3.2
5 -16 -5 43.7 6.9
5 -16 -5 33.5 8.6
-5 16 5 43.6 6.5
-5 16 5 40.9 8
4 -16 -5 25.3 6.8
4 -16 -5 21.6 5.1
-4 16 5 18.1 6
-4 16 5 20.8 4.3
3 -16 -5 5.4 3.5
3 -16 -5 10.1 4.9
-3 16 5 7 4.2
-3 16 5 5.1 2.7
2 -16 -5 31 4.8
2 -16 -5 20.9 5.3
-2 16 5 31.6 5
-2 16 5 28.4 4.9
1 -16 -5 16.3 4.3
1 -16 -5 14 3.3
-1 16 5 14.9 3.2
-1 16 5 16.2 4
0 -16 -5 2.6 3.1
0 -16 -5 2.7 2.2
0 16 5 1.6 2.5
0 16 5 -0.5 2.5
-1 -16 -5 11.6 3.9
1 16 5 11.9 2.3
1 16 5 21.5 3.8
-2 -16 -5 28.1 4.6
2 16 5 32 4.2
-3 -16 -5 1.7 2.6
3 16 5 12.1 3.3
-4 -16 -5 17.9 3.8
-5 -16 -5 40.2 5.8
4 -17 -5 23.3 5.4
4 -17 -5 32.9 7.8
-4 17 5 21.4 4.6
-4 17 5 38.2 7.1
3 -17 -5 -3.3 4.2
3 -17 -5 7 3.8
-3 17 5 2.2 4.4
-3 17 5 -0.4 3.3
2 -17 -5 33.5 7
2 -17 -5 43.9 5.8
-2 17 5 42.3 6.2
-2 17 5 27.4 4.7
1 -17 -5 24.5 4.2
1 -17 -5 26.7 5.5
-1 17 5 31.2 5
-1 17 5 27 4.6
0 -17 -5 16.5 4.3
0 -17 -5 21.3 3.4
0 17 5 20.7 3.9
0 17 5 24.9 4.4
-1 -17 -5 34.6 5.9
1 17 5 30.2 4.6
-2 -17 -5 43.2 6.5
2 17 5 46 5.3
-3 -17 -5 -3.6 3
3 17 5 6.1 3.6
-4 -17 -5 27.6 5.1
3 -18 -5 -5.9 5.3
3 -18 -5 4.7 4.1
-3 18 5 6.6 5.1
-3 18 5 3.4 4.2
2 -18 -5 5 3.8
2 -18 -5 -0.3 4.3
-2 18 5 2.5 4.5
-2 18 5 -2.5 3.5
1 -18 -5 9.7 3.2
1 -18 -5 11.9 4.8
-1 18 5 11.1 4.3
-1 18 5 3 3.5
0 -18 -5 30.4 6.3
0 18 5 32 5.2
-1 -18 -5 -1.2 3.9
1 18 5 6.6 3.5
-2 -18 -5 6.3 3.5
2 18 5 3.4 3.5
-3 -18 -5 4.8 3.6
1 -19 -5 6.3 4.7
-1 19 5 7.1 4
0 -19 -5 -6 4.5
0 19 5 2.5 3.7
-1 -19 -5 7.9 5
1 19 5 8.4 4.1
1 19 -6 20 5.7
-1 -19 6 22.6 6.6
0 19 -6 6.1 4.6
0 -19 6 5.3 5.4
-1 19 -6 25.5 6.2
1 -19 6 29.3 7
3 18 -6 18.1 5.5
-3 -18 6 23 5.4
2 18 -6 58.39 7.7
-2 -18 6 56.29 7.7
1 18 -6 9.2 4.4
-1 -18 6 2.5 4.7
0 18 -6 -2.1 3.6
0 -18 6 -1.2 4.3
-1 18 -6 5 3.5
-1 18 -6 6.1 4.1
1 -18 6 8.1 5.2
-2 18 -6 57.79 8
-2 18 -6 49.3 6.9
2 -18 6 57.79 9.2
-3 18 -6 23.9 5.7
-3 18 -6 21.4 5.7
3 -18 6 10.7 6.7
4 17 -6 11.6 5.7
3 17 -6 2.2 4.3
-3 -17 6 1.9 3.7
2 17 -6 22.6 4.9
-2 -17 6 26.1 5.4
1 17 -6 3.4 3.4
-1 -17 6 9 4.1
0 17 -6 2.1 2.9
0 17 -6 5.7 2.5
0 -17 6 -4.7 3.4
-1 17 -6 10 3.1
-1 17 -6 7.3 3.5
1 -17 6 3.3 4.2
-2 17 -6 23.4 4.5
-2 17 -6 19.9 5.1
2 -17 6 21.6 6.6
-3 17 -6 6.4 4.2
-3 17 -6 2 4
3 -17 6 -0.4 5.1
-4 17 -6 9.2 4.9
-4 17 -6 12 5.2
4 -17 6 12.8 7.2
5 16 -6 13.9 5.6
4 16 -6 64.89 8.3
-4 -16 6 55.09 5.9
3 16 -6 15.3 4.2
-3 -16 6 18.7 4.1
2 16 -6 2.8 3.3
-2 -16 6 3 3
1 16 -6 4.4 3.2
1 16 -6 4 1
-1 -16 6 6 3.7
0 16 -6 74.79 5.1
0 16 -6 65.89 7
0 -16 6 75.19 8
-1 16 -6 8 2.6
-1 16 -6 10.9 3.6
1 -16 6 9.2 4.1
-2 16 -6 9 3.5
-2 16 -6 2.4 3.1
2 -16 6 2.6 3.6
-3 16 -6 9.3 4
-3 16 -6 22.5 4.5
3 -16 6 14.5 5
-4 16 -6 46.3 6.3
-4 16 -6 45.5 6.8
4 -16 6 45.9 9.2
-5 16 -6 17.3 5.8
-5 16 -6 9.5 4.6
5 -16 6 19 7.8
6 15 -6 6.9 5.5
5 15 -6 20.9 5.7
-5 -15 6 24.3 4.1
4 15 -6 26 5.7
-4 -15 6 23.9 3.9
3 15 -6 9.2 3.8
-3 -15 6 7.1 3
2 15 -6 26.9 4.9
-2 -15 6 29.9 4.6
1 15 -6 1 1.4
1 15 -6 5.5 2.8
1 15 -6 1.9 1.1
-1 -15 6 4.7 3.1
0 15 -6 50.39 5.5
0 15 -6 51.89 4.3
0 15 -6 53.59 5
0 -15 6 62.69 6.9
-1 15 -6 0 2.6
-1 15 -6 -0.5 2.3
1 -15 6 2.5 3.1
-2 15 -6 22.8 4.4
-2 15 -6 23.4 4.5
2 -15 6 21.2 5
-3 15 -6 6.8 3.4
-3 15 -6 6.2 3.5
3 -15 6 9.8 5
-4 15 -6 23.1 4.4
-4 15 -6 19.4 4.9
4 -15 6 29.8 6.9
-5 15 -6 26.3 5.6
-5 15 -6 15 5.2
5 -15 6 46.5 9.4
-6 15 -6 12.4 5
-6 15 -6 4.2 4.3
6 -15 6 11.4 6.9
6 14 -6 23.8 6.3
5 14 -6 3.1 4.3
-5 -14 6 3.1 2.2
4 14 -6 88.89 7.9
-4 -14 6 82.19 6.1
3 14 -6 32.1 5.1
-3 -14 6 29.7 4.2
2 14 -6 40.4 5.6
-2 -14 6 37.2 4.8
1 14 -6 99.19 4.7
1 14 -6 105.59 4.9
1 14 -6 104.59 7.7
-1 -14 6 107.19 7.9
0 14 -6 120.49 8.3
0 14 -6 128.19 6.5
0 14 -6 107.69 6.3
0 -14 6 107.29 8.6
-1 14 -6 110.19 8.1
-1 14 -6 95.29 6.6
1 -14 6 116.09 9.3
-2 14 -6 35.3 5.4
-2 14 -6 36 5
2 -14 6 40.1 6.6
-3 14 -6 26.3 4.6
-3 14 -6 30.4 4.6
3 -14 6 25.8 5.8
-4 14 -6 84.49 8
-4 14 -6 76.59 7.1
4 -14 6 100.39 10.5
-5 14 -6 4.4 4.1
-5 14 -6 1.3 3.2
5 -14 6 1.6 5
-6 14 -6 15.5 5.1
-6 14 -6 13.5 5.4
6 -14 6 19.9 7.3
7 13 -6 64.69 8.9
6 13 -6 10.6 4.6
-6 -13 6 19.2 2.8
5 13 -6 48.8 6.9
-5 -13 6 36.4 3.8
4 13 -6 10.8 3.4
-4 -13 6 11.8 2.6
3 13 -6 15.9 3.7
-3 -13 6 22.1 3.3
2 13 -6 19.2 3.6
-2 -13 6 13.7 2.9
1 13 -6 53.89 3
1 13 -6 50.79 3.2
1 13 -6 47.7 5.9
-1 -13 6 44.7 5.4
0 13 -6 76.49 4.9
0 13 -6 86.19 5.3
0 13 -6 75.09 6.3
0 -13 6 93.29 7.3
-1 13 -6 54.89 5.4
-1 13 -6 41.9 4.2
1 -13 6 46 6.2
-2 13 -6 12.6 3.3
-2 13 -6 12 3.2
2 -13 6 19 4.8
-3 13 -6 17.7 3.8
-3 13 -6 15.8 3.6
3 -13 6 15.8 5.2
-4 13 -6 8.1 3.5
-4 13 -6 5.6 2.7
4 -13 6 10.5 4.5
-5 13 -6 57.09 7.3
-5 13 -6 38.1 5.4
5 -13 6 48.1 8.9
-6 13 -6 10.9 4.5
-6 13 -6 20 5.2
6 -13 6 20.2 6.9
-7 13 -6 57.19 7.6
-7 13 -6 70.49 9.7
7 -13 6 64.79 11.7
7 12 -6 32.4 6.4
6 12 -6 0.2 3.7
-6 -12 6 6.3 1.9
5 12 -6 16.9 4.8
5 12 -6 19 4.6
-5 -12 6 14 2.3
-5 -12 6 10.4 4.5
4 12 -6 55.69 6
4 12 -6 57.89 6.2
-4 -12 6 59.69 4.2
3 12 -6 137.59 8.8
3 12 -6 114.59 7.3
-3 -12 6 127.69 6.9
2 12 -6 188.28 10.6
-2 -12 6 190.28 9.6
1 12 -6 119.69 5.4
1 12 -6 122.39 5.6
1 12 -6 122.09 7.9
-1 -12 6 128.99 7.7
0 12 -6 276.87 11.4
0 12 -6 256.97 11.3
0 12 -6 268.67 13.2
0 -12 6 250.57 13.3
-1 12 -6 127.59 7.5
-1 12 -6 120.49 8
1 -12 6 140.59 9.3
-2 12 -6 195.88 10.6
-2 12 -6 214.58 11.2
2 -12 6 188.18 12.5
-3 12 -6 135.89 8.9
-3 12 -6 121.79 8.3
3 -12 6 141.99 10.8
-4 12 -6 51.49 5.3
-4 12 -6 58.39 6
4 -12 6 52.59 7.9
-5 12 -6 16.9 3.7
-5 12 -6 19.3 5
5 -12 6 14.3 5.5
-6 12 -6 3.5 2.7
-6 12 -6 5 4.1
6 -12 6 2.2 4.8
-7 12 -6 20 4.9
-7 12 -6 23.3 6.7
7 -12 6 38.8 9
8 11 -6 16.7 5.7
7 11 -6 4 4.2
-7 -11 6 1 1.8
6 11 -6 118.09 9
-6 -11 6 99.19 5.5
5 11 -6 16.1 4.2
5 11 -6 14.5 3.9
-5 -11 6 11.4 3.7
-5 -11 6 15.3 2.3
4 11 -6 16.9 4
4 11 -6 19.2 3.9
-4 -11 6 19.5 2.5
3 11 -6 5.9 2.4
3 11 -6 5.8 2.3
-3 -11 6 5 1.7
2 11 -6 531.05 21.5
2 11 -6 587.84 23.8
-2 -11 6 588.24 22.3
1 11 -6 63.79 3.6
1 11 -6 71.19 3.6
1 11 -6 69.59 5.4
-1 -11 6 68.99 5.2
0 11 -6 8.2 1.8
0 11 -6 6.8 2.2
0 11 -6 9.1 1.9
0 -11 6 6.8 2.5
-1 11 -6 69.09 5.1
-1 11 -6 86.39 6
1 -11 6 61.99 5.9
-2 11 -6 561.94 23.5
-2 11 -6 583.64 23.5
2 -11 6 571.34 25.7
-3 11 -6 4.1 2.5
-3 11 -6 2.7 1.9
3 -11 6 8.3 3.9
-4 11 -6 12.7 3
-4 11 -6 20.9 4.1
4 -11 6 16.8 4.9
-5 11 -6 16.6 4.4
-5 11 -6 9.9 3
5 -11 6 19.9 5.6
-6 11 -6 103.19 9.2
-6 11 -6 93.69 7.7
6 -11 6 114.79 11.7
-7 11 -6 1.8 2.8
-7 11 -6 -3.6 3.8
7 -11 6 11.1 5.7
-8 11 -6 12.2 4.8
-8 11 -6 22.3 6.2
8 -11 6 17.5 8.5
8 10 -6 5.8 5.2
7 10 -6 6 4.4
-7 -10 6 8.5 2
6 10 -6 36.4 5.6
-6 -10 6 33.6 4.9
-6 -10 6 31.6 2.9
5 10 -6 65.19 6.4
-5 -10 6 61.69 3.8
-5 -10 6 70.29 5.8
4 10 -6 16 3.6
4 10 -6 14.2 2.9
-4 -10 6 12.9 2.9
-4 -10 6 13.2 1.9
3 10 -6 82.59 5.5
3 10 -6 91.59 6.7
-3 -10 6 94.19 5
2 10 -6 16.4 3.1
2 10 -6 14.6 1
2 10 -6 14.3 2.2
-2 -10 6 18.4 2.5
1 10 -6 31.6 2.1
1 10 -6 31.5 2.7
1 10 -6 29.7 2.4
1 10 -6 28.7 3.8
-1 -10 6 29.6 3.1
0 10 -6 46.9 3.5
0 10 -6 45 3.4
0 10 -6 51.09 4.4
0 -10 6 43.5 4.3
-1 10 -6 35.4 3.5
-1 10 -6 36.7 4.5
1 -10 6 26.5 4.4
-2 10 -6 18.4 3.2
-2 10 -6 17.3 3.1
2 -10 6 10.7 3.4
-3 10 -6 77.09 6.3
-3 10 -6 88.69 6.2
3 -10 6 87.39 8.1
-4 10 -6 14.7 3.2
-4 10 -6 10.7 2.9
4 -10 6 13.9 4.4
-5 10 -6 56.39 5.4
-5 10 -6 55.89 6.9
5 -10 6 57.09 8.4
-6 10 -6 33.9 5.7
-6 10 -6 30.1 4.6
6 -10 6 24.7 6.5
-7 10 -6 7.1 3.1
-7 10 -6 7.6 4.8
7 -10 6 1.5 6.3
-8 10 -6 13.2 4.1
-8 10 -6 -4.3 4.9
8 -10 6 11.4 7
8 9 -6 46.2 7.6
-8 -9 6 49.1 4.7
7 9 -6 10.1 4
-7 -9 6 5.6 1.9
-7 -9 6 4.1 1.9
6 9 -6 47.9 6.2
-6 -9 6 31.5 2.3
-6 -9 6 33.7 4.6
-6 -9 6 36.7 2.7
-6 -9 6 29.5 2.8
5 9 -6 32.6 5.2
-5 -9 6 32.2 4.1
-5 -9 6 32.9 2.5
4 9 -6 211.28 11.8
4 9 -6 230.58 10.5
-4 -9 6 220.98 10.2
-4 -9 6 223.68 9
3 9 -6 123.59 6.4
3 9 -6 120.79 7.9
-3 -9 6 133.09 5.9
2 9 -6 389.76 16.9
2 9 -6 396.86 13.7
2 9 -6 379.26 14.9
2 9 -6 383.86 13.8
-2 -9 6 383.46 15.1
1 9 -6 6.2 1.1
1 9 -6 8.2 1.6
1 9 -6 6 2
1 9 -6 5.5 1.3
-1 -9 6 7.5 1.4
-1 -9 6 7.4 1.7
0 9 -6 41.6 3.1
0 9 -6 42.9 3.2
0 9 -6 41 3.7
0 9 -6 43.1 3.2
0 -9 6 37 3.9
-1 9 -6 6.1 2
-1 9 -6 6.6 1.9
-1 9 -6 6.7 2
1 -9 6 7.2 2.6
-2 9 -6 405.36 17
-2 9 -6 404.76 17.1
2 -9 6 377.26 18.5
-3 9 -6 137.99 8.2
-3 9 -6 117.89 7.4
3 -9 6 142.49 9.9
-4 9 -6 219.78 11.1
-4 9 -6 223.38 12.1
4 -9 6 185.68 13.2
-5 9 -6 22.1 4.1
-5 9 -6 28.5 4.2
5 -9 6 26.1 5.9
-6 9 -6 37.2 6.4
-6 9 -6 32.4 4.5
6 -9 6 27 6.5
-7 9 -6 5.5 3.3
-7 9 -6 1.9 3.9
7 -9 6 6.8 4.5
-8 9 -6 52.59 8.6
-8 9 -6 35.1 5.8
8 -9 6 39.3 8.7
9 8 -6 17 6
-9 -8 6 16.5 6.1
8 8 -6 24.2 5.8
-8 -8 6 28.1 3.9
-8 -8 6 26.3 3.7
7 8 -6 42.8 6.4
-7 -8 6 38.3 3.7
-7 -8 6 34.4 3.9
6 8 -6 183.48 11.3
6 8 -6 182.58 8
-6 -8 6 180.08 9.8
-6 -8 6 168.08 8.1
-6 -8 6 179.48 8
-6 -8 6 169.28 7.4
5 8 -6 115.09 8.3
5 8 -6 125.79 5.5
-5 -8 6 119.99 5.5
-5 -8 6 116.29 7
-5 -8 6 111.29 5.5
-5 -8 6 117.49 5.1
4 8 -6 109.69 6.2
4 8 -6 115.79 4.7
4 8 -6 116.59 8
-4 -8 6 102.99 5
-4 -8 6 119.79 6.3
-4 -8 6 115.99 4.7
3 8 -6 90.89 3.6
3 8 -6 88.59 5
3 8 -6 92.09 6.4
-3 -8 6 86.09 4.2
-3 -8 6 86.89 3.7
2 8 -6 95.69 3.8
2 8 -6 87.89 4.6
2 8 -6 90.79 4
2 8 -6 88.29 6
-2 -8 6 82.59 4
-2 -8 6 98.09 4.7
1 8 -6 35.6 3.4
1 8 -6 32.3 2.1
1 8 -6 30.8 2.3
1 8 -6 34.5 2.4
-1 -8 6 32.9 2.4
-1 -8 6 31 2.8
0 8 -6 48.7 3.2
0 8 -6 43.5 3.1
0 8 -6 48.1 3.3
0 8 -6 51.09 4.1
0 -8 6 37.1 3.6
0 -8 6 58.39 3.5
-1 8 -6 32.5 3.3
-1 8 -6 27.4 2.9
-1 8 -6 30.4 3
-1 8 -6 29.2 3.1
1 -8 6 26.9 3.1
1 -8 6 31 4.2
-2 8 -6 97.59 5.9
-2 8 -6 82.79 5.9
2 -8 6 108.19 7.5
-3 8 -6 91.39 5.8
-3 8 -6 79.99 6
3 -8 6 94.19 7.7
-4 8 -6 111.09 7.1
-4 8 -6 120.39 8.1
4 -8 6 114.09 9.4
-5 8 -6 95.49 7.7
-5 8 -6 93.39 6.8
5 -8 6 119.19 10
-6 8 -6 163.38 11.2
-6 8 -6 162.88 9.7
6 -8 6 163.38 13
-7 8 -6 40.9 6.2
-7 8 -6 40.5 5.7
7 -8 6 39.9 7.7
-8 8 -6 23 5.8
-8 8 -6 29.4 5.4
8 -8 6 24.7 6.9
-9 8 -6 7.6 8.7
-9 8 -6 20 5.5
-9 8 -6 26 6.7
9 -8 6 24.9 8.8
9 7 -6 24.9 6.3
-9 -7 6 20 6.9
-9 -7 6 29.5 4.9
8 7 -6 25.4 5.5
8 7 -6 22.5 3.7
-8 -7 6 29.3 3.9
-8 -7 6 25.1 4.2
7 7 -6 8.1 2.6
7 7 -6 20 4.6
-7 -7 6 10.4 2.4
-7 -7 6 6.3 2.7
6 7 -6 23.8 3.1
6 7 -6 25.1 4.6
-6 -7 6 24.7 2.9
-6 -7 6 22.7 4.1
-6 -7 6 23.8 3.2
-6 -7 6 27.1 2.7
5 7 -6 169.38 7.5
5 7 -6 174.58 10.2
-5 -7 6 164.68 8.6
-5 -7 6 175.88 7.4
-5 -7 6 165.98 7.1
-5 -7 6 154.48 7.6
4 7 -6 204.98 8.1
4 7 -6 206.78 11.1
-4 -7 6 199.58 7.8
-4 -7 6 197.48 7.9
-4 -7 6 196.38 9.1
3 7 -6 4.5 1.8
3 7 -6 1 1.2
3 7 -6 3.1 0.7
-3 -7 6 1 1.1
-3 -7 6 3.7 0.8
-3 -7 6 2.1 0.7
2 7 -6 70.69 3.5
2 7 -6 68.49 4.9
2 7 -6 69.59 3.1
-2 -7 6 67.29 3.3
-2 -7 6 68.29 3.5
1 7 -6 66.19 3.3
1 7 -6 68.39 4.6
1 7 -6 66.89 3.4
-1 -7 6 62.69 3.5
-1 -7 6 74.29 4.1
-1 -7 6 65.39 4.8
0 7 -6 472.45 19
0 7 -6 462.95 18
0 7 -6 470.65 18
0 7 -6 496.25 18.1
0 -7 6 494.95 18.2
0 -7 6 470.45 18.9
-1 7 -6 68.39 4.3
-1 7 -6 64.49 4.3
-1 7 -6 66.09 4.6
-1 7 -6 67.79 4.4
1 -7 6 71.79 5.2
1 -7 6 63.69 4.3
-2 7 -6 63.09 4.7
-2 7 -6 61.49 4.4
2 -7 6 74.49 5.8
-3 7 -6 5.4 1.9
-3 7 -6 1.7 1.4
3 -7 6 4.3 1.9
-4 7 -6 192.98 9.8
-4 7 -6 196.48 10.9
4 -7 6 194.28 12.3
-5 7 -6 158.08 10.2
-5 7 -6 147.29 8.7
5 -7 6 171.68 12
-6 7 -6 27.3 5
-6 7 -6 19.1 3.5
6 -7 6 18.9 5.2
-7 7 -6 16.6 4.3
-7 7 -6 12.7 3.6
7 -7 6 16.8 4.9
-8 7 -6 34.1 5.5
-8 7 -6 20.6 5.5
-8 7 -6 26.6 7.5
8 -7 6 35.3 7.6
-9 7 -6 21.8 5.5
-9 7 -6 20.8 6.2
-9 7 -6 18.1 8.4
9 -7 6 12.9 7.7
9 6 -6 15.4 5.2
-9 -6 6 9.4 4.3
-9 -6 6 12.4 4
-9 -6 6 6.9 5.1
8 6 -6 21.7 3.7
8 6 -6 24.8 5.3
-8 -6 6 18.2 4.1
-8 -6 6 21.1 4
7 6 -6 41.2 5.9
7 6 -6 46.8 4.5
-7 -6 6 43.8 5
-7 -6 6 41.8 4.7
6 6 -6 0.1 2.5
6 6 -6 0.1 1.5
-6 -6 6 -4.8 1.8
-6 -6 6 1.1 1.6
-6 -6 6 -2 2.5
-6 -6 6 4.8 1.9
5 6 -6 45.5 4.9
5 6 -6 46.3 3.4
-5 -6 6 42.1 2.9
-5 -6 6 40.8 3
-5 -6 6 37.6 4
4 6 -6 288.07 13.9
4 6 -6 286.77 11.3
-4 -6 6 280.47 10.9
-4 -6 6 296.47 10.9
-4 -6 6 280.67 11.8
3 6 -6 83.49 4.3
3 6 -6 89.19 5.9
3 6 -6 82.49 3.9
-3 -6 6 77.19 3.7
-3 -6 6 86.19 3.6
-3 -6 6 86.19 4.3
2 6 -6 692.53 24.1
2 6 -6 677.03 24.3
2 6 -6 711.93 26.6
-2 -6 6 664.13 25.9
-2 -6 6 694.93 24.2
-2 -6 6 691.13 24.3
1 6 -6 1410.66 49.4
1 6 -6 1444.76 49.5
1 6 -6 1462.35 51.39
-1 -6 6 1428.36 50.09
-1 -6 6 1446.36 49.9
-1 -6 6 1429.46 50.89
0 6 -6 632.94 23.1
0 6 -6 620.34 23.9
0 6 -6 658.13 23.1
0 6 -6 612.94 23
0 -6 6 641.34 23.9
0 -6 6 635.74 23.2
0 -6 6 626.24 23.6
-1 6 -6 1444.86 51.09
-1 6 -6 1454.65 50.99
-1 6 -6 1439.86 50.79
-1 6 -6 1469.55 51.29
1 -6 6 1393.36 50.69
1 -6 6 1435.56 52.09
1 -6 6 1422.46 50.99
-2 6 -6 713.23 25.9
-2 6 -6 684.13 26.3
-2 6 -6 667.93 26.8
-2 6 -6 658.53 25.9
2 -6 6 664.33 26.1
2 -6 6 723.13 27.9
-3 6 -6 81.59 5.8
-3 6 -6 87.39 5.4
3 -6 6 86.29 6.9
-4 6 -6 305.77 14.3
-4 6 -6 258.17 12.7
4 -6 6 317.97 16.3
-5 6 -6 36.3 5.3
-5 6 -6 36.1 3.9
5 -6 6 49.8 7.2
-6 6 -6 4.3 2.7
6 -6 6 2.8 3.6
-7 6 -6 40.2 5.1
-7 6 -6 35 6.1
7 -6 6 35.8 7.2
-8 6 -6 25.2 5.7
-8 6 -6 20.7 6.5
-8 6 -6 14.9 3.8
8 -6 6 24.7 6.8
-9 6 -6 9.2 7.4
-9 6 -6 0.2 4.8
-9 6 -6 2.9 3.7
9 -6 6 4.7 7
9 5 -6 24.9 5
9 5 -6 37.1 6.5
-9 -5 6 25.8 6.2
-9 -5 6 37.8 6.1
-9 -5 6 25.8 5.5
8 5 -6 1.2 2.8
8 5 -6 4.2 3.7
-8 -5 6 -2.3 3
-8 -5 6 6 3.4
7 5 -6 34.2 4.4
7 5 -6 33.9 5.3
-7 -5 6 38.6 5
-7 -5 6 35.4 4.6
6 5 -6 177.88 8.9
6 5 -6 168.18 10.6
-6 -5 6 179.98 9
-6 -5 6 168.98 9.4
5 5 -6 238.68 10.3
5 5 -6 235.48 12.5
-5 -5 6 227.58 10.7
-5 -5 6 232.28 9.8
-5 -5 6 236.28 10.3
4 5 -6 10.4 1.6
4 5 -6 5.9 2.4
-4 -5 6 13.8 2.1
-4 -5 6 9.4 1.4
-4 -5 6 10.2 1.5
3 5 -6 10.3 1.3
3 5 -6 4.8 1.8
-3 -5 6 11 1.5
-3 -5 6 8 1.1
-3 -5 6 7.9 2.2
-3 -5 6 8.2 0.8
2 5 -6 297.67 10.9
2 5 -6 300.87 11
2 5 -6 289.17 12.9
-2 -5 6 297.77 10.7
-2 -5 6 294.67 12.5
-2 -5 6 311.27 11.1
1 5 -6 451.25 17.6
1 5 -6 456.45 16.1
1 5 -6 432.16 15.7
-1 -5 6 452.85 16.3
-1 -5 6 431.06 17.2
-1 -5 6 450.35 16.3
0 5 -6 122.29 6.2
0 5 -6 134.79 5.8
0 5 -6 118.69 5.6
0 -5 6 134.89 6.3
0 -5 6 109.69 5.6
0 -5 6 120.49 5.9
-1 5 -6 439.66 17.1
-1 5 -6 451.55 17.2
-1 5 -6 437.56 17.1
-1 5 -6 450.65 17.6
1 -5 6 450.95 17.2
1 -5 6 439.46 16.9
1 -5 6 422.06 17.9
-2 5 -6 289.37 12.6
-2 5 -6 305.37 12.4
-2 5 -6 312.87 13
-2 5 -6 299.77 13.6
2 -5 6 294.27 12.9
2 -5 6 276.97 12.3
2 -5 6 313.07 14.2
-3 5 -6 8.4 1.8
-3 5 -6 5.4 1.8
3 -5 6 9.1 2.6
-4 5 -6 6.4 2.2
-4 5 -6 8.8 2
4 -5 6 9.3 3.1
-5 5 -6 215.08 12.1
-5 5 -6 225.28 11.1
5 -5 6 237.48 14.2
-6 5 -6 143.19 8.9
-6 5 -6 187.68 11
6 -5 6 161.98 12.2
-7 5 -6 27.6 5.4
-7 5 -6 38.1 4.9
-7 5 -6 34.9 7
7 -5 6 36.3 6.9
-8 5 -6 5.8 4.3
-8 5 -6 2.6 4.7
-8 5 -6 8 2.9
8 -5 6 9.5 4.9
-9 5 -6 20.8 5.8
-9 5 -6 23.9 4.8
-9 5 -6 32.3 8.9
9 -5 6 24.9 8.3
9 4 -6 70.99 8.7
9 4 -6 63.69 7.3
-9 -4 6 58.29 7.4
-9 -4 6 65.19 8.1
-9 -4 6 51.99 8.2
8 4 -6 0 2.6
8 4 -6 -1.1 3.2
-8 -4 6 5.7 4.1
-8 -4 6 2.2 3.3
-8 -4 6 7.3 3.4
7 4 -6 121.29 9.1
7 4 -6 116.09 7.6
-7 -4 6 127.49 8.4
-7 -4 6 124.29 8.2
6 4 -6 75.69 6.8
6 4 -6 80.39 5.6
-6 -4 6 89.39 6.4
-6 -4 6 82.49 6.1
5 4 -6 21 3.7
5 4 -6 19.6 2.7
-5 -4 6 18.7 3
-5 -4 6 15.9 2.7
-5 -4 6 16.6 2.3
4 4 -6 11.4 2.5
4 4 -6 7.8 1.4
-4 -4 6 8.7 1.5
-4 -4 6 11.2 1.8
-4 -4 6 12.9 1.8
3 4 -6 6.8 1.1
3 4 -6 6.9 1.7
-3 -4 6 5.4 1
-3 -4 6 5.5 0.9
-3 -4 6 5.4 1.1
-3 -4 6 4 1.5
2 4 -6 272.87 12.1
2 4 -6 291.07 10.5
-2 -4 6 271.37 11.8
-2 -4 6 282.17 10.5
1 4 -6 12.3 1.1
1 4 -6 10.6 0.8
-1 -4 6 12.9 1.3
-1 -4 6 13.5 2
-1 -4 6 9.9 1
0 4 -6 1 0.9
0 4 -6 2.9 0.8
0 4 -6 2.9 0.8
0 -4 6 2.4 0.9
0 -4 6 3 0.9
0 -4 6 1.1 0.7
-1 4 -6 11 1.9
-1 4 -6 11.9 1.7
-1 4 -6 8.6 1.6
1 -4 6 9 1.9
1 -4 6 17.4 2.3
-2 4 -6 284.17 13.1
-2 4 -6 296.27 12.4
-2 4 -6 291.67 12.2
-2 4 -6 285.57 11.6
2 -4 6 290.97 11.8
2 -4 6 278.27 12.2
2 -4 6 274.97 13.2
-3 4 -6 5.7 1.4
-3 4 -6 6.5 1.9
3 -4 6 4.9 2.1
3 -4 6 1.9 1.2
-4 4 -6 10.7 2
-4 4 -6 12.4 2.6
4 -4 6 5.5 2.8
-5 4 -6 15.4 2.6
-5 4 -6 16.2 3.4
5 -4 6 15.1 3.9
-6 4 -6 70.49 6.7
-6 4 -6 76.79 9.9
-6 4 -6 85.19 6.2
6 -4 6 73.19 8.1
-7 4 -6 119.69 11.7
-7 4 -6 119.49 9.6
-7 4 -6 116.19 7.9
7 -4 6 128.69 11.3
-8 4 -6 6.8 4.1
-8 4 -6 3.1 4
-8 4 -6 6.4 2.9
8 -4 6 0.5 4.3
-9 4 -6 63.29 7.6
-9 4 -6 70.09 11.4
-9 4 -6 84.09 10.4
9 -4 6 65.09 10.3
9 3 -6 9.3 4.5
9 3 -6 7.2 4.3
-9 -3 6 8.8 4.4
-9 -3 6 20.7 5.9
-9 -3 6 1.5 4.7
8 3 -6 48.6 5.8
8 3 -6 50.39 7
-8 -3 6 36.6 6
-8 -3 6 46.3 6.3
-8 -3 6 37.3 6.4
7 3 -6 20.2 4.2
7 3 -6 21.6 3.4
-7 -3 6 11.8 3.6
-7 -3 6 9.9 3
6 3 -6 56.19 4.6
6 3 -6 46.9 4.8
6 3 -6 53.19 5.6
-6 -3 6 47.2 4.9
-6 -3 6 43 4.7
5 3 -6 10.1 2
5 3 -6 10.9 2.5
5 3 -6 8.9 2.6
-5 -3 6 12.9 2.6
-5 -3 6 12.7 2.4
4 3 -6 146.89 6.7
4 3 -6 144.59 8.2
4 3 -6 133.29 6.6
-4 -3 6 131.29 6.6
-4 -3 6 135.49 6.8
-4 -3 6 130.69 6.3
3 3 -6 578.24 23.6
3 3 -6 601.84 21.8
-3 -3 6 601.64 21.6
-3 -3 6 600.24 21.5
-3 -3 6 610.44 21.4
-3 -3 6 588.44 23.3
2 3 -6 111.59 6.2
2 3 -6 112.69 4.9
-2 -3 6 122.69 6.1
-2 -3 6 110.89 4.8
1 3 -6 162.08 6
1 3 -6 165.48 5.8
1 3 -6 166.88 7.6
1 3 -6 168.38 6.6
-1 -3 6 164.78 6
-1 -3 6 173.18 7.5
-1 -3 6 168.68 6.7
0 3 -6 250.67 10
0 3 -6 244.08 9.6
0 3 -6 242.58 9.7
0 -3 6 262.07 9.8
0 -3 6 238.88 9.8
0 -3 6 238.88 9.9
-1 3 -6 166.98 7.5
-1 3 -6 177.28 8.2
-1 3 -6 170.28 7.4
1 -3 6 171.28 8.2
1 -3 6 169.58 7.2
1 -3 6 169.68 7.6
-2 3 -6 99.69 5.7
-2 3 -6 109.49 6.5
-2 3 -6 118.79 5.8
-2 3 -6 101.79 5.1
2 -3 6 113.39 5.9
2 -3 6 106.99 6.5
2 -3 6 97.99 5.1
-3 3 -6 604.54 22.2
-3 3 -6 580.74 23
-3 3 -6 574.04 24.3
-3 3 -6 612.94 23.3
3 -3 6 578.34 23.1
3 -3 6 555.94 22.4
3 -3 6 631.24 25
-4 3 -6 131.69 7.8
-4 3 -6 127.99 6.7
4 -3 6 134.59 9
-5 3 -6 8.4 2
-5 3 -6 5.2 2.2
-5 3 -6 9.3 3.5
5 -3 6 10.8 3.1
-6 3 -6 66.59 5
-6 3 -6 47.5 7.3
-6 3 -6 53.59 5.6
6 -3 6 38.4 6.6
-7 3 -6 20.7 5.6
-7 3 -6 14.4 4.1
-7 3 -6 22.1 3.7
7 -3 6 17.9 5
-8 3 -6 49.99 6.7
-8 3 -6 39.4 5.5
-8 3 -6 62.59 9.7
8 -3 6 60.19 8.8
-9 3 -6 17.3 4.3
-9 3 -6 17.6 7.1
-9 3 -6 12.9 5
9 -3 6 16.5 6.9
9 2 -6 34.3 6.4
9 2 -6 45.4 6.1
-9 -2 6 30.3 6.2
-9 -2 6 32 6.7
-9 -2 6 38.7 6.8
8 2 -6 9.1 3.3
8 2 -6 11.6 3.9
8 2 -6 7.8 4
-8 -2 6 12.7 5.2
-8 -2 6 8.9 3.6
-8 -2 6 13.9 4.4
7 2 -6 165.68 9.8
7 2 -6 182.68 11.3
7 2 -6 165.78 10.4
-7 -2 6 177.78 11.1
-7 -2 6 159.48 11.5
6 2 -6 203.18 10.3
6 2 -6 192.98 10.9
6 2 -6 201.28 11.6
-6 -2 6 203.08 11.3
5 2 -6 236.28 11.4
5 2 -6 223.88 12.2
5 2 -6 226.38 10.8
-5 -2 6 242.18 11.7
-5 -2 6 248.98 11.1
4 2 -6 144.99 7.4
4 2 -6 157.78 8.8
4 2 -6 147.99 7.1
-4 -2 6 145.49 7.1
-4 -2 6 146.59 6.9
-4 -2 6 155.78 7.7
3 2 -6 131.59 6.1
3 2 -6 132.09 6.1
3 2 -6 136.39 7.5
-3 -2 6 138.19 6
-3 -2 6 144.79 7.5
-3 -2 6 128.99 5.8
-3 -2 6 132.19 6.2
2 2 -6 203.88 8.1
2 2 -6 199.38 9.4
2 2 -6 201.68 7.6
-2 -2 6 204.48 7.3
-2 -2 6 214.68 9.3
-2 -2 6 206.28 8.1
1 2 -6 8.2 0.6
1 2 -6 14.3 1.9
1 2 -6 9.1 0.5
1 2 -6 9.3 1
-1 -2 6 11.5 1.7
-1 -2 6 11.5 1.1
0 2 -6 29.6 2.1
0 2 -6 34.6 2.2
0 2 -6 29.2 1.9
0 2 -6 32.8 2.3
0 -2 6 30.3 2.2
0 -2 6 30.8 2.1
0 -2 6 28.5 2
-1 2 -6 9.6 1.8
-1 2 -6 7.9 1.5
-1 2 -6 9.1 1.4
-1 2 -6 11.9 1.5
1 -2 6 12.5 1.7
1 -2 6 10.1 1.6
1 -2 6 10.8 1.2
-2 2 -6 205.18 10
-2 2 -6 205.08 9.1
-2 2 -6 202.28 9
-2 2 -6 212.98 8.4
-2 2 -6 197.98 10
2 -2 6 196.48 9.9
2 -2 6 207.28 8.5
2 -2 6 204.48 9.1
-3 2 -6 126.49 8
-3 2 -6 134.99 6.2
-3 2 -6 128.19 7
-3 2 -6 124.19 6.7
-3 2 -6 139.79 8.2
3 -2 6 115.59 6.8
3 -2 6 133.19 8.1
3 -2 6 126.09 6.4
-4 2 -6 159.58 10
-4 2 -6 146.89 8.1
-4 2 -6 144.59 7.1
-4 2 -6 139.19 7.6
4 -2 6 144.49 9.3
4 -2 6 135.39 7.6
-5 2 -6 234.28 13.7
-5 2 -6 218.38 10.4
-5 2 -6 211.78 11.5
5 -2 6 241.58 13.7
-6 2 -6 177.98 13
-6 2 -6 194.68 11.2
-6 2 -6 207.78 10.2
6 -2 6 183.78 12.9
-7 2 -6 157.58 9.3
-7 2 -6 181.38 10.9
-7 2 -6 154.88 12.4
7 -2 6 166.88 12.4
-8 2 -6 13.4 4
-8 2 -6 13.4 5.3
-8 2 -6 12.6 3.3
8 -2 6 9.4 4.4
-9 2 -6 27.9 5.3
-9 2 -6 42.6 6.8
-9 2 -6 37 8.3
9 -2 6 32.9 7.8
9 1 -6 17.6 6.2
9 1 -6 19.3 4.9
9 1 -6 25.6 5.1
-9 -1 6 14.3 5.1
-9 -1 6 28.5 6.1
-9 -1 6 13.5 5.6
8 1 -6 67.89 7.1
8 1 -6 59.99 7
8 1 -6 82.89 7.9
-8 -1 6 65.39 7.4
-8 -1 6 60.69 8.4
-8 -1 6 59.59 8
7 1 -6 146.99 10.3
7 1 -6 154.58 10.4
7 1 -6 154.98 9.3
-7 -1 6 151.28 10.4
-7 -1 6 164.38 11.4
6 1 -6 53.69 4.6
6 1 -6 54.69 5.4
6 1 -6 52.39 5.6
-6 -1 6 41.9 5.6
5 1 -6 155.58 9.5
5 1 -6 165.48 8.5
5 1 -6 171.98 9.3
-5 -1 6 162.88 8.5
4 1 -6 237.38 11.8
4 1 -6 231.18 10.8
4 1 -6 236.78 10.3
-4 -1 6 237.88 10.1
-4 -1 6 227.98 10.2
3 1 -6 12.4 1.7
3 1 -6 12.3 2.3
3 1 -6 14.5 2
-3 -1 6 11.8 2.4
-3 -1 6 12.3 1.6
-3 -1 6 11.9 1.6
2 1 -6 329.97 13.7
2 1 -6 323.17 12.2
2 1 -6 330.57 12.5
-2 -1 6 326.67 12.3
-2 -1 6 339.57 13.6
-2 -1 6 321.07 11.7
1 1 -6 1787.92 60.79
1 1 -6 1774.12 60.09
1 1 -6 1816.42 61.79
-1 -1 6 1639.84 60.19
-1 -1 6 1822.42 61.59
-1 -1 6 1794.62 60.79
0 1 -6 2319.47 80.19
0 1 -6 2325.67 79.89
0 1 -6 2366.06 80.19
0 1 -6 2335.67 80.09
0 -1 6 2309.37 79.99
0 -1 6 2415.56 80.29
0 -1 6 2305.27 80.09
-1 1 -6 1856.21 63.29
-1 1 -6 1798.52 61.99
-1 1 -6 1785.62 62.39
-1 1 -6 1789.22 63.19
1 -1 6 1835.02 63.19
1 -1 6 1791.42 61.89
1 -1 6 1826.82 63.39
1 -1 6 1760.72 62.49
-2 1 -6 331.27 12.5
-2 1 -6 345.47 14.6
-2 1 -6 339.37 13.4
-2 1 -6 322.07 14.4
2 -1 6 325.67 12.6
2 -1 6 335.77 13.4
2 -1 6 324.87 14.3
-3 1 -6 12.4 2.8
-3 1 -6 18.6 2.6
-3 1 -6 11.4 2.7
-3 1 -6 16 1.6
-3 1 -6 15.9 2.3
3 -1 6 16.9 3
3 -1 6 14.4 2.3
3 -1 6 10 1.7
-4 1 -6 249.38 13.2
-4 1 -6 236.78 11.3
-4 1 -6 247.38 10.9
-4 1 -6 237.38 10.2
4 -1 6 220.58 10.8
4 -1 6 236.28 12.7
-5 1 -6 154.98 8.8
-5 1 -6 149.29 7.8
-5 1 -6 147.49 10.3
5 -1 6 155.38 10.3
-6 1 -6 45.9 7.1
-6 1 -6 57.99 5.4
-6 1 -6 58.39 4.6
6 -1 6 60.79 7.9
-7 1 -6 141.69 9.8
-7 1 -6 140.99 8.5
-7 1 -6 137.89 11.4
7 -1 6 154.48 11.7
-8 1 -6 66.19 7.8
-8 1 -6 52.39 5.5
-8 1 -6 76.29 9.6
8 -1 6 69.89 9.5
-9 1 -6 23.9 5.8
-9 1 -6 14.1 4.2
-9 1 -6 20.1 6.4
9 -1 6 19.1 6
9 0 -6 5.4 3.6
9 0 -6 2.5 3.4
9 0 -6 4.8 4.9
-9 0 6 3 4.7
-9 0 6 2.9 5.1
-9 0 6 0.9 3.7
8 0 -6 3.8 2.9
8 0 -6 4.7 3
8 0 -6 3.4 4.1
-8 0 6 3.7 3.3
-8 0 6 4.9 3.6
-8 0 6 4.2 4.2
7 0 -6 60.29 6.2
7 0 -6 68.49 7.1
7 0 -6 58.69 5.8
-7 0 6 58.59 7.6
-7 0 6 83.59 7.8
6 0 -6 21 4
6 0 -6 17.6 3.1
6 0 -6 15.1 3.7
-6 0 6 21.7 4.4
5 0 -6 50.89 5
5 0 -6 39 4.3
5 0 -6 41.5 3.9
-5 0 6 42.1 3.9
4 0 -6 19.6 3.3
4 0 -6 17.8 2.8
4 0 -6 22.6 2.9
-4 0 6 22.2 3.1
-4 0 6 18.4 2.5
3 0 -6 71.89 4.1
3 0 -6 73.29 4.4
3 0 -6 65.39 4.8
-3 0 6 71.19 5
-3 0 6 68.49 3.9
-3 0 6 72.09 3.9
2 0 -6 295.47 12.9
2 0 -6 308.67 11.9
2 0 -6 306.87 11.8
-2 0 6 300.67 11.8
-2 0 6 311.47 11.4
-2 0 6 324.37 13
1 0 -6 17.2 1.3
1 0 -6 16.5 1.8
1 0 -6 15.9 1.1
-1 0 6 16.1 1.3
-1 0 6 15.1 1.7
-1 0 6 16.4 1.1
0 0 -6 451.05 16.9
0 0 -6 456.75 16.8
0 0 -6 474.55 16.8
0 0 6 454.15 16.8
0 0 6 491.55 16.9
0 0 6 461.05 17
-1 0 -6 17.2 1.9
-1 0 -6 17.6 1.4
-1 0 -6 15.5 2
-1 0 -6 20.2 1.7
1 0 6 17.9 2.3
1 0 6 16.7 1.6
1 0 6 18.7 1.3
-2 0 -6 320.27 13.8
-2 0 -6 333.27 12.8
-2 0 -6 307.97 13.8
-2 0 -6 330.27 11.8
2 0 6 300.07 13.8
2 0 6 334.97 12
2 0 6 306.27 13.7
2 0 6 315.87 12.8
-3 0 -6 74.99 4.7
-3 0 -6 88.59 4.2
-3 0 -6 83.49 6
-3 0 -6 84.59 4.9
-3 0 -6 75.69 4.3
-3 0 -6 69.29 5.7
3 0 6 86.49 4.6
3 0 6 85.69 5
3 0 6 83.49 5.8
-4 0 -6 23.2 3.3
-4 0 -6 19.6 2.8
-4 0 -6 21.8 2.2
-4 0 -6 24 3.9
4 0 6 25.9 4.2
4 0 6 21.9 2.9
-5 0 -6 42.3 6.1
-5 0 -6 34 4.2
-5 0 -6 37.5 3.3
-5 0 -6 42.5 5.3
5 0 6 39.3 5.3
-6 0 -6 18.2 3
-6 0 -6 12.5 3.8
-6 0 -6 20.7 3.8
6 0 6 12.4 3.6
-7 0 -6 56.89 5.1
-7 0 -6 76.19 8
-7 0 -6 58.59 5.6
7 0 6 57.89 8.2
-8 0 -6 9.2 4.1
-8 0 -6 2.8 3.3
-8 0 -6 10.3 2.9
8 0 6 0.1 4.1
-9 0 -6 2.2 5.1
-9 0 -6 7.2 4.4
-9 0 -6 0.1 2.9
9 -1 -6 21.9 5.2
9 -1 -6 21.5 6
9 -1 -6 19.9 4.5
-9 1 6 24.1 6.4
-9 1 6 20 5.5
-9 1 6 18.3 6.1
8 -1 -6 61.69 8.4
8 -1 -6 49.99 6.3
8 -1 -6 52.09 6.9
-8 1 6 65.19 8.5
-8 1 6 63.59 8.8
-8 1 6 57.89 7.4
7 -1 -6 178.48 11.4
7 -1 -6 155.18 9.7
7 -1 -6 137.09 9.8
-7 1 6 137.19 10.3
6 -1 -6 59.79 6.2
6 -1 -6 56.39 5.1
6 -1 -6 44 5.7
-6 1 6 55.39 6
5 -1 -6 148.09 9.1
5 -1 -6 158.98 8.4
5 -1 -6 146.79 9.2
-5 1 6 150.58 9.6
4 -1 -6 247.28 11.8
4 -1 -6 238.68 10.9
4 -1 -6 250.97 12.1
-4 1 6 234.58 10.7
3 -1 -6 12.9 2
3 -1 -6 12.2 2.4
3 -1 -6 15.1 2.4
-3 1 6 16.2 2.9
-3 1 6 12.8 1.9
-3 1 6 11.2 1.6
2 -1 -6 308.57 12.4
2 -1 -6 315.97 13.4
2 -1 -6 312.87 12.4
-2 1 6 328.37 12.4
-2 1 6 325.47 12
-2 1 6 324.87 13.4
1 -1 -6 1772.62 61.89
1 -1 -6 1831.72 61.59
1 -1 -6 1812.52 62.69
-1 1 6 1790.52 61.79
-1 1 6 1785.02 62.59
-1 1 6 1802.72 61.59
0 -1 -6 2376.56 81.59
0 -1 -6 2398.26 81.49
0 -1 -6 2411.56 81.69
0 1 6 2366.56 81.49
0 1 6 2404.46 81.79
0 1 6 2363.06 81.49
-1 -1 -6 1811.02 63.19
-1 -1 -6 1829.52 62.39
-1 -1 -6 1822.12 61.79
1 1 6 1844.72 63.49
1 1 6 1810.82 62.49
1 1 6 1756.22 61.59
-2 -1 -6 331.47 11.8
-2 -1 -6 325.67 12.9
-2 -1 -6 325.77 14
-2 -1 -6 333.87 14.2
2 1 6 325.27 14.2
2 1 6 337.77 13.1
2 1 6 319.37 12
-3 -1 -6 12.4 2
-3 -1 -6 10 2.5
-3 -1 -6 17 1.7
-3 -1 -6 12 1.3
-3 -1 -6 12.9 2
-3 -1 -6 13.5 2.6
3 1 6 9.6 1.6
3 1 6 10.6 2.5
3 1 6 13.1 2
-4 -1 -6 242.08 10.5
-4 -1 -6 234.08 10.9
-4 -1 -6 235.98 10
-4 -1 -6 236.18 12.5
-4 -1 -6 242.58 10.9
4 1 6 262.97 12.8
4 1 6 223.88 10.9
-5 -1 -6 162.18 8.5
-5 -1 -6 152.58 8.7
-5 -1 -6 166.58 7.9
-5 -1 -6 160.88 10.4
5 1 6 168.08 10.4
-6 -1 -6 54.09 4.3
-6 -1 -6 50.09 4.8
-6 -1 -6 60.99 7.7
6 1 6 51.19 7.1
-7 -1 -6 153.78 9.6
-7 -1 -6 144.99 8.4
-7 -1 -6 142.29 11.1
-8 -1 -6 53.69 8.5
-8 -1 -6 60.59 5.6
-8 -1 -6 68.59 6.8
-9 -1 -6 22.8 4.4
-9 -1 -6 27 6.7
-9 -1 -6 16.1 4.6
9 -2 -6 38.4 6.7
9 -2 -6 40.9 6
9 -2 -6 50.79 8.8
-9 2 6 34.3 6.1
-9 2 6 37 6.8
-9 2 6 23 7.1
8 -2 -6 5.4 3.3
8 -2 -6 8.1 4.7
8 -2 -6 10.8 3.7
-8 2 6 10.5 4.2
-8 2 6 11.2 4.3
7 -2 -6 176.08 10.7
7 -2 -6 145.79 9.8
7 -2 -6 161.98 11.3
-7 2 6 135.29 10.4
6 -2 -6 210.58 11.7
6 -2 -6 200.88 12
6 -2 -6 190.58 10.6
-6 2 6 183.08 11.6
5 -2 -6 237.98 12.7
5 -2 -6 239.88 12.5
5 -2 -6 246.58 11.7
-5 2 6 223.28 12.8
4 -2 -6 143.19 7.6
4 -2 -6 147.79 8.4
4 -2 -6 152.68 8.5
-4 2 6 148.59 8.9
-4 2 6 135.29 7.4
3 -2 -6 134.79 7.4
3 -2 -6 123.99 7
3 -2 -6 130.09 6.6
-3 2 6 134.29 6.5
-3 2 6 147.89 7.9
-3 2 6 135.09 6.6
2 -2 -6 207.88 8.9
2 -2 -6 201.38 8.7
2 -2 -6 213.48 9.6
-2 2 6 197.78 9.5
-2 2 6 202.28 8.6
-2 2 6 221.18 8.6
1 -2 -6 6.1 1
1 -2 -6 7 1.1
1 -2 -6 5.8 1.2
-1 2 6 8.3 1.5
-1 2 6 5.6 0.9
-1 2 6 7.5 1.1
0 -2 -6 33.6 2
0 -2 -6 30 1.9
0 -2 -6 29.1 2
0 2 6 32.7 2
0 2 6 30.1 2.2
0 2 6 31.9 2
-1 -2 -6 6.6 1
-1 -2 -6 7.5 1.3
-1 -2 -6 6.2 0.6
1 2 6 8.2 1.7
1 2 6 7.5 0.6
1 2 6 6.6 1.1
-2 -2 -6 216.98 8
-2 -2 -6 232.18 9
-2 -2 -6 211.28 9.9
-2 -2 -6 217.98 7.8
2 2 6 207.68 10.2
2 2 6 218.28 8
2 2 6 208.28 9
-3 -2 -6 129.09 7.7
-3 -2 -6 134.39 5.6
-3 -2 -6 145.09 8.4
-3 -2 -6 136.89 6
-3 -2 -6 140.19 6.7
-3 -2 -6 141.49 6.7
3 2 6 147.29 8.5
3 2 6 123.59 6.5
-4 -2 -6 140.79 7.3
-4 -2 -6 148.99 6.5
-4 -2 -6 147.89 7
-4 -2 -6 143.69 7.4
-4 -2 -6 138.39 8.6
4 2 6 131.39 7.4
-5 -2 -6 242.28 13.2
-5 -2 -6 226.38 10.3
-5 -2 -6 244.08 11.1
-5 -2 -6 237.08 11.3
-6 -2 -6 185.48 10.2
-6 -2 -6 194.58 9.4
-6 -2 -6 189.18 12
-7 -2 -6 134.19 8.1
-7 -2 -6 145.59 9.2
-7 -2 -6 175.88 11.9
-8 -2 -6 14 3.4
-8 -2 -6 0.8 3.9
-8 -2 -6 10.4 3
-9 -2 -6 40.9 5.6
-9 -2 -6 38.2 6.4
-9 -2 -6 32.8 7.4
9 -3 -6 4.7 5.8
9 -3 -6 17.8 5.3
-9 3 6 12.8 5
-9 3 6 18 6.9
-9 3 6 11.9 5.6
8 -3 -6 58.99 9.1
8 -3 -6 49.2 6.4
8 -3 -6 32.9 6.1
-8 3 6 41.5 6.4
-8 3 6 45.3 7.2
7 -3 -6 12.7 3.5
7 -3 -6 19.5 4.6
7 -3 -6 17.6 3.6
-7 3 6 13.5 4
6 -3 -6 61.99 6.5
6 -3 -6 54.59 5.5
6 -3 -6 56.79 5.3
-6 3 6 68.39 6.5
5 -3 -6 7.1 2.3
5 -3 -6 8.2 2.9
5 -3 -6 12.6 2.7
-5 3 6 9.7 2.9
4 -3 -6 140.89 8.1
4 -3 -6 134.89 7.4
4 -3 -6 134.29 8.3
-4 3 6 125.89 8.2
3 -3 -6 581.34 22.3
3 -3 -6 614.74 23.1
3 -3 -6 595.04 23.2
-3 3 6 600.84 23.6
-3 3 6 571.94 23.3
-3 3 6 538.95 21.9
-3 3 6 575.14 22
2 -3 -6 114.09 6.2
2 -3 -6 121.29 5.8
2 -3 -6 118.89 6
-2 3 6 113.59 6.4
-2 3 6 120.59 5.6
-2 3 6 95.99 6.1
-2 3 6 131.39 5.7
1 -3 -6 172.28 7.3
1 -3 -6 176.18 7.3
1 -3 -6 170.48 7.6
-1 3 6 171.28 7.7
-1 3 6 169.28 7.2
-1 3 6 173.88 7.2
0 -3 -6 241.38 9.4
0 -3 -6 232.58 9.6
0 -3 -6 249.48 9.4
0 3 6 241.68 9.5
0 3 6 245.98 9.8
0 3 6 253.07 9.4
-1 -3 -6 170.28 6.8
-1 -3 -6 175.08 6
-1 -3 -6 172.18 7.6
1 3 6 172.98 7
1 3 6 167.88 7.9
1 3 6 168.68 6
1 3 6 165.78 6
-2 -3 -6 113.59 5.1
-2 -3 -6 124.59 6.3
2 3 6 97.09 5.1
2 3 6 111.09 6.4
-3 -3 -6 567.54 23.1
-3 -3 -6 576.34 20.7
-3 -3 -6 577.24 23.6
-3 -3 -6 587.34 20.4
-3 -3 -6 583.14 21.6
3 3 6 570.34 21.8
3 3 6 587.84 23.9
-4 -3 -6 128.49 5.9
-4 -3 -6 137.79 8.3
-4 -3 -6 144.09 7
-4 -3 -6 131.39 6.4
-4 -3 -6 127.49 6.7
4 3 6 129.49 6.9
-5 -3 -6 11.4 2.4
-5 -3 -6 9.6 1.8
-5 -3 -6 8.9 2.2
-5 -3 -6 7.4 2.5
-6 -3 -6 72.59 4.7
-6 -3 -6 61.39 5
-6 -3 -6 52.89 5.5
-6 -3 -6 64.19 6.5
-7 -3 -6 17 3.1
-7 -3 -6 17.6 4.5
-7 -3 -6 14 3.3
-8 -3 -6 49.6 6.2
-8 -3 -6 40.8 7.1
-8 -3 -6 38.4 4.9
-9 -3 -6 14.1 3.6
-9 -3 -6 11.1 4.6
-9 -3 -6 13.7 5.1
9 -4 -6 66.89 8.2
9 -4 -6 53.49 9.2
-9 4 6 85.49 9.1
-9 4 6 71.09 9.3
8 -4 -6 2.4 3.2
8 -4 -6 3.9 4.3
-8 4 6 -2.3 3.2
-8 4 6 2.8 3.4
7 -4 -6 124.89 8.7
7 -4 -6 119.29 10.1
7 -4 -6 135.29 9.4
-7 4 6 96.39 8.6
6 -4 -6 80.99 7.7
6 -4 -6 76.09 6.5
6 -4 -6 69.09 6.1
-6 4 6 70.59 6.8
5 -4 -6 17.4 3.4
5 -4 -6 19.4 3.3
5 -4 -6 24.2 4.3
-5 4 6 16.3 3.6
4 -4 -6 11.6 2.1
4 -4 -6 13.5 2.9
4 -4 -6 11.7 2.6
-4 4 6 11.7 2.7
3 -4 -6 3.2 1.4
3 -4 -6 3.3 1.3
3 -4 -6 6.2 1.7
-3 4 6 3.3 1.5
-3 4 6 5.3 1.4
2 -4 -6 284.27 12.3
2 -4 -6 293.07 12.6
2 -4 -6 284.47 12
-2 4 6 299.97 12.8
-2 4 6 306.67 12
-2 4 6 294.07 12.8
-2 4 6 292.17 11.9
1 -4 -6 7.2 1.3
1 -4 -6 10.6 1.5
1 -4 -6 11.2 1.7
-1 4 6 11.8 1.8
-1 4 6 12.1 1.6
-1 4 6 8.8 1.3
0 -4 -6 2.4 0.6
0 -4 -6 1.8 0.6
0 -4 -6 4 1
0 4 6 2.9 0.9
0 4 6 4.6 0.9
0 4 6 2.5 0.8
0 4 6 1.2 0.6
-1 -4 -6 9.7 1.2
-1 -4 -6 8.9 1.4
1 4 6 11 1.3
1 4 6 9.5 1.8
1 4 6 10.4 0.8
-2 -4 -6 293.97 12.5
-2 -4 -6 303.57 11.2
2 4 6 291.07 11.5
2 4 6 286.77 13
-3 -4 -6 2.2 0.5
-3 -4 -6 4.6 0.8
-3 -4 -6 1.2 1.2
-3 -4 -6 2.8 0.9
3 4 6 3.8 1.2
3 4 6 6.3 2.2
-4 -4 -6 9.6 1.6
-4 -4 -6 11.5 1.5
-4 -4 -6 12.9 2.1
-4 -4 -6 13.7 2
-4 -4 -6 10.3 2.6
4 4 6 13 2.2
-5 -4 -6 28.9 3
-5 -4 -6 23 2.8
-5 -4 -6 22.8 4.2
-5 -4 -6 21.8 2.4
-6 -4 -6 66.79 6.7
-6 -4 -6 78.39 5
-6 -4 -6 68.49 5.2
-6 -4 -6 71.59 5.4
-7 -4 -6 110.39 9
-7 -4 -6 107.99 6.7
-7 -4 -6 103.89 7.3
-8 -4 -6 5.1 2.7
-8 -4 -6 3.5 3.7
-8 -4 -6 4.8 3.2
-9 -4 -6 55.29 6.6
-9 -4 -6 64.39 9
-9 -4 -6 51.99 5.8
9 -5 -6 15.3 7.1
9 -5 -6 36.5 6.8
-9 5 6 31.4 7
-9 5 6 25.5 6.5
8 -5 -6 9 4
8 -5 -6 7 4.3
-8 5 6 3 4.6
-8 5 6 6.8 4
7 -5 -6 28 6.1
7 -5 -6 53.09 6.7
-7 5 6 31.7 5.7
6 -5 -6 158.88 11.4
6 -5 -6 167.88 9.9
6 -5 -6 147.29 9.8
-6 5 6 147.79 10.2
5 -5 -6 229.98 12.3
5 -5 -6 228.28 11.8
5 -5 -6 239.48 13.4
-5 5 6 226.38 12.6
4 -5 -6 10.8 2.7
4 -5 -6 8.1 2.1
4 -5 -6 7.9 2.5
-4 5 6 4.5 2
3 -5 -6 11.5 2.3
3 -5 -6 11.3 2.5
3 -5 -6 10.7 2.6
-3 5 6 10.9 2.5
2 -5 -6 302.27 13
2 -5 -6 302.47 13.2
2 -5 -6 305.17 12.7
-2 5 6 307.77 12.5
-2 5 6 310.87 12.7
-2 5 6 302.27 13.3
-2 5 6 313.27 13.5
1 -5 -6 452.85 17.1
1 -5 -6 451.65 17.3
1 -5 -6 456.25 17.4
-1 5 6 442.66 17.2
-1 5 6 447.46 16.9
-1 5 6 449.06 17.4
-1 5 6 457.65 17.6
0 -5 -6 113.99 5.6
0 -5 -6 115.99 5.1
0 5 6 113.89 5.1
0 5 6 110.89 5.3
0 5 6 115.39 5.7
-1 -5 -6 478.45 17.6
-1 -5 -6 448.16 16.5
1 5 6 430.86 17.8
1 5 6 448.36 16.1
1 5 6 461.15 16.6
1 5 6 460.45 15.9
-2 -5 -6 322.07 13
-2 -5 -6 302.27 11.5
2 5 6 306.57 11.9
2 5 6 305.57 13.7
-3 -5 -6 8.8 1.3
-3 -5 -6 8.5 0.7
-3 -5 -6 6.6 0.8
-3 -5 -6 9.7 1.9
3 5 6 6.9 1.4
-4 -5 -6 9.6 1.8
-4 -5 -6 10.3 2.5
-4 -5 -6 8.9 1.4
-4 -5 -6 9.7 1.9
4 5 6 8.8 1.9
-5 -5 -6 225.88 10
-5 -5 -6 256.17 12.8
-5 -5 -6 243.98 10.8
-5 -5 -6 228.68 10.5
-5 -5 -6 232.48 9.9
-6 -5 -6 160.18 8.6
-6 -5 -6 166.48 10.5
-6 -5 -6 159.28 8.4
-6 -5 -6 175.28 8.2
-7 -5 -6 34.4 4.3
-7 -5 -6 36.6 5.9
-7 -5 -6 36.3 3.9
-8 -5 -6 0.4 2.3
-8 -5 -6 11.2 3.2
-8 -5 -6 1.8 3.3
-9 -5 -6 28.5 4.5
-9 -5 -6 19.8 5.6
-9 -5 -6 20.7 4.8
9 -6 -6 13.7 4.7
9 -6 -6 0.5 6.8
-9 6 6 6.5 4.9
-9 6 6 17.8 5.9
8 -6 -6 14.3 6.1
8 -6 -6 22 4.9
-8 6 6 14.3 4.7
-8 6 6 18.2 5.4
7 -6 -6 55.29 8.5
7 -6 -6 41.2 6.1
-7 6 6 42.7 6.6
6 -6 -6 5 2.6
6 -6 -6 2.4 3.1
-6 6 6 -0.5 2.2
5 -6 -6 42.2 5.2
5 -6 -6 44.7 6
-5 6 6 36.2 4.9
4 -6 -6 291.17 13.6
4 -6 -6 294.87 14.7
4 -6 -6 282.47 13.3
-4 6 6 265.87 13.6
3 -6 -6 90.69 5.6
3 -6 -6 95.79 6.4
-3 6 6 73.79 5.6
2 -6 -6 674.93 25.4
2 -6 -6 679.83 26.2
-2 6 6 704.93 26.4
-2 6 6 648.24 25.1
-2 6 6 671.23 25.9
1 -6 -6 1438.66 51.09
1 -6 -6 1452.35 50.79
1 -6 -6 1445.26 50.29
-1 6 6 1389.76 49.9
-1 6 6 1427.76 50.89
-1 6 6 1458.85 50.49
-1 6 6 1383.56 50.49
0 -6 -6 628.64 23.3
0 -6 -6 641.64 23
0 -6 -6 610.74 22.5
0 6 6 663.23 22.5
0 6 6 603.64 22.3
0 6 6 620.94 22.8
0 6 6 576.74 23.2
-1 -6 -6 1397.96 48.7
-1 -6 -6 1408.76 48.8
-1 -6 -6 1399.06 49.9
1 6 6 1440.96 48.7
1 6 6 1414.46 48.4
1 6 6 1427.76 48.9
1 6 6 1393.46 50.49
-2 -6 -6 689.53 23.7
-2 -6 -6 678.23 25.3
2 6 6 634.94 27
2 6 6 671.03 24.1
-3 -6 -6 75.49 3.2
-3 -6 -6 77.29 3
-3 -6 -6 89.49 5.5
-3 -6 -6 75.89 3.8
3 6 6 84.49 4.4
-4 -6 -6 280.27 10.4
-4 -6 -6 273.57 10.6
-4 -6 -6 275.27 13.1
-4 -6 -6 278.07 11.4
-4 -6 -6 279.77 11.1
4 6 6 268.27 11.5
4 6 6 281.57 10.5
-5 -6 -6 49 3.8
-5 -6 -6 39.4 3.3
-5 -6 -6 37.5 2.9
-5 -6 -6 45.1 4.6
-5 -6 -6 39.2 3
5 6 6 41.2 2.9
-6 -6 -6 0.7 2.4
-6 -6 -6 0.2 1.7
-6 -6 -6 0.9 1.4
-6 -6 -6 4.4 1.9
-7 -6 -6 49 6.8
-7 -6 -6 39.3 4.4
-7 -6 -6 39 3.9
-8 -6 -6 12.7 2.9
-8 -6 -6 13.6 4.5
-8 -6 -6 23.7 4
-9 -6 -6 6.2 4.7
-9 -6 -6 20.6 4.1
-9 -6 -6 6.6 3.4
9 -7 -6 19.8 7.5
9 -7 -6 25.4 6.3
-9 7 6 30.8 6.8
-9 7 6 20.8 6.8
8 -7 -6 25.5 5.6
8 -7 -6 34.7 7.8
-8 7 6 26.8 6.7
-8 7 6 19.6 5
7 -7 -6 24.8 6.1
7 -7 -6 3.6 3.1
-7 7 6 8.1 3.4
6 -7 -6 21.3 5.8
6 -7 -6 20.6 4
-6 7 6 30.2 5.2
5 -7 -6 155.28 9.4
5 -7 -6 147.79 10.8
-5 7 6 153.28 9.7
4 -7 -6 188.98 10.3
4 -7 -6 186.08 11.6
-4 7 6 228.28 11.4
3 -7 -6 1.1 1.6
3 -7 -6 1 1.1
-3 7 6 0.2 1.4
2 -7 -6 74.29 5.2
2 -7 -6 63.39 4.4
-2 7 6 64.49 4.6
1 -7 -6 54.49 4.4
1 -7 -6 74.99 4.2
1 -7 -6 62.29 4.4
-1 7 6 70.39 4.6
-1 7 6 67.89 3.9
-1 7 6 65.99 4.1
0 -7 -6 536.55 19.1
0 -7 -6 474.75 18.4
0 -7 -6 469.55 19.2
0 7 6 469.15 18.2
0 7 6 532.95 18.3
0 7 6 487.75 18.8
-1 -7 -6 68.49 4.2
-1 -7 -6 56.79 3.3
-1 -7 -6 62.09 3.3
1 7 6 69.19 3.5
1 7 6 66.79 3.4
1 7 6 63.09 3.1
-2 -7 -6 61.19 2.9
-2 -7 -6 64.29 3.2
-2 -7 -6 62.09 4.2
2 7 6 68.09 3.5
2 7 6 63.39 3
-3 -7 -6 2.2 0.7
-3 -7 -6 1.6 0.5
-3 -7 -6 2.1 1.3
3 7 6 1.7 1.1
3 7 6 2 0.7
-4 -7 -6 181.98 8.3
-4 -7 -6 190.68 7.4
-4 -7 -6 204.58 7.8
-4 -7 -6 196.58 8
-4 -7 -6 198.08 10.1
4 7 6 195.08 8.6
4 7 6 196.58 7.7
-5 -7 -6 169.38 9.5
-5 -7 -6 161.08 6.8
-5 -7 -6 149.49 7.2
-5 -7 -6 159.78 7.6
-5 -7 -6 140.69 6.9
5 7 6 172.78 7
-6 -7 -6 26 3
-6 -7 -6 24.6 4.2
-6 -7 -6 22.7 2.8
-6 -7 -6 25.9 3
-6 -7 -6 26.8 3.7
-7 -7 -6 12 3.5
-7 -7 -6 10.2 2.4
-7 -7 -6 8.2 2.8
-7 -7 -6 9 2.5
-8 -7 -6 27.5 4.4
-8 -7 -6 21 3.5
-8 -7 -6 26.6 5
-9 -7 -6 15.7 5.4
-9 -7 -6 21.5 4.4
9 -8 -6 6.4 5.3
9 -8 -6 28.3 8.3
-9 8 6 15.5 6.4
-9 8 6 15.5 5.1
8 -8 -6 41.4 8.2
8 -8 -6 22.3 5.2
-8 8 6 21.7 6
-8 8 6 21.4 5.5
7 -8 -6 37.3 7.3
7 -8 -6 42.8 6.2
-7 8 6 38.4 6.4
-7 8 6 38.9 6
6 -8 -6 199.28 13.8
6 -8 -6 186.28 11.3
-6 8 6 167.68 11.2
5 -8 -6 111.59 7.7
5 -8 -6 130.09 10
-5 8 6 98.29 7.6
4 -8 -6 120.19 7.8
4 -8 -6 126.29 9
-4 8 6 121.89 8
3 -8 -6 100.89 6.4
3 -8 -6 94.89 7.2
-3 8 6 87.99 6.2
2 -8 -6 92.89 6.3
2 -8 -6 92.19 5.6
-2 8 6 97.69 6
1 -8 -6 35 2.9
1 -8 -6 35 3.6
1 -8 -6 31.8 3.2
-1 8 6 30.5 2.7
-1 8 6 34.3 3.4
-1 8 6 28 2.6
0 -8 -6 45.9 3.1
0 -8 -6 42.3 3.5
0 8 6 47.7 3.5
0 8 6 46.7 2.9
-1 -8 -6 31.1 2.5
-1 -8 -6 30.1 2.2
-1 -8 -6 30.1 2.8
1 8 6 33.2 2.2
1 8 6 29.3 2.1
1 8 6 34.5 2.6
-2 -8 -6 95.79 4.2
-2 -8 -6 94.89 5.5
-2 -8 -6 80.59 4.1
2 8 6 96.59 4.5
2 8 6 94.99 4.3
-3 -8 -6 106.19 6.1
-3 -8 -6 88.79 3.8
-3 -8 -6 95.79 4.2
3 8 6 91.79 4.2
3 8 6 94.99 4.6
-4 -8 -6 112.89 4.5
-4 -8 -6 104.89 4.8
-4 -8 -6 113.79 5.4
-4 -8 -6 112.09 6.9
4 8 6 114.49 4.9
4 8 6 107.49 5.4
-5 -8 -6 108.79 4.9
-5 -8 -6 97.69 5.1
-5 -8 -6 110.59 5.1
-5 -8 -6 99.19 7
-5 -8 -6 101.59 5.5
5 8 6 108.39 5
-6 -8 -6 178.38 8.1
-6 -8 -6 190.48 10.8
-6 -8 -6 180.48 7.9
-6 -8 -6 181.68 8.6
-6 -8 -6 170.48 8.1
-7 -8 -6 35.7 3.8
-7 -8 -6 37.6 3.8
-7 -8 -6 41.7 5.7
-8 -8 -6 29.2 3.9
-8 -8 -6 16.7 3.1
-8 -8 -6 22.6 5
-9 -8 -6 16.1 5.4
8 -9 -6 50.69 7.7
8 -9 -6 56.29 10.5
-8 9 6 41.7 8.2
-8 9 6 55.19 8.6
7 -9 -6 3.3 2.9
7 -9 -6 4.6 5.1
-7 9 6 5.5 3.5
-7 9 6 4.6 4
6 -9 -6 48.5 8
6 -9 -6 31.8 5.3
-6 9 6 33.4 5.4
5 -9 -6 38.8 6.4
5 -9 -6 26.7 4.4
-5 9 6 22.8 4.4
4 -9 -6 245.38 12.5
4 -9 -6 222.88 13.6
-4 9 6 241.48 12.5
3 -9 -6 119.79 7.4
3 -9 -6 126.99 8.6
-3 9 6 132.79 7.8
2 -9 -6 410.56 16.8
2 -9 -6 378.56 17.7
-2 9 6 408.56 16.8
1 -9 -6 9.3 2.2
1 -9 -6 8.8 1.9
1 -9 -6 9.8 2.7
-1 9 6 7.5 1.9
-1 9 6 6.6 1.6
0 -9 -6 45.3 3.2
0 -9 -6 42.5 3.7
0 -9 -6 46.7 3.8
0 9 6 45.2 3.1
0 9 6 43.7 3
0 9 6 44.2 3.6
-1 -9 -6 8.4 1.6
-1 -9 -6 8.3 1.9
-1 -9 -6 8.6 1.4
1 9 6 7.1 1.6
1 9 6 9.4 1.4
1 9 6 9.2 1.5
-2 -9 -6 414.16 14.9
-2 -9 -6 395.06 14.6
-2 -9 -6 409.26 16.6
2 9 6 393.96 14.9
2 9 6 380.26 14.7
-3 -9 -6 135.79 7.3
-3 -9 -6 118.19 5.2
-3 -9 -6 125.99 5.2
3 9 6 130.29 5.6
3 9 6 124.79 5.6
-4 -9 -6 229.18 11.2
-4 -9 -6 228.68 8.7
-4 -9 -6 219.48 8.5
-4 -9 -6 224.88 9
4 9 6 238.18 9
-5 -9 -6 37.1 4.1
-5 -9 -6 37.8 2.8
-5 -9 -6 29.3 2.2
-5 -9 -6 34.9 2.7
-5 -9 -6 33.1 2.3
5 9 6 35.3 2.6
-6 -9 -6 30.5 2.9
-6 -9 -6 29.1 4.6
-6 -9 -6 34.3 2.6
-6 -9 -6 33 3.3
-6 -9 -6 26.4 2.9
6 9 6 29.1 2.8
-7 -9 -6 -0.1 2.7
-7 -9 -6 2.3 1.7
-7 -9 -6 5.4 2.1
-8 -9 -6 55.29 6.6
-8 -9 -6 41.6 6.3
8 -10 -6 3.6 4.5
8 -10 -6 -4.5 5.5
-8 10 6 7.5 4.2
-8 10 6 -0.9 5.3
7 -10 -6 7 4.2
7 -10 -6 9.6 6
-7 10 6 6.4 4.5
-7 10 6 2.3 3.2
6 -10 -6 31.9 6.9
6 -10 -6 43.5 6.4
-6 10 6 43 6
5 -10 -6 63.39 6.3
5 -10 -6 65.09 8.8
-5 10 6 56.89 5.9
4 -10 -6 16.6 3.3
4 -10 -6 9.3 3.7
-4 10 6 5 2.8
3 -10 -6 89.39 7.4
3 -10 -6 93.59 6.5
-3 10 6 86.89 6.3
2 -10 -6 15.5 3.5
2 -10 -6 17.3 2.7
-2 10 6 16.2 2.8
1 -10 -6 30.3 3
1 -10 -6 28.5 4
-1 10 6 37.7 3.2
0 -10 -6 43.3 4.1
0 -10 -6 47.8 3.4
0 -10 -6 55.59 4.3
0 10 6 43.7 4
0 10 6 44.9 3.3
0 10 6 55.39 3.4
-1 -10 -6 37.4 3.2
-1 -10 -6 29.8 2.4
-1 -10 -6 30 3.8
1 10 6 33.6 2.9
1 10 6 33 2.7
1 10 6 33.9 2.4
-2 -10 -6 17.7 2.1
-2 -10 -6 14.7 1.6
2 10 6 11.6 1.8
2 10 6 15.3 1.8
-3 -10 -6 90.39 4.2
-3 -10 -6 85.29 3.7
-3 -10 -6 84.69 5.6
3 10 6 81.19 3.9
3 10 6 84.89 4.5
-4 -10 -6 14.1 1.5
-4 -10 -6 13.5 1.4
-4 -10 -6 12.1 2.7
-4 -10 -6 11.6 1.1
4 10 6 12.4 1.7
-5 -10 -6 52.39 2.9
-5 -10 -6 58.19 2.7
-5 -10 -6 51.69 3.5
-5 -10 -6 57.29 3
-5 -10 -6 66.09 5.3
5 10 6 59.09 3.4
-6 -10 -6 29.1 2.6
-6 -10 -6 27.6 4.4
-6 -10 -6 29.4 2.5
-6 -10 -6 30.8 2.2
-6 -10 -6 35.9 3
6 10 6 33.5 2.8
-7 -10 -6 1.9 1.9
-7 -10 -6 11 3.3
-7 -10 -6 2.7 1.4
-8 -10 -6 5.5 3.4
8 -11 -6 24.8 6.3
8 -11 -6 11 8.1
-8 11 6 7.3 4.3
-8 11 6 9.2 5.4
7 -11 -6 -2.5 4.5
7 -11 -6 0.5 3.3
-7 11 6 -3 4
-7 11 6 5.7 3.7
6 -11 -6 99.19 10.8
6 -11 -6 134.69 9.8
-6 11 6 105.19 8.7
-6 11 6 114.69 10.1
5 -11 -6 16.9 4.9
5 -11 -6 17.1 3.8
-5 11 6 16.3 3.5
4 -11 -6 13.4 4.4
4 -11 -6 21.2 4.2
-4 11 6 17.8 3.1
3 -11 -6 8.2 2.7
3 -11 -6 3.7 2.7
-3 11 6 6.6 2.2
2 -11 -6 579.84 22.8
2 -11 -6 545.55 24.3
-2 11 6 555.74 22.5
1 -11 -6 66.69 5.6
1 -11 -6 64.09 4.6
-1 11 6 84.19 5.1
0 -11 -6 7.7 1.7
0 -11 -6 8.1 2.2
0 11 6 6.9 1.5
0 11 6 7.4 1.8
-1 -11 -6 66.59 5.1
-1 -11 -6 60.69 3.9
-1 -11 -6 83.09 5.1
1 11 6 67.69 4.5
1 11 6 66.49 3.8
1 11 6 75.79 4.5
-2 -11 -6 563.24 19.9
-2 -11 -6 562.94 22.3
-2 -11 -6 504.55 20.5
2 11 6 581.74 20.8
2 11 6 539.25 19.8
-3 -11 -6 4.7 1.9
-3 -11 -6 2.9 1.3
3 11 6 3.8 1.5
-4 -11 -6 18 3.3
-4 -11 -6 19.2 2
4 11 6 16.9 2.1
-5 -11 -6 16.2 1.7
-5 -11 -6 12.1 2.9
5 11 6 16.2 1.9
-6 -11 -6 97.19 4.9
-6 -11 -6 116.59 7.8
6 11 6 102.09 4.9
-7 -11 -6 2.7 2.9
-8 -11 -6 12.8 4.4
7 -12 -6 17.3 7
7 -12 -6 15.8 5.3
-7 12 6 13.8 4.6
-7 12 6 16.2 6
6 -12 -6 7.8 4.3
6 -12 -6 12.9 5.2
-6 12 6 7 3.4
-6 12 6 2.6 4.1
5 -12 -6 18.6 4.1
5 -12 -6 12.1 4.9
-5 12 6 5.4 3.3
4 -12 -6 67.89 6
4 -12 -6 48.3 7.4
-4 12 6 49.7 5.1
3 -12 -6 117.39 9.7
3 -12 -6 130.49 8.4
-3 12 6 116.19 7.6
2 -12 -6 183.88 10
2 -12 -6 178.08 11.5
-2 12 6 215.88 10.3
1 -12 -6 133.89 7.3
1 -12 -6 108.79 8
-1 12 6 133.09 7.2
0 -12 -6 256.37 11.4
0 -12 -6 284.87 13.4
0 12 6 256.97 11
0 12 6 264.07 11.7
-1 -12 -6 110.99 6.8
-1 -12 -6 123.79 7.5
-1 -12 -6 123.29 5.9
1 12 6 132.49 6.6
1 12 6 112.69 5.6
1 12 6 113.69 6.7
-2 -12 -6 182.98 9.8
-2 -12 -6 179.58 7.5
-2 -12 -6 196.88 8.8
2 12 6 189.98 7.6
2 12 6 173.28 8.4
-3 -12 -6 129.99 7.7
-3 -12 -6 114.69 6
3 12 6 125.59 6.3
-4 -12 -6 60.79 5.1
-4 -12 -6 49.99 3.4
4 12 6 64.29 4
-5 -12 -6 13.2 3.1
-5 -12 -6 9.5 1.5
5 12 6 15.4 1.9
-6 -12 -6 8 2.8
-7 -12 -6 25 4.6
7 -13 -6 70.89 9
7 -13 -6 66.59 10.7
-7 13 6 66.09 9.5
-7 13 6 54.19 7.8
6 -13 -6 9.1 4
6 -13 -6 9.8 4.8
-6 13 6 9.4 4
-6 13 6 20.3 5.8
5 -13 -6 32.4 6.9
5 -13 -6 46.5 6.4
-5 13 6 65.19 8
-5 13 6 46.8 6
4 -13 -6 10.6 4.6
4 -13 -6 11.6 3.6
-4 13 6 5.9 2.6
3 -13 -6 22.2 4.6
3 -13 -6 16 3.2
-3 13 6 14.1 3.3
2 -13 -6 12.5 2.8
2 -13 -6 19 3.9
-2 13 6 16.4 3
1 -13 -6 46.7 4.4
1 -13 -6 55.39 5.7
-1 13 6 61.19 4.7
0 -13 -6 80.19 6.6
0 -13 -6 80.59 5.1
0 13 6 71.69 5.1
-1 -13 -6 62.79 5.4
-1 -13 -6 53.99 3.8
1 13 6 54.49 3.6
1 13 6 55.79 4.4
-2 -13 -6 14.5 1.6
-2 -13 -6 18.8 3.4
-2 -13 -6 9.1 2.6
2 13 6 21 2.9
2 13 6 16.7 1.8
-3 -13 -6 23.2 3.5
-3 -13 -6 19.4 2.6
3 13 6 21.9 2.9
-4 -13 -6 11.2 2.9
-4 -13 -6 11.9 2.1
4 13 6 11.1 2.2
-5 -13 -6 44.1 4.9
-6 -13 -6 14 3.6
-7 -13 -6 71.19 6.8
6 -14 -6 13.1 5
6 -14 -6 22.8 6.7
-6 14 6 11.7 5.3
-6 14 6 17.9 4.8
5 -14 -6 3.2 5.1
5 -14 -6 0 3.4
-5 14 6 -1.9 3.7
-5 14 6 -1.9 2.8
4 -14 -6 91.99 7.7
4 -14 -6 97.59 9.9
-4 14 6 90.09 8.6
-4 14 6 80.89 7.3
3 -14 -6 18.8 5.1
3 -14 -6 28.7 4.8
-3 14 6 36.9 4.9
2 -14 -6 42.1 6.2
2 -14 -6 42.2 5.1
-2 14 6 35.2 4.5
1 -14 -6 99.59 6.7
1 -14 -6 113.39 8.6
-1 14 6 105.19 6.9
0 -14 -6 122.59 8.4
0 -14 -6 121.69 6.9
0 14 6 117.49 7.2
-1 -14 -6 111.09 7.7
-1 -14 -6 100.89 5.6
1 14 6 117.59 6.6
1 14 6 94.99 5.2
-2 -14 -6 35.5 2.2
-2 -14 -6 37.9 4.9
2 14 6 31.4 2.2
2 14 6 38 3.9
-3 -14 -6 26.9 3.5
-3 -14 -6 31.2 4.6
3 14 6 35 3.8
-4 -14 -6 84.99 6.7
4 14 6 89.29 5.5
-5 -14 -6 -0.6 2.3
-6 -14 -6 16 4
6 -15 -6 12.9 6.4
6 -15 -6 6.8 5
-6 15 6 12.4 6.3
-6 15 6 11.7 4.6
5 -15 -6 35.5 5.6
5 -15 -6 37.3 8.7
-5 15 6 25.8 5.2
-5 15 6 34.4 6.5
4 -15 -6 14.3 4.2
4 -15 -6 28.4 6.5
-4 15 6 24.1 4.6
-4 15 6 15.8 5.2
3 -15 -6 6.8 3.7
3 -15 -6 14.1 3.9
-3 15 6 9.8 3.1
-3 15 6 8.4 3.9
2 -15 -6 29.4 4.3
2 -15 -6 18.4 5
-2 15 6 18.3 3.9
-2 15 6 26.6 4
1 -15 -6 1.5 2.1
1 -15 -6 4 2.7
-1 15 6 1.8 2.6
-1 15 6 -1.5 2.1
0 -15 -6 56.59 4.6
0 -15 -6 52.19 6.7
0 15 6 58.49 5
0 15 6 49.4 4.8
-1 -15 -6 0 1.6
-1 -15 -6 1.3 2.5
1 15 6 0.1 1.7
1 15 6 1.5 2
1 15 6 -1.4 2
-2 -15 -6 21.9 4
2 15 6 28.8 3.6
-3 -15 -6 14.3 3.3
3 15 6 15.4 3
-4 -15 -6 20.4 3.7
4 15 6 17.4 3
-5 -15 -6 27.6 4.4
-6 -15 -6 12.2 3.9
5 -16 -6 0.8 4.4
5 -16 -6 3.2 5.9
-5 16 6 14.2 4.5
-5 16 6 -5.4 4.9
4 -16 -6 51.49 9
4 -16 -6 34.5 5.7
-4 16 6 39.9 7
-4 16 6 50.29 6.5
3 -16 -6 18.6 4.3
3 -16 -6 11.2 5
-3 16 6 14 4.4
-3 16 6 18 4.3
2 -16 -6 2.6 3.1
2 -16 -6 5 3.1
-2 16 6 6.9 3.6
-2 16 6 5.7 2.9
1 -16 -6 4.3 2.4
1 -16 -6 8.4 4.1
-1 16 6 6.8 2.8
-1 16 6 4.5 3.1
0 -16 -6 71.89 5.8
0 -16 -6 84.69 7.8
0 16 6 88.89 6.4
0 16 6 80.59 6.6
-1 -16 -6 5.4 2
-1 -16 -6 2.6 3
1 16 6 5 2.6
1 16 6 3.7 2.2
-2 -16 -6 0.6 2.4
2 16 6 7 2.7
-3 -16 -6 12.6 3.7
3 16 6 16.1 3.6
-4 -16 -6 45.4 6.1
-5 -16 -6 6 3.6
4 -17 -6 16.4 6.3
4 -17 -6 13.1 4.7
-4 17 6 7.6 4
-4 17 6 4.4 5.5
3 -17 -6 1.8 3.3
3 -17 -6 2.6 5.6
-3 17 6 -1 3.1
-3 17 6 2.4 4.8
2 -17 -6 28.2 4.9
2 -17 -6 32.6 6.3
-2 17 6 26.5 4.9
-2 17 6 24.3 5.1
1 -17 -6 8.5 3.8
1 -17 -6 6.2 3
-1 17 6 3.9 3.6
-1 17 6 7.5 3.5
0 -17 -6 1.7 2.6
0 -17 -6 -0.3 3.7
0 17 6 5.6 3.2
0 17 6 0.7 3.2
-1 -17 -6 10.1 4
1 17 6 4 3.1
-2 -17 -6 17 4.4
2 17 6 25.3 4.2
-3 -17 -6 2.7 3.3
-4 -17 -6 7.2 3.7
3 -18 -6 17.9 5.8
3 -18 -6 31.4 6
-3 18 6 10.1 4.3
-3 18 6 18.5 6.2
2 -18 -6 64.19 9.8
2 -18 -6 54.19 6.8
-2 18 6 69.69 7.6
-2 18 6 56.69 7.3
1 -18 -6 11 4.8
1 -18 -6 -1.2 3.5
-1 18 6 2 3.8
-1 18 6 1.7 4
0 -18 -6 -1.5 3.9
0 18 6 2 3.6
-1 -18 -6 13 4.3
1 18 6 5 3.6
-2 -18 -6 61.59 8
2 18 6 61.49 6.8
-3 -18 -6 11.3 4.2
1 -19 -6 21.4 6.8
-1 19 6 20 5.4
0 -19 -6 8.8 4.6
0 19 6 8.6 4.2
-1 -19 -6 26.9 6.3
1 19 6 20 5.2
0 19 -7 24.9 6
0 -19 7 19 6.6
3 18 -7 38.8 7.2
2 18 -7 65.09 8.3
-2 -18 7 44.5 7.3
1 18 -7 3.2 3.9
-1 -18 7 4.7 4.7
0 18 -7 2.5 3.5
0 -18 7 -8.6 4.3
-1 18 -7 5.2 3.6
-1 18 -7 5.8 4.2
1 -18 7 5.9 5.2
-2 18 -7 41.2 6.2
-2 18 -7 62.09 8.2
2 -18 7 32.7 8.4
-3 18 -7 39.7 6.7
-3 18 -7 41.9 7.2
3 -18 7 31.1 8.1
4 17 -7 8.5 5.4
3 17 -7 1.5 4.2
-3 -17 7 12.9 4.5
2 17 -7 9.4 4.4
-2 -17 7 14.2 4.7
1 17 -7 53.19 6.9
-1 -17 7 46.9 6.9
0 17 -7 -1.7 3.1
0 17 -7 5.5 2.6
0 -17 7 4.4 4.4
-1 17 -7 41.4 6.5
-1 17 -7 57.39 5.6
1 -17 7 51.69 7.9
-2 17 -7 11.6 4.1
-2 17 -7 9.5 4
2 -17 7 3.6 5
-3 17 -7 9.6 4.3
-3 17 -7 11.9 4.7
3 -17 7 12.9 5.5
-4 17 -7 11.7 4.5
-4 17 -7 13.8 5.4
4 -17 7 17.6 6.8
5 16 -7 26 6.3
4 16 -7 6.1 4.8
-4 -16 7 1.4 3.2
3 16 -7 42.7 6.4
-3 -16 7 38.3 5.3
2 16 -7 0.9 3.1
-2 -16 7 -3.5 3.2
1 16 -7 20 1.9
1 16 -7 18.1 4.6
-1 -16 7 32.5 5.4
0 16 -7 89.89 5.7
0 16 -7 89.19 7.9
0 -16 7 91.79 9
-1 16 -7 30.2 4.2
-1 16 -7 27.8 4.9
1 -16 7 25.1 5.5
-2 16 -7 -0.8 3.1
-2 16 -7 2.2 3.5
2 -16 7 1.6 4.4
-3 16 -7 46.2 6.2
-3 16 -7 34.1 6.1
3 -16 7 29.2 6.8
-4 16 -7 11.4 4.1
-4 16 -7 12.2 4.2
4 -16 7 2.7 6.2
-5 16 -7 27.6 6.9
-5 16 -7 21.6 5.7
5 -16 7 19.1 7.5
6 15 -7 2.7 5.5
5 15 -7 27.1 6.2
4 15 -7 9.5 4.2
-4 -15 7 7.3 3.2
3 15 -7 9.9 4.1
-3 -15 7 18.7 3.7
2 15 -7 12.6 3.9
-2 -15 7 10.3 3.3
1 15 -7 -0.9 2.6
1 15 -7 0.9 1.1
1 15 -7 0.2 1.5
-1 -15 7 0.2 2.9
0 15 -7 0.6 1.9
0 15 -7 4.4 2.5
0 -15 7 2.6 3.2
-1 15 -7 2.7 3
-1 15 -7 3.2 2.6
1 -15 7 5 3.5
-2 15 -7 13.5 3.6
-2 15 -7 6.9 3.1
2 -15 7 7.7 3.7
-3 15 -7 17 4.5
-3 15 -7 21.6 4.5
3 -15 7 14.3 5.4
-4 15 -7 3.4 3.1
-4 15 -7 6.5 3.9
4 -15 7 13.2 6.1
-5 15 -7 29 6.2
-5 15 -7 30.7 6.1
5 -15 7 28.6 8.2
-6 15 -7 0.8 5.1
-6 15 -7 6.9 4.5
6 -15 7 10.1 6.4
6 14 -7 7.8 5.3
5 14 -7 53.39 7.7
-5 -14 7 61.99 5
4 14 -7 3.9 3.5
-4 -14 7 1.3 2.2
3 14 -7 53.69 6.7
-3 -14 7 52.29 5.1
2 14 -7 52.19 5.8
-2 -14 7 41.2 5.2
1 14 -7 8.5 2.8
1 14 -7 9.5 1.5
1 14 -7 8.9 2
-1 -14 7 4.7 2.8
0 14 -7 139.99 10.1
0 14 -7 156.28 9.7
0 14 -7 141.09 7.3
0 -14 7 130.39 9.5
-1 14 -7 12.7 3.1
-1 14 -7 13.1 2.6
1 -14 7 4.9 3.3
-2 14 -7 49.7 5.7
-2 14 -7 53.29 5.8
2 -14 7 45.7 7.5
-3 14 -7 64.59 6.2
-3 14 -7 52.89 5.6
3 -14 7 43.1 7.4
-4 14 -7 7.2 3.7
-4 14 -7 2.9 2.6
4 -14 7 7.3 4.9
-5 14 -7 48.9 7
-5 14 -7 44.9 6.7
5 -14 7 57.29 10.2
-6 14 -7 12 4
-6 14 -7 9.3 5.1
6 -14 7 14.3 6.7
7 13 -7 -5.9 5.2
6 13 -7 16.5 5
5 13 -7 33.4 5.8
-5 -13 7 26.2 3.2
4 13 -7 57.49 6.1
4 13 -7 56.89 7.2
-4 -13 7 56.79 4.5
3 13 -7 83.19 7.3
-3 -13 7 79.79 5.6
2 13 -7 49 5.4
-2 -13 7 57.19 5.1
1 13 -7 15.3 3.6
1 13 -7 19.5 2.2
1 13 -7 16.1 1.8
-1 -13 7 17.8 3.5
0 13 -7 1.9 1.6
0 13 -7 1.4 2.4
0 13 -7 1 1.9
0 -13 7 4.2 2.5
-1 13 -7 10.4 2.7
-1 13 -7 17.3 3.7
1 -13 7 19.7 4.5
-2 13 -7 54.19 5.3
-2 13 -7 52.79 5.3
2 -13 7 60.79 7.9
-3 13 -7 73.99 6.8
-3 13 -7 79.69 6.6
3 -13 7 79.79 8.4
-4 13 -7 56.29 7.3
-4 13 -7 58.79 6.2
4 -13 7 58.09 9.1
-5 13 -7 24 4.8
-5 13 -7 20.9 5.2
5 -13 7 24.3 7.1
-6 13 -7 15.1 5.3
-6 13 -7 17.3 4.7
6 -13 7 10.6 6
-7 13 -7 1.1 4.1
-7 13 -7 2.1 5.1
7 -13 7 -3.3 5.9
7 12 -7 2.2 4.7
6 12 -7 23.9 5
-6 -12 7 16.5 2.3
5 12 -7 16.2 4.3
5 12 -7 11.8 4.9
-5 -12 7 19.5 2.5
4 12 -7 118.29 8.9
4 12 -7 114.79 7.7
-4 -12 7 127.59 6.5
3 12 -7 53.39 5
3 12 -7 58.39 5.9
-3 -12 7 61.49 4.5
2 12 -7 101.39 6
2 12 -7 119.69 8
-2 -12 7 109.59 6.8
1 12 -7 92.69 5
1 12 -7 102.79 4.8
1 12 -7 97.19 7.1
-1 -12 7 100.89 6.9
0 12 -7 285.47 14
0 12 -7 280.67 12
0 12 -7 276.07 12
0 -12 7 295.27 14.4
-1 12 -7 97.59 7.1
-1 12 -7 87.29 6.1
1 -12 7 98.39 7.7
-2 12 -7 97.79 7.2
-2 12 -7 102.69 7.1
2 -12 7 113.69 9.1
-3 12 -7 58.49 5.5
-3 12 -7 56.09 5.6
3 -12 7 53.39 7.1
-4 12 -7 103.49 8.5
-4 12 -7 115.19 8.2
4 -12 7 116.39 11
-5 12 -7 22.3 4.6
-5 12 -7 14.8 4.4
5 -12 7 29.8 7.1
-6 12 -7 15.4 4
-6 12 -7 18.4 4.8
6 -12 7 14.4 6.5
-7 12 -7 -6.9 4.6
-7 12 -7 -3.9 3.3
7 -12 7 5.7 7.3
8 11 -7 6.3 5.4
7 11 -7 7.1 4.6
6 11 -7 36.3 6
-6 -11 7 33.2 3
5 11 -7 20.5 4.3
-5 -11 7 13.4 3.4
-5 -11 7 20 2.2
4 11 -7 101.99 8
4 11 -7 92.19 6.5
-4 -11 7 81.89 6
-4 -11 7 101.09 5.2
3 11 -7 61.59 5.9
3 11 -7 66.99 4.8
-3 -11 7 65.89 4.4
2 11 -7 118.29 4.7
2 11 -7 121.49 7.9
2 11 -7 112.79 4.5
2 11 -7 119.39 6.2
-2 -11 7 115.19 6.6
1 11 -7 0.6 1.8
1 11 -7 4.3 1.3
1 11 -7 2.2 1.1
1 11 -7 2.8 1.3
-1 -11 7 2.1 1.9
0 11 -7 28.8 2.9
0 11 -7 27.6 4.1
0 11 -7 30.2 2.9
0 -11 7 28.3 4.1
-1 11 -7 3.8 1.9
-1 11 -7 1 1.7
1 -11 7 1.9 2.1
-2 11 -7 130.19 8.1
-2 11 -7 120.69 7.8
2 -11 7 131.89 9.5
-3 11 -7 69.29 5.7
-3 11 -7 66.19 6.1
3 -11 7 51.89 7.7
-4 11 -7 89.59 6.8
-4 11 -7 94.69 7.9
4 -11 7 94.19 9.1
-5 11 -7 19.6 3.9
-5 11 -7 24.4 4.8
5 -11 7 19.4 5.9
-6 11 -7 29.3 5
-6 11 -7 41.6 6.7
6 -11 7 48.4 9.1
-7 11 -7 4.8 3.5
-7 11 -7 3.1 4.3
7 -11 7 11.9 7.5
-8 11 -7 -1.6 3.3
-8 11 -7 3.2 5.5
8 -11 7 6.6 7.7
8 10 -7 9.2 4.9
7 10 -7 55.59 7.3
-7 -10 7 59.99 3.9
6 10 -7 21.6 4.7
-6 -10 7 19.2 2.2
-6 -10 7 17.8 4.4
5 10 -7 66.89 6.7
-5 -10 7 63.79 5.3
-5 -10 7 63.59 3.6
4 10 -7 252.87 13.2
4 10 -7 227.98 10.7
-4 -10 7 235.28 9.6
-4 -10 7 224.38 10.5
3 10 -7 23 3.9
3 10 -7 19.8 2.9
-3 -10 7 22.7 2.4
2 10 -7 117.29 4.7
2 10 -7 103.09 7.3
2 10 -7 116.99 5.8
2 10 -7 120.99 4.9
-2 -10 7 117.59 6.3
1 10 -7 60.79 5.1
1 10 -7 60.89 3.6
1 10 -7 61.39 3.3
1 10 -7 59.79 3.8
-1 -10 7 59.69 4.6
0 10 -7 157.58 8.6
0 10 -7 142.09 7.1
0 10 -7 147.99 7.3
0 -10 7 138.89 8.3
-1 10 -7 67.59 4.7
-1 10 -7 66.19 5.3
1 -10 7 52.69 5.4
-2 10 -7 120.79 7.5
-2 10 -7 121.09 7.5
2 -10 7 112.39 8.5
-3 10 -7 20.2 3.3
-3 10 -7 21 3.6
3 -10 7 24.2 5.1
-4 10 -7 210.38 11.5
-4 10 -7 226.68 12.6
4 -10 7 243.48 15.1
-5 10 -7 59.49 6.3
-5 10 -7 61.69 5.6
5 -10 7 66.69 9.5
-6 10 -7 11.4 4.6
-6 10 -7 13.5 3.2
6 -10 7 17.4 6
-7 10 -7 61.39 8.4
-7 10 -7 49.1 6.5
7 -10 7 67.29 10.6
-8 10 -7 5.9 4.1
-8 10 -7 0.5 4.9
8 -10 7 1.1 6.8
8 9 -7 8.3 5.1
7 9 -7 65.19 8.3
-7 -9 7 64.59 4.6
-7 -9 7 67.49 4.2
6 9 -7 16.4 4.4
-6 -9 7 15.4 1.8
-6 -9 7 14.6 3.4
-6 -9 7 15.1 2
-6 -9 7 16.9 2.1
5 9 -7 1.7 2.6
5 9 -7 1.6 1
-5 -9 7 0.8 1
-5 -9 7 2.4 2.2
-5 -9 7 2.3 1
-5 -9 7 0.9 1
4 9 -7 2.9 2
4 9 -7 0.7 2.1
-4 -9 7 0.9 1.7
3 9 -7 4.6 0.7
3 9 -7 3.4 1.6
3 9 -7 3.6 2
-3 -9 7 5.4 1.3
-3 -9 7 3.7 0.8
2 9 -7 126.19 5.4
2 9 -7 127.79 7.7
2 9 -7 120.19 5.8
2 9 -7 123.49 5
-2 -9 7 123.79 6.2
-2 -9 7 130.49 5.5
1 9 -7 76.19 5.4
1 9 -7 65.09 3.4
1 9 -7 65.79 3.8
1 9 -7 66.19 3.8
-1 -9 7 68.49 4.5
-1 -9 7 57.69 3.8
0 9 -7 57.39 4.6
0 9 -7 52.99 3.8
0 9 -7 57.29 3.8
0 9 -7 53.39 3.7
0 -9 7 56.59 4.1
0 -9 7 51.69 4.4
-1 9 -7 61.99 4.5
-1 9 -7 67.29 5
-1 9 -7 66.49 4.8
1 -9 7 76.69 5.9
1 -9 7 54.49 4.4
-2 9 -7 129.99 7.6
-2 9 -7 122.29 7.4
2 -9 7 126.49 8.9
-3 9 -7 1.3 1.9
-3 9 -7 2.5 1.7
3 -9 7 3.6 3
-4 9 -7 1.1 1.6
-4 9 -7 7.9 2.7
4 -9 7 4.4 3
-5 9 -7 2.9 2.4
-5 9 -7 1.8 2
5 -9 7 1.7 3.6
-6 9 -7 18.1 4.8
-6 9 -7 20.9 3.7
6 -9 7 10.3 5.4
-7 9 -7 73.29 6.7
-7 9 -7 71.69 8.9
7 -9 7 72.69 10.9
-8 9 -7 3.3 5.1
-8 9 -7 8 4.1
8 -9 7 16.9 7
8 8 -7 20.6 5.2
-8 -8 7 18.6 3
-8 -8 7 16.4 3.5
7 8 -7 5.2 3.4
7 8 -7 5.9 2.4
-7 -8 7 -1.1 2.1
-7 -8 7 4.1 1.8
6 8 -7 5.2 1.9
6 8 -7 12.2 3.5
-6 -8 7 7.1 2
-6 -8 7 9 1.5
-6 -8 7 4.7 1.6
-6 -8 7 8.2 3
5 8 -7 137.19 6.4
5 8 -7 149.39 9.7
-5 -8 7 153.08 6.7
-5 -8 7 148.49 6.2
-5 -8 7 134.39 6.1
-5 -8 7 140.79 7.4
4 8 -7 199.08 7.8
4 8 -7 191.78 11.1
-4 -8 7 204.88 7.8
-4 -8 7 195.38 8.7
-4 -8 7 190.78 7.7
3 8 -7 123.29 5.1
3 8 -7 128.69 6.1
3 8 -7 124.49 7.9
-3 -8 7 119.39 5.4
-3 -8 7 134.19 5.4
2 8 -7 169.18 9.1
2 8 -7 168.68 6.6
2 8 -7 165.18 7.1
-2 -8 7 166.58 7.3
-2 -8 7 172.68 7
1 8 -7 84.29 4.2
1 8 -7 82.89 4
1 8 -7 83.09 5.6
1 8 -7 79.29 4.3
-1 -8 7 91.29 4.5
-1 -8 7 83.19 4.9
0 8 -7 64.49 4
0 8 -7 72.89 4.3
0 8 -7 63.59 4.7
0 8 -7 65.79 4
0 -8 7 66.69 4.8
0 -8 7 65.69 4.2
-1 8 -7 84.49 5.3
-1 8 -7 86.79 5.3
-1 8 -7 79.89 5.3
-1 8 -7 90.39 5.7
1 -8 7 87.69 5.4
1 -8 7 92.49 6.4
-2 8 -7 166.68 8.7
-2 8 -7 166.58 8.9
2 -8 7 169.88 10.3
-3 8 -7 130.79 7.9
-3 8 -7 123.49 7.2
3 -8 7 116.09 9
-4 8 -7 206.98 11.5
-4 8 -7 206.28 10.6
4 -8 7 207.28 13.3
-5 8 -7 160.88 10.3
-5 8 -7 134.99 8.5
5 -8 7 154.58 11.6
-6 8 -7 7.2 2.6
-6 8 -7 4 2.9
6 -8 7 7 4.4
-7 8 -7 3.2 4
-7 8 -7 6.2 3.2
7 -8 7 5.1 5.2
-8 8 -7 9.9 3.7
-8 8 -7 27.1 8.2
-8 8 -7 17.7 5.3
8 -8 7 19.4 6.8
9 7 -7 43 8
-9 -7 7 53.59 6.5
-9 -7 7 49.5 8.6
8 7 -7 36 4.7
8 7 -7 38.2 6.1
-8 -7 7 42.2 4.6
-8 -7 7 38.2 5.1
7 7 -7 42.8 4.3
7 7 -7 39.8 6.1
-7 -7 7 47.1 5.5
-7 -7 7 36 4.5
-7 -7 7 43 3.9
6 7 -7 50.09 6.5
6 7 -7 43.2 3.8
-6 -7 7 51.79 4.2
-6 -7 7 42 3.3
-6 -7 7 46.4 4.7
-6 -7 7 50.69 3.5
5 7 -7 280.87 11.1
5 7 -7 259.87 13.9
-5 -7 7 277.87 10.6
-5 -7 7 242.98 10.3
-5 -7 7 272.57 11.6
4 7 -7 125.69 5.5
4 7 -7 112.59 7.9
-4 -7 7 119.69 5.8
-4 -7 7 126.59 5
-4 -7 7 111.39 5.2
3 7 -7 50.89 3.1
3 7 -7 40.1 4.4
3 7 -7 49.4 2.7
-3 -7 7 47.7 2.9
-3 -7 7 53.49 2.8
-3 -7 7 50.69 2.5
2 7 -7 44.9 2.6
2 7 -7 47.6 2.5
2 7 -7 46.8 4.2
-2 -7 7 49.1 2.8
-2 -7 7 45 2.8
1 7 -7 322.87 12.3
1 7 -7 333.47 14.3
1 7 -7 328.97 12.4
-1 -7 7 326.57 13.2
-1 -7 7 343.27 12.9
0 7 -7 47.6 3.2
0 7 -7 40.8 3.1
0 7 -7 52.59 3.4
0 7 -7 46.9 3.9
0 -7 7 48.3 3.8
0 -7 7 56.49 3.6
-1 7 -7 335.17 14.4
-1 7 -7 341.37 14.2
-1 7 -7 337.57 14.2
-1 7 -7 356.66 14.6
1 -7 7 342.27 14.3
1 -7 7 346.87 15.4
-2 7 -7 40.9 3.9
-2 7 -7 46.2 3.8
2 -7 7 46.7 4.8
-3 7 -7 47.9 4.5
-3 7 -7 49.99 4.1
3 -7 7 56.29 5.6
-4 7 -7 100.39 6.6
-4 7 -7 105.39 7.6
4 -7 7 115.49 9.1
-5 7 -7 283.87 13.2
-5 7 -7 268.67 14.4
5 -7 7 260.27 16.3
-6 7 -7 53.69 7
-6 7 -7 46.7 5
6 -7 7 45.7 7.7
-7 7 -7 44.9 6.9
-7 7 -7 33.4 4.9
7 -7 7 44.7 8.4
-8 7 -7 44.6 7
-8 7 -7 42 9.5
-8 7 -7 41 5.7
8 -7 7 47.6 9.1
-9 7 -7 38.5 9.3
-9 7 -7 42.6 6.4
-9 7 -7 37.3 8.5
9 -7 7 52.89 10.5
9 6 -7 14.1 4.9
9 6 -7 3.4 4
-9 -6 7 3.6 3.6
-9 -6 7 3.5 4
-9 -6 7 6.4 5.7
8 6 -7 2 3.6
8 6 -7 9.3 3.2
-8 -6 7 -1.8 3.2
-8 -6 7 8 3.1
7 6 -7 98.89 8.4
7 6 -7 80.59 6.1
-7 -6 7 72.89 6.3
-7 -6 7 91.39 5.9
6 6 -7 40.3 5.9
6 6 -7 50.79 4
-6 -6 7 48 4.5
-6 -6 7 49.1 3.8
5 6 -7 39.6 3.2
5 6 -7 38.3 5.4
-5 -6 7 37.7 2.8
-5 -6 7 30.9 3.5
-5 -6 7 32.7 2.6
4 6 -7 20.1 2.2
4 6 -7 21.8 3.7
-4 -6 7 19.8 2.1
-4 -6 7 18.5 1.5
-4 -6 7 19.9 1.8
3 6 -7 10.4 1.4
3 6 -7 10.9 2.5
-3 -6 7 11.9 1.4
-3 -6 7 10.3 0.9
-3 -6 7 7.2 1.1
2 6 -7 112.69 4.7
2 6 -7 116.49 4.9
2 6 -7 114.99 6.7
-2 -6 7 121.69 4.8
-2 -6 7 111.69 5.1
1 6 -7 267.37 12.1
1 6 -7 275.47 10.6
1 6 -7 271.87 10.3
-1 -6 7 278.87 11.9
-1 -6 7 296.77 11.1
-1 -6 7 280.47 11.1
0 6 -7 51.99 3.3
0 6 -7 49.3 3.7
0 6 -7 53.59 3.3
0 -6 7 50.49 3.4
0 -6 7 62.49 4
0 -6 7 52.89 3.7
-1 6 -7 274.07 12.4
-1 6 -7 285.27 12.2
-1 6 -7 299.17 12.3
-1 6 -7 313.47 12.6
1 -6 7 298.87 12.9
1 -6 7 301.67 12.4
1 -6 7 259.57 12.9
-2 6 -7 126.49 6.5
-2 6 -7 115.99 7.3
-2 6 -7 115.59 6.7
-2 6 -7 108.29 7
2 -6 7 108.99 7.2
2 -6 7 119.89 7.7
-3 6 -7 10.7 2.7
-3 6 -7 8.6 1.9
3 -6 7 10.5 3
-4 6 -7 15.6 2.6
-4 6 -7 16.5 3.1
4 -6 7 13.3 3.6
-5 6 -7 36.7 4
-5 6 -7 36.7 5.2
5 -6 7 37.9 6.2
-6 6 -7 45.5 4.7
-6 6 -7 38.8 6
6 -6 7 43.8 7.1
-7 6 -7 90.19 8.6
-7 6 -7 88.59 7.3
-7 6 -7 101.49 11.3
7 -6 7 115.89 11.3
-8 6 -7 3.2 5.8
-8 6 -7 -0.9 4
-8 6 -7 6.6 3.6
8 -6 7 11.6 6.2
-9 6 -7 -3 3.8
-9 6 -7 5.1 7.1
-9 6 -7 5.9 5
9 -6 7 6.7 6.4
9 5 -7 3.3 4.3
9 5 -7 -1.6 3.9
-9 -5 7 -6.8 4.8
-9 -5 7 3.4 4
-9 -5 7 1 4
8 5 -7 18.1 4.1
8 5 -7 17.4 4.9
-8 -5 7 19.5 3.8
-8 -5 7 19.2 4.2
7 5 -7 89.39 8.2
7 5 -7 96.99 6.6
-7 -5 7 89.09 6.8
-7 -5 7 98.29 6.6
6 5 -7 48.3 6.1
6 5 -7 49 4.2
-6 -5 7 51.29 4.3
-6 -5 7 49.6 4.7
5 5 -7 279.87 12.1
5 5 -7 283.87 14.5
-5 -5 7 278.37 11.6
-5 -5 7 297.77 11.8
-5 -5 7 286.07 12.2
4 5 -7 219.38 11.7
4 5 -7 229.48 9.5
-4 -5 7 236.88 8.8
-4 -5 7 229.38 9.2
-4 -5 7 215.38 9.2
3 5 -7 14.5 1.7
3 5 -7 22.1 3.1
-3 -5 7 16.5 1.3
-3 -5 7 17.5 1.6
-3 -5 7 17.3 1
2 5 -7 163.78 6.6
2 5 -7 164.58 8.4
-2 -5 7 160.38 6.6
-2 -5 7 156.78 7.9
1 5 -7 802.42 29.8
1 5 -7 816.92 28.2
1 5 -7 758.92 27.7
-1 -5 7 838.92 28.6
-1 -5 7 791.62 28.3
-1 -5 7 801.92 29.5
0 5 -7 810.92 29.8
0 5 -7 814.62 29
0 5 -7 797.92 29
0 -5 7 836.22 29.3
0 -5 7 814.92 29.6
0 -5 7 772.72 29.4
-1 5 -7 750.02 29.5
-1 5 -7 795.92 29.1
-1 5 -7 794.72 29.2
-1 5 -7 800.92 29.3
1 -5 7 779.82 30.1
1 -5 7 824.92 29.3
1 -5 7 807.32 29
-2 5 -7 161.98 8.7
-2 5 -7 152.08 7.8
-2 5 -7 163.58 8
-2 5 -7 154.68 7.5
2 -5 7 162.48 9
2 -5 7 141.99 7.3
2 -5 7 153.08 8
-3 5 -7 21.3 2.7
-3 5 -7 15.2 3
3 -5 7 13.7 3.3
-4 5 -7 241.88 12.2
-4 5 -7 230.38 11
4 -5 7 262.27 14.2
-5 5 -7 301.17 13.5
-5 5 -7 289.97 14.7
5 -5 7 278.37 16.4
-6 5 -7 46.2 4.5
-6 5 -7 51.59 6.7
6 -5 7 66.39 8.9
-7 5 -7 84.99 6.7
-7 5 -7 103.49 8.6
-7 5 -7 68.69 10.1
7 -5 7 88.99 9.6
-8 5 -7 18.4 4.6
-8 5 -7 15.2 3.8
-8 5 -7 8.2 4.8
8 -5 7 28.8 7.2
-9 5 -7 4.6 4.6
-9 5 -7 0.1 3.2
-9 5 -7 3.2 6.1
9 -5 7 -1 5.6
9 4 -7 35.2 6
9 4 -7 37.8 7
-9 -4 7 24.5 6.5
-9 -4 7 40.2 5.9
-9 -4 7 34.1 5.8
8 4 -7 1.5 3.3
8 4 -7 0.4 2.5
-8 -4 7 -0.4 3
-8 -4 7 1.1 3.2
-8 -4 7 -2.3 3.8
7 4 -7 18.9 3.5
7 4 -7 23.2 4.8
-7 -4 7 15.7 3.7
-7 -4 7 28.5 4.5
6 4 -7 25.4 4.4
6 4 -7 25.1 3.4
-6 -4 7 20.3 3.4
-6 -4 7 21.9 3.4
5 4 -7 38 4.9
5 4 -7 36.5 3.3
-5 -4 7 31.6 3.3
-5 -4 7 37 3.2
-5 -4 7 29.6 3
4 4 -7 43.4 4.4
4 4 -7 43.8 3.1
-4 -4 7 36.9 2.8
-4 -4 7 35.9 2.7
-4 -4 7 37.6 2.7
3 4 -7 80.59 4
3 4 -7 76.49 5.5
-3 -4 7 69.89 3.7
-3 -4 7 65.79 3.1
-3 -4 7 78.09 3
2 4 -7 33 2.2
2 4 -7 42.1 3.5
-2 -4 7 40.1 2.3
1 4 -7 537.45 19.3
1 4 -7 542.75 18.6
1 4 -7 531.75 20.7
-1 -4 7 533.35 20.4
-1 -4 7 538.55 19.5
-1 -4 7 543.85 19
0 4 -7 6.8 1.2
0 4 -7 6.7 1.3
0 4 -7 13 2
0 -4 7 13 1.9
0 -4 7 6.4 1.4
-1 4 -7 558.54 21.4
-1 4 -7 552.04 20.8
-1 4 -7 558.44 20.8
1 -4 7 539.15 20.8
1 -4 7 555.64 21.6
1 -4 7 542.15 20.4
-2 4 -7 30.8 3.3
-2 4 -7 35.3 2.7
-2 4 -7 32 3
-2 4 -7 32.9 3
2 -4 7 33.2 2.8
2 -4 7 41.6 3.9
2 -4 7 33.5 3.3
-3 4 -7 75.59 4.6
-3 4 -7 77.99 5.2
3 -4 7 67.79 5.9
-4 4 -7 45.2 4.5
-4 4 -7 47.7 3.7
4 -4 7 40.5 6
-5 4 -7 41.2 3.8
-5 4 -7 45.1 5.6
5 -4 7 27.7 5.5
-6 4 -7 29.7 6.3
-6 4 -7 20.7 4.3
-6 4 -7 19.1 3.3
6 -4 7 20.6 5.3
-7 4 -7 24.7 5.8
-7 4 -7 22.2 4.6
-7 4 -7 26.3 4
7 -4 7 31.4 6.4
-8 4 -7 3 3.2
-8 4 -7 2.6 2.3
-8 4 -7 6.3 5
8 -4 7 8.8 4.5
-9 4 -7 33.3 5.6
-9 4 -7 48.2 9.7
-9 4 -7 35.4 7
9 -4 7 56.49 10.4
9 3 -7 6.5 4
9 3 -7 4.2 4.6
-9 -3 7 -1 3.8
-9 -3 7 5.4 4.4
-9 -3 7 3.6 4.7
8 3 -7 11.4 4.1
8 3 -7 12.5 3.6
-8 -3 7 6.6 4.1
-8 -3 7 7.9 3.9
-8 -3 7 6.1 3.8
7 3 -7 51.89 5
7 3 -7 38 5.7
-7 -3 7 51.79 6.2
6 3 -7 139.99 7.7
6 3 -7 109.19 8.7
6 3 -7 137.79 8
-6 -3 7 127.79 7.7
-6 -3 7 133.79 8.1
5 3 -7 198.28 9.6
5 3 -7 196.18 9.4
5 3 -7 191.68 11.1
-5 -3 7 199.98 9.7
-5 -3 7 196.88 9.2
4 3 -7 210.08 9
4 3 -7 198.58 9
4 3 -7 215.28 11
-4 -3 7 209.98 8.7
-4 -3 7 200.98 9
-4 -3 7 204.28 8.8
3 3 -7 12.4 2.5
3 3 -7 8.8 1.4
-3 -3 7 10.3 2.1
-3 -3 7 11 1.2
-3 -3 7 8.7 1
-3 -3 7 8.3 1.3
2 3 -7 91.69 4.2
2 3 -7 85.09 5.3
-2 -3 7 87.99 5.2
-2 -3 7 90.79 4.2
1 3 -7 1820.02 64.49
1 3 -7 1866.31 63.19
1 3 -7 1807.42 62.39
1 3 -7 1836.92 62.39
-1 -3 7 1842.92 63.29
-1 -3 7 1867.31 64.29
0 3 -7 1036.1 35.8
0 3 -7 1028.1 36.3
0 3 -7 1006.2 36
0 3 -7 1010.4 36.1
0 -3 7 1006.1 36.1
0 -3 7 1001.2 36
0 -3 7 1026.7 36
-1 3 -7 1822.02 64.29
-1 3 -7 1854.31 64.49
-1 3 -7 1876.91 65.29
1 -3 7 1929.11 65.49
1 -3 7 1841.42 64.69
1 -3 7 1793.82 64.09
-2 3 -7 101.39 5
-2 3 -7 85.69 5.3
-2 3 -7 107.89 5.7
-2 3 -7 81.19 5.8
2 -3 7 93.89 5.5
2 -3 7 88.99 6.2
2 -3 7 110.59 5.1
-3 3 -7 10.1 1.7
-3 3 -7 13 2.3
3 -3 7 15.2 2.3
-4 3 -7 227.18 12.8
-4 3 -7 207.68 9.7
-4 3 -7 204.18 10.8
4 -3 7 222.08 12.5
-5 3 -7 204.48 13
-5 3 -7 183.88 9.4
-5 3 -7 191.18 10.8
5 -3 7 211.78 12.8
-6 3 -7 124.89 9
-6 3 -7 141.89 11.1
-6 3 -7 129.29 7.7
6 -3 7 122.29 10.1
-7 3 -7 49.9 8.6
-7 3 -7 49.1 6.7
-7 3 -7 53.69 5.1
7 -3 7 58.19 8.5
-8 3 -7 9.5 4
-8 3 -7 19 6.1
-8 3 -7 4.9 2.8
8 -3 7 23.3 6.1
-9 3 -7 12.6 6.7
-9 3 -7 7.1 3.5
-9 3 -7 5.9 4.7
9 -3 7 -2.7 5.5
9 2 -7 2.5 3.2
9 2 -7 1.6 4.1
-9 -2 7 -1.5 4.1
-9 -2 7 2.2 4.2
-9 -2 7 5.1 4.3
8 2 -7 73.79 7
8 2 -7 92.89 8.6
8 2 -7 95.99 8.4
-8 -2 7 100.49 8.6
-8 -2 7 95.59 9.4
-8 -2 7 83.39 7.9
7 2 -7 3.4 2.8
7 2 -7 4.3 2.8
7 2 -7 3.4 2.4
-7 -2 7 3.3 2.9
6 2 -7 349.77 17.3
6 2 -7 337.37 16
6 2 -7 343.47 15.3
-6 -2 7 350.86 16.3
5 2 -7 80.99 6.6
5 2 -7 80.19 5.7
5 2 -7 81.89 5.2
-5 -2 7 76.39 5.6
-5 -2 7 80.19 5.2
4 2 -7 88.29 4.9
4 2 -7 85.89 5.1
4 2 -7 91.49 6.3
-4 -2 7 89.69 4.8
-4 -2 7 88.09 5.2
-4 -2 7 79.09 4.6
3 2 -7 157.88 8.6
3 2 -7 167.78 7.1
3 2 -7 165.58 7.3
-3 -2 7 161.08 8.4
-3 -2 7 156.78 6.5
-3 -2 7 162.98 7
2 2 -7 46.2 2.7
2 2 -7 48.7 2.2
2 2 -7 46.2 3.7
-2 -2 7 43 3.4
-2 -2 7 49.7 1.9
-2 -2 7 48.2 2.7
1 2 -7 448.96 16.4
1 2 -7 451.65 15.9
1 2 -7 429.56 15.5
1 2 -7 460.45 17.5
-1 -2 7 447.56 16.4
-1 -2 7 455.55 17.2
-1 -2 7 463.75 15.9
0 2 -7 56.19 3.4
0 2 -7 72.29 3.4
0 2 -7 61.19 3.4
0 -2 7 61.59 3.5
0 -2 7 65.79 3.5
0 -2 7 57.69 3.3
-1 2 -7 430.06 17.8
-1 2 -7 453.05 17.1
-1 2 -7 430.96 17.8
-1 2 -7 465.65 16.9
1 -2 7 461.45 17.3
1 -2 7 467.65 17.9
1 -2 7 457.35 16.7
-2 2 -7 47 4.2
-2 2 -7 41.9 3.9
-2 2 -7 53.49 3.6
-2 2 -7 53.19 3.1
2 -2 7 49.4 3.5
2 -2 7 52.59 3.1
2 -2 7 40.7 3.8
-3 2 -7 157.68 9.3
-3 2 -7 160.68 8
-3 2 -7 153.78 6.9
-3 2 -7 155.68 7.9
-3 2 -7 143.19 8.9
3 -2 7 151.58 9.1
3 -2 7 145.19 7.9
3 -2 7 149.69 7.2
-4 2 -7 91.99 5.2
-4 2 -7 97.59 6.2
-4 2 -7 82.79 5.6
-4 2 -7 88.59 7.2
4 -2 7 93.29 7.2
4 -2 7 97.89 6
-5 2 -7 83.49 6.2
-5 2 -7 79.09 5.2
-5 2 -7 85.69 7.8
5 -2 7 74.89 7.2
-6 2 -7 343.57 15
-6 2 -7 338.67 16.7
-6 2 -7 310.87 18.4
6 -2 7 363.96 19
-7 2 -7 5 3.7
-7 2 -7 1.3 1.9
-7 2 -7 1.3 2.5
7 -2 7 -0.1 3.2
-8 2 -7 76.49 10.4
-8 2 -7 101.59 8.9
-8 2 -7 93.09 7.4
8 -2 7 98.49 10.4
-9 2 -7 2.6 3.2
-9 2 -7 -1.9 5.5
-9 2 -7 1.6 4.5
9 -2 7 4.1 5.1
9 1 -7 5.1 3.8
9 1 -7 2.1 5.1
9 1 -7 -3.3 3.9
-9 -1 7 -0.1 4.9
-9 -1 7 -1.1 3.8
-9 -1 7 0.1 4.3
8 1 -7 35.6 5.4
8 1 -7 27.4 5.6
8 1 -7 37.6 6.2
-8 -1 7 28.3 6
-8 -1 7 30 5.3
-8 -1 7 28.6 5.7
7 1 -7 16.8 4.2
7 1 -7 18.4 3.4
7 1 -7 14.7 3.8
-7 -1 7 8.6 4
-7 -1 7 10.3 3.7
6 1 -7 128.89 9.1
6 1 -7 140.79 8.8
6 1 -7 138.79 8.1
-6 -1 7 128.89 8.8
5 1 -7 265.77 12.2
5 1 -7 276.27 13
5 1 -7 270.87 13.8
-5 -1 7 269.87 12
4 1 -7 77.99 4.9
4 1 -7 88.99 5.4
4 1 -7 89.59 6.3
-4 -1 7 84.69 4.7
-4 -1 7 87.99 4.9
3 1 -7 0.8 0.8
3 1 -7 0.8 1
3 1 -7 1.2 0.8
-3 -1 7 0.1 0.8
-3 -1 7 1.5 0.7
-3 -1 7 1.1 1.3
2 1 -7 10.8 1.8
2 1 -7 7.9 1.2
2 1 -7 11 1.1
-2 -1 7 10.3 0.8
-2 -1 7 11.4 2
-2 -1 7 10.7 1.3
1 1 -7 1610.84 57.09
1 1 -7 1633.54 56.09
1 1 -7 1597.24 55.39
-1 -1 7 1625.34 55.69
-1 -1 7 1645.54 56.09
-1 -1 7 1659.13 56.99
0 1 -7 953.3 33.1
0 1 -7 928.91 33.4
0 1 -7 943.71 33.2
0 1 -7 912.51 33.3
0 -1 7 915.61 33.2
0 -1 7 964.4 33.5
0 -1 7 978.7 33.2
-1 1 -7 1622.14 57.89
-1 1 -7 1661.03 56.69
-1 1 -7 1614.14 57.79
-1 1 -7 1662.43 56.99
1 -1 7 1632.54 57.99
1 -1 7 1662.43 57.79
1 -1 7 1634.54 56.49
1 -1 7 1622.74 57.09
-2 1 -7 9.6 2.2
-2 1 -7 10.1 2.1
-2 1 -7 7 1.4
-2 1 -7 9.6 1.3
2 -1 7 11.9 1.5
2 -1 7 15.5 2.1
2 -1 7 15.6 2.7
-3 1 -7 2.1 1.1
-3 1 -7 2.7 2
-3 1 -7 1.3 1.3
-3 1 -7 -0.9 1.2
-3 1 -7 3 0.9
3 -1 7 1.9 1
3 -1 7 2.4 1.3
3 -1 7 2.5 1.7
-4 1 -7 84.19 5.2
-4 1 -7 87.99 7.1
-4 1 -7 88.59 4.8
-4 1 -7 79.69 5.6
4 -1 7 85.09 6.8
4 -1 7 85.69 5.4
-5 1 -7 268.37 15
-5 1 -7 271.07 11.9
-5 1 -7 279.67 13.3
5 -1 7 259.77 14.8
-6 1 -7 115.09 7.1
-6 1 -7 125.79 10.2
-6 1 -7 126.49 8.5
6 -1 7 143.39 10.4
-7 1 -7 14.2 3.9
-7 1 -7 17.8 5.1
-7 1 -7 18.3 3.1
7 -1 7 19.6 4.5
-8 1 -7 42.1 6.5
-8 1 -7 30.4 7.4
8 -1 7 39.9 7.2
-9 1 -7 0.4 3
-9 1 -7 2.8 4.8
-9 1 -7 6.9 4.2
9 -1 7 4.6 4.9
9 0 -7 50.69 8.2
9 0 -7 65.89 7.9
9 0 -7 55.79 7.7
-9 0 7 42.5 7.8
-9 0 7 70.89 9.6
-9 0 7 59.69 8.3
8 0 -7 47.2 7.1
8 0 -7 59.69 6.8
8 0 -7 48.9 6.7
-8 0 7 41 6.2
-8 0 7 34.1 6.6
-8 0 7 33.6 5.9
7 0 -7 0.7 2.7
7 0 -7 0.1 2.2
7 0 -7 0.4 1.8
-7 0 7 3.2 3
-7 0 7 -2.3 2.5
6 0 -7 179.18 11.1
6 0 -7 188.08 11.1
6 0 -7 179.48 9.9
-6 0 7 184.58 11.9
5 0 -7 27.3 3.5
5 0 -7 22.8 3.9
5 0 -7 25.9 3.6
-5 0 7 23 3.1
4 0 -7 8.2 1.8
4 0 -7 5.9 2
4 0 -7 5.2 1.9
-4 0 7 4.7 1.3
3 0 -7 3.9 1.3
3 0 -7 4 1.2
3 0 -7 4.5 1.1
-3 0 7 5.4 1.3
-3 0 7 3 1
-3 0 7 3.5 1.6
2 0 -7 291.57 11.5
2 0 -7 300.47 12.7
2 0 -7 291.27 11.2
-2 0 7 293.57 12.6
-2 0 7 294.17 10.8
-2 0 7 287.27 11.4
1 0 -7 28.6 1.6
1 0 -7 29.7 2
1 0 -7 26.9 2.4
-1 0 7 28.3 1.7
-1 0 7 29.6 2
-1 0 7 29 2.3
0 0 -7 0.2 0.4
0 0 -7 1.3 0.6
0 0 -7 0.6 0.5
0 0 7 -0.2 0.4
0 0 7 0.2 0.6
0 0 7 0 0.5
-1 0 -7 25.2 1.8
-1 0 -7 30 2.7
-1 0 -7 31.9 2.6
-1 0 -7 26.6 2.1
1 0 7 26.6 1.7
1 0 7 29.5 2.8
1 0 7 29.9 2.3
-2 0 -7 304.47 11
-2 0 -7 286.47 13.1
-2 0 -7 303.37 12
-2 0 -7 296.37 13.1
2 0 7 281.37 13.1
2 0 7 300.07 12.1
2 0 7 268.97 10.9
-3 0 -7 5.4 1.5
-3 0 -7 2 1.5
-3 0 -7 3 0.8
-3 0 -7 2.6 1.2
-3 0 -7 0.6 1.8
3 0 7 4.1 1.1
3 0 7 2.1 1.3
3 0 7 3.7 1.6
-4 0 -7 0.7 1.8
-4 0 -7 3.9 1.6
-4 0 -7 1.6 0.9
-4 0 -7 1.7 1.1
4 0 7 1.9 1.3
4 0 7 1.6 1.8
-5 0 -7 22.8 2.5
-5 0 -7 24 3.6
-5 0 -7 20.6 4.2
-5 0 -7 17.2 3.1
5 0 7 29.3 4.8
-6 0 -7 166.48 8.6
-6 0 -7 178.38 10.2
-6 0 -7 175.68 11.9
6 0 7 154.38 11.2
-7 0 -7 0.7 3.2
-7 0 -7 2.5 2.1
-7 0 -7 -5.2 2.2
7 0 7 -0.3 3.4
-8 0 -7 53.49 9.1
-8 0 -7 49.1 5
-8 0 -7 49.4 6.8
8 0 7 29.1 7.2
-9 0 -7 46.3 7.1
-9 0 -7 61.99 6.6
-9 0 -7 55.09 9.6
9 -1 -7 4.7 5.5
9 -1 -7 -3.9 3.3
9 -1 -7 5.4 3.9
-9 1 7 0.5 5
-9 1 7 -1.5 4.1
-9 1 7 0.1 4.3
8 -1 -7 33.1 6.5
8 -1 -7 30.6 5.6
8 -1 -7 30.1 5
-8 1 7 28.7 6.4
-8 1 7 31.4 5.7
-8 1 7 27.5 6
7 -1 -7 17 4.6
7 -1 -7 15.3 3.9
7 -1 -7 12.7 3
-7 1 7 15.5 4.2
6 -1 -7 126.39 8
6 -1 -7 125.99 9
6 -1 -7 134.79 9.1
-6 1 7 117.99 9.3
5 -1 -7 260.87 12.5
5 -1 -7 274.97 13.8
5 -1 -7 277.17 13.7
4 -1 -7 88.19 6
4 -1 -7 87.49 5.4
4 -1 -7 89.39 6.3
-4 1 7 93.29 5.3
3 -1 -7 0.3 1
3 -1 -7 1.7 0.9
3 -1 -7 2.2 1.1
-3 1 7 1 0.8
-3 1 7 1.6 0.8
-3 1 7 -0.5 1.3
2 -1 -7 12 2.2
2 -1 -7 11.6 1.7
2 -1 -7 9.8 1.4
-2 1 7 12.5 1.3
-2 1 7 11.1 1.6
-2 1 7 11.7 2.1
1 -1 -7 1599.74 56.39
1 -1 -7 1581.04 55.29
1 -1 -7 1630.14 55.69
-1 1 7 1608.54 56.39
-1 1 7 1601.34 55.59
-1 1 7 1637.44 55.39
0 -1 -7 965.4 33.3
0 -1 -7 935.41 33.4
0 -1 -7 957.3 33.6
0 1 7 946.71 33.4
0 1 7 969.7 33.8
0 1 7 941.71 33.4
-1 -1 -7 1585.54 54.79
-1 -1 -7 1526.75 55.39
-1 -1 -7 1623.84 56.29
1 1 7 1609.14 55.59
1 1 7 1609.74 54.69
1 1 7 1653.33 56.69
-2 -1 -7 7.4 1.8
-2 -1 -7 10.7 2.1
-2 -1 -7 13.3 1.1
-2 -1 -7 11 1.6
2 1 7 17 2.2
2 1 7 10.3 2.2
2 1 7 9.7 1
-3 -1 -7 1.1 1
-3 -1 -7 0.9 0.7
-3 -1 -7 0.4 1.6
-3 -1 -7 1.9 0.7
-3 -1 -7 1.7 1.3
3 1 7 1.1 1.1
3 1 7 2.5 1.8
3 1 7 1.8 0.9
-4 -1 -7 88.09 5.2
-4 -1 -7 90.09 4.6
-4 -1 -7 98.39 7
-4 -1 -7 83.19 5.4
-5 -1 -7 254.87 12.3
-5 -1 -7 266.37 11.6
-5 -1 -7 279.97 12.9
-5 -1 -7 305.37 15.4
-6 -1 -7 94.19 6.1
-6 -1 -7 139.39 10
-6 -1 -7 124.09 7.8
-7 -1 -7 10.9 3
-7 -1 -7 23.5 5.7
-7 -1 -7 8.7 2.4
-8 -1 -7 27.6 4.7
-8 -1 -7 22.7 5.9
-8 -1 -7 33.8 4.5
-9 -1 -7 -0.6 3
-9 -1 -7 1.8 3.9
-9 -1 -7 -2.3 4.5
9 -2 -7 7.2 3.9
9 -2 -7 -1.8 3.6
9 -2 -7 4.8 5.1
-9 2 7 6.6 4.3
-9 2 7 2.7 5.7
-9 2 7 3.3 3.9
8 -2 -7 97.69 8.1
8 -2 -7 94.19 9.8
8 -2 -7 84.09 8.6
-8 2 7 102.99 9.8
-8 2 7 124.39 9.8
7 -2 -7 5.2 3.5
7 -2 -7 3.4 2.5
7 -2 -7 4 2.6
-7 2 7 4.2 3.1
6 -2 -7 334.27 17.1
6 -2 -7 304.47 16.3
6 -2 -7 349.07 15.8
-6 2 7 348.27 17.5
5 -2 -7 69.69 6.1
5 -2 -7 70.89 5.3
5 -2 -7 75.79 6.2
-5 2 7 79.99 6.7
4 -2 -7 101.09 5.9
4 -2 -7 96.79 6.4
4 -2 -7 95.69 6.6
-4 2 7 87.99 5.4
3 -2 -7 163.48 8.6
3 -2 -7 159.28 8.1
3 -2 -7 161.28 7.7
-3 2 7 155.78 7.3
-3 2 7 166.08 8.9
-3 2 7 158.58 7.5
2 -2 -7 57.09 4
2 -2 -7 52.69 3.3
2 -2 -7 50.09 3.2
-2 2 7 50.29 3
-2 2 7 53.19 3.9
-2 2 7 48.8 3.1
1 -2 -7 454.55 17
1 -2 -7 432.66 16.3
1 -2 -7 440.46 16.2
-1 2 7 435.36 16.9
-1 2 7 430.26 16.2
-1 2 7 440.46 16.1
0 -2 -7 53.79 3.1
0 -2 -7 71.59 3.4
0 -2 -7 64.89 3.4
0 2 7 64.49 3.2
0 2 7 62.09 3.5
0 2 7 63.19 3.3
-1 -2 -7 403.46 16.2
-1 -2 -7 448.76 17.1
-1 -2 -7 446.86 15.7
1 2 7 475.05 16.6
1 2 7 454.05 15.6
1 2 7 440.06 17.5
-2 -2 -7 52.69 2.3
-2 -2 -7 46 3.7
-2 -2 -7 49.9 3.2
2 2 7 53.79 3.4
2 2 7 44.3 4
2 2 7 56.39 2.4
-3 -2 -7 158.68 6.4
-3 -2 -7 169.18 9
-3 -2 -7 168.98 7.7
-3 -2 -7 158.68 6.8
-3 -2 -7 157.48 9.3
3 2 7 160.28 7.7
3 2 7 162.28 9.5
-4 -2 -7 103.99 4.8
-4 -2 -7 91.39 6.8
-4 -2 -7 88.99 5.6
-4 -2 -7 95.19 5.2
-4 -2 -7 101.09 5.7
4 2 7 85.99 5.7
-5 -2 -7 78.49 6.7
-5 -2 -7 73.49 5.3
-5 -2 -7 75.79 4.5
-5 -2 -7 73.49 5.2
-6 -2 -7 370.56 18.6
-6 -2 -7 350.56 14.6
-6 -2 -7 323.67 15.6
-7 -2 -7 7.3 2.7
-7 -2 -7 1.5 3.3
-7 -2 -7 2.4 2
-8 -2 -7 91.69 9.7
-8 -2 -7 83.39 7.8
-8 -2 -7 94.69 6.7
-9 -2 -7 3.7 4.5
-9 -2 -7 4.3 4
-9 -2 -7 -0.6 2.9
9 -3 -7 7.5 5.8
9 -3 -7 5.8 4
9 -3 -7 6.8 4.1
-9 3 7 4.1 5.7
-9 3 7 7.2 4.4
-9 3 7 10.6 5.1
8 -3 -7 13.9 5.4
8 -3 -7 13.3 4
8 -3 -7 8.6 3.9
-8 3 7 4.3 3.5
-8 3 7 5.5 3.9
7 -3 -7 44.4 6
7 -3 -7 51.49 7.3
7 -3 -7 56.79 6.6
-7 3 7 59.39 6.6
6 -3 -7 142.29 9.9
6 -3 -7 139.89 9.4
6 -3 -7 124.99 8.4
-6 3 7 140.39 10.1
5 -3 -7 207.08 11.4
5 -3 -7 191.08 10
5 -3 -7 173.68 10.4
-5 3 7 180.98 11
4 -3 -7 214.18 10.2
4 -3 -7 214.18 11
4 -3 -7 203.98 10.9
-4 3 7 202.68 11.3
3 -3 -7 5.1 1.5
3 -3 -7 7.7 1.7
3 -3 -7 9.5 2.2
-3 3 7 7.4 1.6
2 -3 -7 81.49 4.7
2 -3 -7 84.59 4.7
2 -3 -7 99.59 5.5
-2 3 7 83.29 4.5
-2 3 7 84.39 4.5
-2 3 7 89.89 5.5
1 -3 -7 1811.32 64.09
1 -3 -7 1899.61 64.69
1 -3 -7 1813.32 64.09
-1 3 7 1848.12 64.79
-1 3 7 1895.71 64.09
-1 3 7 1848.32 63.99
0 -3 -7 993 34.8
0 -3 -7 977.5 35
0 -3 -7 996.8 34.8
0 3 7 1001.7 35.3
0 3 7 986.2 34.7
0 3 7 994.8 34.9
-1 -3 -7 1840.12 63.09
-1 -3 -7 1625.04 61.99
-1 -3 -7 1855.61 61.39
1 3 7 1844.72 63.59
1 3 7 1852.01 61.29
1 3 7 1813.92 62.29
-2 -3 -7 92.59 4.4
-2 -3 -7 89.59 5.4
2 3 7 79.79 5.5
2 3 7 90.19 4.7
-3 -3 -7 10.2 1.2
-3 -3 -7 9 2.9
-3 -3 -7 14.5 1.1
-3 -3 -7 11.3 2.5
-3 -3 -7 15 2.1
3 3 7 13.2 2.1
3 3 7 11.9 3.2
-4 -3 -7 198.78 9.3
-4 -3 -7 199.68 9.4
-4 -3 -7 202.18 8.7
-4 -3 -7 203.58 8.2
-4 -3 -7 197.28 10.9
4 3 7 207.28 9.7
-5 -3 -7 198.28 11.4
-5 -3 -7 187.78 9.5
-5 -3 -7 186.98 8.4
-5 -3 -7 191.08 9.1
-6 -3 -7 132.69 7.1
-6 -3 -7 127.49 7.8
-6 -3 -7 151.28 10.1
-6 -3 -7 134.99 7.9
-7 -3 -7 62.69 8.2
-7 -3 -7 54.79 6.2
-7 -3 -7 52.59 4.6
-8 -3 -7 5.6 2.5
-8 -3 -7 14.1 4.9
-8 -3 -7 7.7 3.4
-9 -3 -7 -3.7 3.4
-9 -3 -7 10.6 5
-9 -3 -7 5.8 3.3
9 -4 -7 18.9 7.1
9 -4 -7 49 7.1
-9 4 7 26.6 6.8
-9 4 7 32.9 7.2
8 -4 -7 0 2.6
8 -4 -7 7.7 3.3
8 -4 -7 9.8 4.9
-8 4 7 -0.9 3.2
-8 4 7 7.4 4.1
7 -4 -7 20.6 4.2
7 -4 -7 26.9 4.5
7 -4 -7 20.9 4.9
-7 4 7 16.8 4.5
6 -4 -7 23.5 4.3
6 -4 -7 20.1 4.5
6 -4 -7 22.2 4.3
-6 4 7 13.1 4
5 -4 -7 24.7 3.7
5 -4 -7 33.4 5
5 -4 -7 35.1 4.8
-5 4 7 49 5.3
4 -4 -7 40.1 4.5
4 -4 -7 42.8 3.9
4 -4 -7 37.3 4.9
-4 4 7 50.49 4.7
3 -4 -7 72.29 5.3
3 -4 -7 77.99 5
3 -4 -7 81.29 5.4
-3 4 7 72.09 5.5
-3 4 7 75.39 4.7
2 -4 -7 34.2 3.1
2 -4 -7 34.1 2.9
2 -4 -7 36.9 2.9
-2 4 7 43.7 3.6
-2 4 7 40.6 2.8
-2 4 7 37.9 3.4
-2 4 7 37 2.8
1 -4 -7 557.34 20.7
1 -4 -7 540.05 20.4
1 -4 -7 542.85 20.8
-1 4 7 545.55 21
-1 4 7 561.34 20.4
-1 4 7 568.34 21.1
-1 4 7 559.54 20.6
0 -4 -7 6.2 1.2
0 -4 -7 6.4 1.1
0 4 7 8.5 1.5
0 4 7 7.5 1.2
0 4 7 10.5 1.4
-1 -4 -7 558.64 20.8
-1 -4 -7 564.44 19.9
1 4 7 548.25 19
1 4 7 545.75 19.1
1 4 7 545.55 20
1 4 7 549.65 21.3
-2 -4 -7 36.9 3.2
-2 -4 -7 30.8 2.2
2 4 7 31.1 2.5
2 4 7 37.1 3.5
-3 -4 -7 77.39 3.1
-3 -4 -7 75.39 3
-3 -4 -7 80.09 4.3
-3 -4 -7 79.29 5.4
3 4 7 71.09 4.5
-4 -4 -7 41.8 3.4
-4 -4 -7 37.8 2.7
-4 -4 -7 36.3 3.1
-4 -4 -7 44.8 2.5
-4 -4 -7 38.3 4
4 4 7 39.7 3.6
-5 -4 -7 32.2 4.7
-5 -4 -7 35.3 3.4
-5 -4 -7 31.7 3.2
-5 -4 -7 42.8 2.9
-6 -4 -7 27 2.9
-6 -4 -7 24.6 4.5
-6 -4 -7 23.9 3.4
-6 -4 -7 18.5 3.1
-7 -4 -7 26.3 4.2
-7 -4 -7 23.5 5.3
-7 -4 -7 23.5 3.2
-8 -4 -7 5.5 3.7
-8 -4 -7 1.3 2.3
-8 -4 -7 1.4 3.1
-9 -4 -7 26 4.1
-9 -4 -7 26.5 5.6
-9 -4 -7 32.8 6.7
9 -5 -7 2.9 3.9
9 -5 -7 1.4 5.1
-9 5 7 -0.4 4.6
-9 5 7 -2.4 3.9
8 -5 -7 12.3 5.8
8 -5 -7 31.9 5.5
-8 5 7 22.5 5.2
-8 5 7 16.9 5.2
7 -5 -7 78.19 7.3
7 -5 -7 97.29 9.3
7 -5 -7 87.49 7.4
-7 5 7 81.49 8
6 -5 -7 44.7 5.5
6 -5 -7 49.9 7.4
6 -5 -7 38.9 5.4
-6 5 7 48.1 6.7
5 -5 -7 291.07 14
5 -5 -7 300.67 15.7
5 -5 -7 284.17 14.6
-5 5 7 291.47 15.2
4 -5 -7 227.38 11.4
4 -5 -7 227.68 12.3
4 -5 -7 240.68 12
-4 5 7 248.58 12.6
3 -5 -7 19.3 3.3
3 -5 -7 19.4 3
3 -5 -7 22 2.9
-3 5 7 20.6 3.4
2 -5 -7 155.18 7.7
2 -5 -7 143.39 7.2
2 -5 -7 144.39 7.5
-2 5 7 152.88 8.1
-2 5 7 137.19 6.9
-2 5 7 145.79 7.1
-2 5 7 156.68 7.9
1 -5 -7 781.52 28.6
1 -5 -7 779.82 28.8
1 -5 -7 763.42 28.8
-1 5 7 794.22 28.4
-1 5 7 778.82 29.1
-1 5 7 870.21 29.3
-1 5 7 752.02 28.7
0 -5 -7 834.72 29.5
0 -5 -7 830.62 30
0 5 7 818.82 30.2
0 5 7 812.92 29.4
0 5 7 838.12 29.7
0 5 7 827.82 29.4
-1 -5 -7 777.52 28.9
-1 -5 -7 762.52 27.9
1 5 7 757.62 29.4
1 5 7 844.22 27.1
1 5 7 793.72 28.1
1 5 7 794.02 27.4
-2 -5 -7 153.18 6.4
-2 -5 -7 156.98 7.6
2 5 7 149.49 6.7
2 5 7 139.79 8.1
-3 -5 -7 16.6 2.7
-3 -5 -7 16.5 1.7
3 5 7 19.2 2.4
-4 -5 -7 234.48 10.1
-4 -5 -7 231.18 9
-4 -5 -7 233.88 10.4
-4 -5 -7 247.68 12.1
-4 -5 -7 244.18 8.9
4 5 7 229.38 10.5
-5 -5 -7 286.47 13.1
-5 -5 -7 276.37 11.3
-5 -5 -7 288.37 14.3
-5 -5 -7 262.77 11
-5 -5 -7 289.27 12.2
-6 -5 -7 46.4 3.6
-6 -5 -7 56.59 4.3
-6 -5 -7 43.3 4.1
-6 -5 -7 59.89 6.2
-7 -5 -7 85.69 8
-7 -5 -7 91.49 6.6
-7 -5 -7 91.39 5.6
-8 -5 -7 20.2 4
-8 -5 -7 23 3.4
-9 -5 -7 3.2 2.9
-9 -5 -7 -5.2 3.7
-9 -5 -7 7.3 3.7
9 -6 -7 2.6 4.4
9 -6 -7 8.9 7.1
-9 6 7 -4 5
-9 6 7 12.3 4.9
8 -6 -7 6.2 3.3
8 -6 -7 2.4 5.2
-8 6 7 4 4.1
-8 6 7 3.7 3.1
7 -6 -7 91.49 9.6
7 -6 -7 86.09 7.6
-7 6 7 86.99 8.6
6 -6 -7 49.8 6
6 -6 -7 43.1 6.7
-6 6 7 45.7 6.5
5 -6 -7 43.3 4.8
5 -6 -7 39.7 6.2
5 -6 -7 35.5 4.6
-5 6 7 32.8 5.2
4 -6 -7 18.8 3
4 -6 -7 19.4 3.7
4 -6 -7 19.4 3.6
-4 6 7 24.3 3.9
3 -6 -7 8.1 2.3
3 -6 -7 9.8 2.3
3 -6 -7 7 1.8
-3 6 7 17.3 3
2 -6 -7 123.89 6.7
2 -6 -7 116.89 6.7
2 -6 -7 126.19 6.5
-2 6 7 111.49 7
-2 6 7 118.49 6.8
1 -6 -7 275.07 11.8
1 -6 -7 284.37 11.4
-1 6 7 274.07 11.2
-1 6 7 260.17 12.1
-1 6 7 278.07 11.9
0 -6 -7 60.09 3.3
0 -6 -7 60.09 3.8
0 6 7 56.19 3.5
0 6 7 48.6 3
0 6 7 54.29 3.8
0 6 7 54.29 3.2
-1 -6 -7 270.47 10.9
-1 -6 -7 283.57 12
1 6 7 305.67 10.3
1 6 7 292.27 11
1 6 7 292.27 10.7
1 6 7 250.97 12.2
-2 -6 -7 117.19 6.4
-2 -6 -7 129.49 5.4
2 6 7 116.59 5.6
-3 -6 -7 9 2.3
-3 -6 -7 13.8 1.6
3 6 7 14.1 2
-4 -6 -7 18.9 1.4
-4 -6 -7 23.8 3.5
-4 -6 -7 22 2.1
-4 -6 -7 22 1.4
-4 -6 -7 21.1 2.6
4 6 7 22.8 3
-5 -6 -7 35 2.5
-5 -6 -7 36.7 3.6
-5 -6 -7 27 2.3
-5 -6 -7 38.6 3.3
-5 -6 -7 33.2 4.6
5 6 7 31.4 3.7
-6 -6 -7 39 3.6
-6 -6 -7 42.2 3.3
-6 -6 -7 41 5.9
-6 -6 -7 39.5 3.8
-7 -6 -7 102.39 8.4
-7 -6 -7 87.99 5.4
-7 -6 -7 86.79 6.1
-7 -6 -7 79.59 6.1
-8 -6 -7 5 2.5
-8 -6 -7 2 2.6
-8 -6 -7 2.1 3.3
-9 -6 -7 4 3.8
-9 -6 -7 6.6 3.5
-9 -6 -7 5.3 4.6
9 -7 -7 52.49 8.6
9 -7 -7 73.19 11.4
-9 7 7 47 8.3
-9 7 7 39.6 7.7
8 -7 -7 38.5 6.4
8 -7 -7 52.69 9.5
-8 7 7 48 7.8
-8 7 7 42.8 6.9
7 -7 -7 33.6 5.6
7 -7 -7 41.5 7.7
-7 7 7 47.5 7.2
6 -7 -7 51.49 6.3
6 -7 -7 49.2 7.7
-6 7 7 44.6 6.3
5 -7 -7 261.27 13.7
5 -7 -7 261.97 15.3
-5 7 7 291.57 14.6
4 -7 -7 108.19 8
4 -7 -7 121.99 7.3
-4 7 7 89.29 7.1
3 -7 -7 56.19 4.4
3 -7 -7 48 4.7
-3 7 7 53.09 4.5
2 -7 -7 45.9 4
2 -7 -7 49.8 3.7
-2 7 7 44.8 3.8
1 -7 -7 344.57 14.1
1 -7 -7 341.17 14.6
-1 7 7 378.16 14.4
-1 7 7 341.37 13.9
-1 7 7 349.67 14.8
0 -7 -7 53.29 3.8
0 -7 -7 63.99 4.1
0 -7 -7 60.49 3.5
0 7 7 56.19 3.3
0 7 7 54.89 3.7
0 7 7 54.59 3.3
-1 -7 -7 357.16 13.4
-1 -7 -7 351.36 13.4
-1 -7 -7 345.37 14.5
1 7 7 358.06 12.9
1 7 7 360.26 13.4
1 7 7 347.97 13.3
-2 -7 -7 47.6 2.7
-2 -7 -7 48.2 3.7
2 7 7 46.9 2.1
2 7 7 43.9 3
2 7 7 45.9 2.1
-3 -7 -7 47.8 2.8
-3 -7 -7 45.9 3.9
3 7 7 51.39 3.4
-4 -7 -7 110.39 5.1
-4 -7 -7 103.89 5.5
-4 -7 -7 111.59 6.9
4 7 7 98.39 5.6
-5 -7 -7 277.57 13.7
-5 -7 -7 269.97 11.8
-5 -7 -7 291.17 11.5
-5 -7 -7 263.47 10.4
-5 -7 -7 279.27 10.6
-6 -7 -7 50.89 3.4
-6 -7 -7 45.2 3.4
-6 -7 -7 45.4 6
-6 -7 -7 50.09 3.9
-7 -7 -7 43.7 3.8
-7 -7 -7 51.39 6.7
-7 -7 -7 48.9 4.3
-7 -7 -7 38.6 4.1
-8 -7 -7 34.3 4.7
-8 -7 -7 35.8 3.9
-8 -7 -7 41.5 6.6
-9 -7 -7 44.5 7.7
-9 -7 -7 48.7 5.6
8 -8 -7 31.6 6.3
8 -8 -7 17.5 6.7
-8 8 7 21.9 5.9
-8 8 7 21.7 5.7
7 -8 -7 1.5 3.2
7 -8 -7 2.6 4.9
-7 8 7 -0.7 3.5
6 -8 -7 5 2.8
6 -8 -7 3.8 3.6
-6 8 7 5.5 2.9
5 -8 -7 127.69 10.1
5 -8 -7 135.99 8.8
-5 8 7 140.49 9.2
4 -8 -7 196.68 11.9
4 -8 -7 175.98 10.2
-4 8 7 192.18 10.7
3 -8 -7 123.89 8.2
3 -8 -7 117.19 7.4
-3 8 7 137.59 7.9
2 -8 -7 165.88 8.4
2 -8 -7 167.38 9.1
-2 8 7 157.38 8.4
1 -8 -7 91.19 5.2
1 -8 -7 97.49 6.1
1 -8 -7 94.69 5.8
-1 8 7 88.69 5.8
-1 8 7 81.79 4.9
-1 8 7 97.59 5.3
0 -8 -7 65.09 4.5
0 -8 -7 72.79 4.8
0 -8 -7 71.99 4.1
0 8 7 76.79 4.1
0 8 7 75.49 4
0 8 7 75.69 4.6
-1 -8 -7 85.39 4.4
-1 -8 -7 93.59 4.7
-1 -8 -7 85.69 5.3
1 8 7 94.59 4.2
1 8 7 88.19 4.4
1 8 7 90.19 4.6
-2 -8 -7 163.88 6.6
-2 -8 -7 167.48 8.3
-2 -8 -7 162.48 6.8
2 8 7 170.38 6.5
2 8 7 165.78 6.5
2 8 7 162.48 7.1
-3 -8 -7 131.79 5.6
-3 -8 -7 125.49 7.2
3 8 7 127.19 6
-4 -8 -7 196.68 7.8
-4 -8 -7 185.18 8.2
-4 -8 -7 185.48 9.9
4 8 7 186.68 8.4
-5 -8 -7 141.39 5.6
-5 -8 -7 126.19 6.6
-5 -8 -7 137.99 8.5
-5 -8 -7 140.89 6.3
-5 -8 -7 131.49 5.4
-6 -8 -7 6.5 1.8
-6 -8 -7 5.6 2.3
-6 -8 -7 4.8 1.4
-6 -8 -7 9.3 3.1
-6 -8 -7 7 1.6
-7 -8 -7 3.9 1.8
-7 -8 -7 6.7 2.4
-7 -8 -7 8.1 2.9
-8 -8 -7 21.9 5.2
-8 -8 -7 16.3 3.4
8 -9 -7 4.4 4.1
8 -9 -7 2.3 6.6
-8 9 7 8.9 5.8
-8 9 7 11.1 4.6
7 -9 -7 85.69 8
7 -9 -7 68.99 9.6
-7 9 7 65.89 8.2
6 -9 -7 5.2 4.2
6 -9 -7 13.1 3.2
-6 9 7 10.1 3.7
5 -9 -7 0.8 2
5 -9 -7 3.7 3
-5 9 7 2.4 2.3
4 -9 -7 4.8 2.4
4 -9 -7 4.9 2.6
-4 9 7 1 2.3
3 -9 -7 7.8 2.2
3 -9 -7 3.6 2.1
-3 9 7 0.7 1.5
2 -9 -7 124.29 7.2
2 -9 -7 134.29 8.2
-2 9 7 139.29 7.6
1 -9 -7 72.99 4.6
1 -9 -7 73.59 5.3
1 -9 -7 62.39 5.7
-1 9 7 62.79 4.3
0 -9 -7 53.39 4.2
0 -9 -7 50.59 3.6
0 -9 -7 62.59 4.4
0 9 7 53.89 4.1
0 9 7 51.09 3.4
0 9 7 65.69 3.6
-1 -9 -7 66.89 3.7
-1 -9 -7 64.89 4.6
-1 -9 -7 58.49 4
1 9 7 73.29 4.2
1 9 7 67.69 3.7
1 9 7 69.69 3.7
-2 -9 -7 129.29 7.2
-2 -9 -7 120.19 5.6
-2 -9 -7 137.29 5.7
2 9 7 126.59 5.5
2 9 7 127.79 5.8
2 9 7 131.09 5.7
-3 -9 -7 2.7 1.5
-3 -9 -7 5 1
3 9 7 4 1.4
-4 -9 -7 4.1 1.9
-4 -9 -7 4.3 1.3
4 9 7 4.3 1.6
-5 -9 -7 2.1 1.6
-5 -9 -7 2.6 1
-5 -9 -7 4.7 2.4
-6 -9 -7 8 2.3
-6 -9 -7 15.8 1.7
-6 -9 -7 13.8 1.9
-6 -9 -7 14.9 1.7
-6 -9 -7 11.5 2.9
-7 -9 -7 64.89 4
-7 -9 -7 69.39 4.6
-7 -9 -7 74.89 6.9
-8 -9 -7 12 4.5
-8 -9 -7 8.2 3.4
8 -10 -7 8.3 6.5
8 -10 -7 3.6 4.7
-8 10 7 15 5.4
-8 10 7 3 6
7 -10 -7 63.89 7.6
7 -10 -7 47.3 8.5
-7 10 7 58.69 7.9
-7 10 7 55.09 7.4
6 -10 -7 15.6 3.9
6 -10 -7 26.4 5.8
-6 10 7 11.1 3.9
5 -10 -7 61.89 8.2
5 -10 -7 67.59 6.5
-5 10 7 66.09 6.5
4 -10 -7 228.08 12.2
4 -10 -7 234.48 14.2
-4 10 7 230.28 12.5
3 -10 -7 18.6 3.3
3 -10 -7 19 3.9
-3 10 7 24.4 3.6
2 -10 -7 129.49 7.4
2 -10 -7 116.89 8
-2 10 7 126.39 7.2
1 -10 -7 52.69 4.8
1 -10 -7 60.29 4.3
-1 10 7 59.79 4.1
0 -10 -7 143.49 8
0 -10 -7 152.98 8.3
0 -10 -7 170.68 7.5
0 10 7 156.28 7.2
0 10 7 140.79 7.8
0 10 7 151.38 7
-1 -10 -7 61.59 3.5
-1 -10 -7 60.89 4.1
-1 -10 -7 57.89 4.5
1 10 7 57.09 3.6
1 10 7 53.29 3.8
1 10 7 51.79 3.3
-2 -10 -7 108.39 5.5
-2 -10 -7 113.49 6.8
-2 -10 -7 118.29 5.3
2 10 7 115.09 5.4
2 10 7 121.09 5.4
2 10 7 116.89 5.5
-3 -10 -7 24.1 1.8
-3 -10 -7 15.7 2.8
-3 -10 -7 22.5 1.7
3 10 7 21.4 1.9
3 10 7 22.2 2.3
-4 -10 -7 216.98 8.7
-4 -10 -7 221.48 11.2
-4 -10 -7 222.38 8.4
4 10 7 213.48 8.8
-5 -10 -7 64.29 3.7
-5 -10 -7 71.59 3.4
-5 -10 -7 60.19 5.3
-6 -10 -7 16 3.6
-6 -10 -7 19.8 2.5
-6 -10 -7 15.3 1.8
-7 -10 -7 66.99 6.4
-7 -10 -7 59.89 3.7
-8 -10 -7 6.7 3.8
8 -11 -7 7 6.9
8 -11 -7 4.1 4.7
-8 11 7 8 5.5
-8 11 7 11.9 4.9
7 -11 -7 14.5 4.5
7 -11 -7 -0.2 5
-7 11 7 21.4 5.7
6 -11 -7 44.2 7.9
6 -11 -7 40.1 6.1
-6 11 7 35 5.7
5 -11 -7 17.6 5.1
5 -11 -7 13.5 3.7
-5 11 7 29.3 4.5
4 -11 -7 88.89 7
4 -11 -7 104.39 8.7
-4 11 7 92.29 7
3 -11 -7 60.19 6.2
3 -11 -7 64.79 5.5
-3 11 7 65.79 5.4
2 -11 -7 123.69 7.4
2 -11 -7 104.99 8.1
-2 11 7 141.99 7.6
1 -11 -7 2.6 1.4
1 -11 -7 2.6 1.8
-1 11 7 2.6 1.5
0 -11 -7 39.7 4.9
0 -11 -7 31.3 4.1
0 -11 -7 32 3
0 11 7 34.3 3
0 11 7 31.9 2.9
-1 -11 -7 1.6 1.8
-1 -11 -7 3.6 1.6
-1 -11 -7 1 1
1 11 7 2.5 1.6
1 11 7 3.7 1.3
1 11 7 4.5 1.5
-2 -11 -7 114.99 5.4
-2 -11 -7 119.49 6.1
-2 -11 -7 116.79 7.1
2 11 7 109.19 5.7
2 11 7 130.29 5.7
2 11 7 116.89 5.9
-3 -11 -7 64.09 3.1
-3 -11 -7 59.59 5.1
-3 -11 -7 55.09 3.4
3 11 7 62.19 3.6
3 11 7 61.39 3.3
-4 -11 -7 85.49 6.2
-5 -11 -7 16.2 3.1
-6 -11 -7 41.6 5.4
-7 -11 -7 4.8 3.4
-8 -11 -7 6 3.6
7 -12 -7 1.2 4.2
7 -12 -7 3.4 5.2
-7 12 7 4.2 5.2
-7 12 7 6.8 3.7
6 -12 -7 19.2 5.3
6 -12 -7 13.2 3.8
-6 12 7 17 5.3
5 -12 -7 14.1 3.7
5 -12 -7 10.4 4.7
-5 12 7 19.5 4.3
4 -12 -7 127.69 10.3
4 -12 -7 136.19 9.1
-4 12 7 114.19 8.2
3 -12 -7 65.09 6.7
3 -12 -7 52.09 5.3
-3 12 7 60.39 5.4
2 -12 -7 108.49 6.9
2 -12 -7 104.69 8.1
-2 12 7 96.89 6.6
1 -12 -7 93.19 6
1 -12 -7 94.09 7
-1 12 7 99.09 6.1
0 -12 -7 299.37 12.4
0 -12 -7 283.77 13.8
0 12 7 270.07 12.2
-1 -12 -7 99.29 6.2
-1 -12 -7 87.29 6.3
-1 -12 -7 97.69 5.2
1 12 7 94.49 5.5
1 12 7 91.99 4.9
1 12 7 90.49 5.8
-2 -12 -7 108.89 5.1
-2 -12 -7 110.39 7
2 12 7 105.59 5.6
2 12 7 104.99 5.2
2 12 7 98.29 5.7
-3 -12 -7 59.19 3.8
-3 -12 -7 54.89 4.9
-3 -12 -7 53.39 2.6
3 12 7 55.79 3.7
3 12 7 60.09 3.8
-4 -12 -7 123.69 7.8
-5 -12 -7 15.6 3.3
-6 -12 -7 15.8 3.8
-7 -12 -7 5.1 3.2
7 -13 -7 -3.9 4.3
7 -13 -7 11.1 6.3
-7 13 7 -0.4 4.4
-7 13 7 3.3 5.6
6 -13 -7 15.3 4.6
6 -13 -7 8.4 6.3
-6 13 7 23.2 5.7
-6 13 7 12.4 4.1
5 -13 -7 34.9 7
5 -13 -7 32.3 5.2
-5 13 7 18.1 4.4
4 -13 -7 61.69 8.6
4 -13 -7 56.19 6.7
-4 13 7 54.39 5.8
3 -13 -7 71.69 6.4
3 -13 -7 81.59 8.4
-3 13 7 82.39 6.5
2 -13 -7 50.49 6.7
2 -13 -7 45.4 4.6
-2 13 7 50.39 4.7
1 -13 -7 16.5 3
1 -13 -7 12.6 3.3
-1 13 7 18.3 2.9
0 -13 -7 0.6 1.4
0 -13 -7 0.5 1.8
0 13 7 3.3 1.5
-1 -13 -7 19.8 3.3
-1 -13 -7 14.4 2.3
1 13 7 12.1 2
1 13 7 19.7 2.8
-2 -13 -7 57.59 4.9
-2 -13 -7 39.1 4.3
-2 -13 -7 58.19 3.2
2 13 7 54.29 3.4
2 13 7 47.1 3.8
2 13 7 43.9 4.3
-3 -13 -7 79.29 4.9
-3 -13 -7 84.29 6.4
3 13 7 79.09 5
3 13 7 83.49 5
-4 -13 -7 58.89 5.1
-4 -13 -7 53.19 3.2
4 13 7 46.2 3
-5 -13 -7 26.2 4.3
-6 -13 -7 14.4 3.5
-7 -13 -7 -0.8 3.3
6 -14 -7 3.2 5.1
6 -14 -7 -0.1 4.4
-6 14 7 11.8 5.8
-6 14 7 4.4 3.5
5 -14 -7 66.49 6.9
5 -14 -7 55.89 9
-5 14 7 50.79 6.6
-5 14 7 58.29 8
4 -14 -7 3.4 3
4 -14 -7 -5.2 3.9
-4 14 7 4.2 2.9
3 -14 -7 53.19 7.8
3 -14 -7 71.19 6.3
-3 14 7 56.19 5.7
2 -14 -7 58.99 6.5
2 -14 -7 45.4 5.3
-2 14 7 48.9 4.8
1 -14 -7 9.1 2.6
1 -14 -7 9.7 3.2
-1 14 7 13.6 2.8
0 -14 -7 162.78 10.2
0 -14 -7 145.99 8
0 14 7 155.48 8.3
-1 -14 -7 6 1.8
-1 -14 -7 10 3
1 14 7 9 2.4
1 14 7 6.8 2.1
-2 -14 -7 44.7 3
-2 -14 -7 47.1 5
-2 -14 -7 50.69 5.9
2 14 7 50.19 4.2
2 14 7 47.8 3.2
2 14 7 47.4 4.9
-3 -14 -7 46.3 5.2
-3 -14 -7 55.49 4.7
3 14 7 64.39 4.6
3 14 7 48.5 4.6
-4 -14 -7 5.2 2.5
4 14 7 1.8 1.8
-5 -14 -7 57.39 5.7
-6 -14 -7 4.2 2.9
6 -15 -7 3.6 6.1
6 -15 -7 -1.6 4.5
-6 15 7 0.9 5.9
-6 15 7 3.7 3.8
5 -15 -7 26.5 5.5
5 -15 -7 18.1 6.2
-5 15 7 26.5 5.5
-5 15 7 11.8 5.4
4 -15 -7 5.4 4.4
4 -15 -7 4.7 3.2
-4 15 7 3.6 3.1
-4 15 7 2.5 3.8
3 -15 -7 15.8 4.8
3 -15 -7 23.1 4.3
-3 15 7 17.6 4
2 -15 -7 13.3 4.2
2 -15 -7 10.5 3.1
-2 15 7 11.1 3.1
1 -15 -7 4.2 3
1 -15 -7 4.8 2.4
-1 15 7 4.9 2.4
0 -15 -7 3.6 2.6
0 -15 -7 1.2 2
0 15 7 0.3 2.1
-1 -15 -7 4.3 1.8
-1 -15 -7 5.3 2.5
1 15 7 2.3 2.2
1 15 7 1 2.1
1 15 7 -0.4 2
-2 -15 -7 9.1 1.4
-2 -15 -7 12.4 3.3
2 15 7 10.2 2.7
2 15 7 10.9 1.5
-3 -15 -7 14.4 3.7
3 15 7 18.2 3.1
-4 -15 -7 6 2.8
-5 -15 -7 30.6 5.2
-6 -15 -7 6.1 3.5
5 -16 -7 27 5.8
5 -16 -7 34.1 8.1
-5 16 7 23.6 7
-5 16 7 18 4.8
4 -16 -7 23.6 6.8
4 -16 -7 7.2 4.4
-4 16 7 7.8 5.1
-4 16 7 11.7 4.1
3 -16 -7 39.5 7.3
3 -16 -7 29.1 5.1
-3 16 7 30 5.9
-3 16 7 46.7 6
2 -16 -7 1.8 3.3
2 -16 -7 5.1 3.1
-2 16 7 8 3.5
-2 16 7 4.1 2.9
1 -16 -7 31.7 4.3
1 -16 -7 22.2 4.8
-1 16 7 27 4.8
-1 16 7 21.3 3.9
0 -16 -7 88.89 6.2
0 -16 -7 96.29 8.6
0 16 7 89.79 6.9
0 16 7 89.09 6.5
-1 -16 -7 20.6 2.9
-1 -16 -7 23.7 4.6
1 16 7 32 4.1
1 16 7 24.2 3.3
-2 -16 -7 4.2 2.8
2 16 7 2.5 2.5
-3 -16 -7 34.8 5
3 16 7 44.9 4.6
-4 -16 -7 5.8 3.3
-5 -16 -7 21.1 4.2
4 -17 -7 11.4 6.3
4 -17 -7 18.2 5.3
-4 17 7 9.3 5.4
-4 17 7 11.7 4.4
3 -17 -7 6 5
3 -17 -7 9.4 4.4
-3 17 7 18.6 5.3
-3 17 7 11.8 4.2
2 -17 -7 16.9 4.8
2 -17 -7 10 3.6
-2 17 7 9.5 3.5
-2 17 7 14.5 4.4
1 -17 -7 50.39 5.7
1 -17 -7 55.99 8.2
-1 17 7 47.1 6.1
-1 17 7 44.6 5.7
0 -17 -7 4.5 3.4
0 -17 -7 1.9 2.6
0 17 7 -0.7 2.8
0 17 7 3.5 3.2
-1 -17 -7 48.8 6.7
1 17 7 56.39 5.6
-2 -17 -7 5.2 3.6
2 17 7 14.8 3.8
-3 -17 -7 13.6 4.1
-4 -17 -7 8.7 3.9
3 -18 -7 23.9 5.4
3 -18 -7 31 7
-3 18 7 26.5 5.4
-3 18 7 40.4 7.2
2 -18 -7 50.39 6.3
2 -18 -7 46.8 7.9
-2 18 7 49.5 7
-2 18 7 48.1 6.4
1 -18 -7 3.5 3.5
1 -18 -7 9.5 5.2
-1 18 7 1.7 3.7
-1 18 7 4.9 4.1
0 -18 -7 -3 3.4
0 18 7 1.2 5.8
0 18 7 -0.9 3.3
-1 -18 -7 4.7 4.1
1 18 7 3.6 3.4
-2 -18 -7 51.29 7
-3 -18 -7 38.7 6.7
0 -19 -7 23.9 6
0 19 7 35.1 5.9
3 18 -8 53.39 8.4
2 18 -8 57.69 7.7
-2 -18 8 46.7 7.5
1 18 -8 13.4 4.8
-1 -18 8 12.4 5.3
0 18 -8 45.2 6.9
0 -18 8 38 7
-1 18 -8 8.8 3.7
-1 18 -8 12.8 3.9
1 -18 8 15.9 6.2
-2 18 -8 59.29 7.4
-2 18 -8 51.39 6.6
2 -18 8 50.19 9
-3 18 -8 56.29 8.2
-3 18 -8 54.59 8.1
3 -18 8 59.09 10
4 17 -8 -3.6 4.9
3 17 -8 15.4 5.2
-3 -17 8 22.5 5.2
2 17 -8 54.39 7.6
-2 -17 8 62.59 7.5
1 17 -8 12.8 4.1
-1 -17 8 9.6 4.4
0 17 -8 58.59 4.8
0 17 -8 67.99 7.4
0 -17 8 61.29 8.1
-1 17 -8 -1.5 2.9
-1 17 -8 6 3.1
1 -17 8 0.7 4.4
-2 17 -8 66.89 7
-2 17 -8 60.29 8.2
2 -17 8 75.49 10.9
-3 17 -8 14.6 5
-3 17 -8 23.2 5.2
3 -17 8 23.4 6.4
-4 17 -8 4.9 4.9
-4 17 -8 -0.8 4.1
4 -17 8 3.1 6
5 16 -8 42.2 8
4 16 -8 0 4.6
3 16 -8 -2.3 3.6
-3 -16 8 4.7 3.4
2 16 -8 19.5 4.6
-2 -16 8 13.2 4
1 16 -8 23.5 5
1 16 -8 22.2 2.1
-1 -16 8 18.2 4.6
0 16 -8 25.6 4.9
0 16 -8 22.2 3.1
0 -16 8 21.1 5.3
-1 16 -8 30.2 5.3
-1 16 -8 29.7 4.3
1 -16 8 28.1 6.2
-2 16 -8 23.4 4.3
-2 16 -8 19.6 4.5
2 -16 8 18.8 5.9
-3 16 -8 -0.9 3.1
-3 16 -8 0.8 3.8
3 -16 8 5.8 5.3
-4 16 -8 2 3.6
-4 16 -8 3.3 4
4 -16 8 9.7 5.9
-5 16 -8 37.6 7
-5 16 -8 33.1 6.6
5 -16 8 36.8 9.1
6 15 -8 21.2 6.4
5 15 -8 -0.3 4.6
4 15 -8 34.7 6.4
-4 -15 8 48.4 5.1
3 15 -8 17.8 4.5
-3 -15 8 13.6 3.7
2 15 -8 3.6 3.2
-2 -15 8 -2.7 2.7
1 15 -8 44 3.7
1 15 -8 61.29 3.3
1 15 -8 63.89 6.6
-1 -15 8 54.39 6.7
0 15 -8 69.39 7
0 15 -8 77.59 5.2
0 -15 8 86.59 7.8
-1 15 -8 61.49 5.5
-1 15 -8 68.89 6.4
1 -15 8 50.19 7.4
-2 15 -8 -0.4 2.5
-2 15 -8 3.9 2.7
2 -15 8 0.9 3.4
-3 15 -8 9.4 4
-3 15 -8 5.9 3.4
3 -15 8 14.8 4.9
-4 15 -8 32.6 5.5
-4 15 -8 38.4 6.1
4 -15 8 37.2 7.9
-5 15 -8 4 3.7
-5 15 -8 -2.9 4
5 -15 8 -1.4 5.4
-6 15 -8 15.4 5.6
-6 15 -8 16.2 5.7
6 14 -8 -2.7 4.5
5 14 -8 27.7 6
4 14 -8 1.5 3.5
-4 -14 8 -0.2 2.2
3 14 -8 12.8 3.9
-3 -14 8 8.8 2.7
2 14 -8 51.19 6.5
-2 -14 8 41.8 5.3
1 14 -8 11.9 3.3
1 14 -8 8.1 1.5
1 14 -8 12.3 2.3
-1 -14 8 11.8 3.6
0 14 -8 158.88 8
0 14 -8 157.88 10.1
0 -14 8 149.69 10.4
-1 14 -8 9.1 2.9
-1 14 -8 9.5 3.2
1 -14 8 11 4.1
-2 14 -8 39.3 6
-2 14 -8 43.4 5.5
2 -14 8 45.7 7.3
-3 14 -8 9.3 3.1
-3 14 -8 10.7 3.5
3 -14 8 3.8 4.4
-4 14 -8 2.3 3.8
4 -14 8 6.4 4.6
-5 14 -8 26.5 5.1
-5 14 -8 29.4 5.8
5 -14 8 24.6 7.2
-6 14 -8 0.8 4.5
-6 14 -8 3.7 4.2
6 -14 8 -2.8 5.5
7 13 -8 53.99 8.3
6 13 -8 23.5 6.3
5 13 -8 23.7 5.6
-5 -13 8 27.2 3
4 13 -8 24.3 4.7
4 13 -8 21.3 4.5
-4 -13 8 22.7 3
3 13 -8 15.8 3.8
3 13 -8 9.8 3.5
-3 -13 8 9.9 2.7
2 13 -8 12.2 3.1
-2 -13 8 10.2 2.9
1 13 -8 13.7 2.3
1 13 -8 14.9 1.8
1 13 -8 16.8 3.5
-1 -13 8 15.1 3.2
0 13 -8 1.1 1.5
0 13 -8 0.5 2.1
0 -13 8 -2.9 2.2
-1 13 -8 17.8 3.2
-1 13 -8 12.4 3.2
1 -13 8 15.2 3.8
-2 13 -8 12.9 3.2
-2 13 -8 10.1 3
2 -13 8 12.2 4.1
-3 13 -8 11.2 3.5
-3 13 -8 19.5 3.8
3 -13 8 14.1 4.6
-4 13 -8 23.2 4.5
-4 13 -8 25.9 5.2
4 -13 8 24.1 6.4
-5 13 -8 23.1 4.5
-5 13 -8 23 5.1
5 -13 8 15.4 5.6
-6 13 -8 14.3 4.1
-6 13 -8 17.9 5.5
6 -13 8 16.8 6.6
-7 13 -8 54.39 7.7
-7 13 -8 48.4 7.7
7 -13 8 52.39 10.8
7 12 -8 11.8 5.1
6 12 -8 54.79 7.8
5 12 -8 61.09 7.9
-5 -12 8 79.29 4.5
4 12 -8 11.7 3.2
4 12 -8 8.1 3.5
-4 -12 8 5 2.7
-4 -12 8 8.2 1.9
3 12 -8 2.2 2.3
3 12 -8 5.2 2.7
-3 -12 8 6.8 2
2 12 -8 70.99 6.5
2 12 -8 74.99 5
2 12 -8 78.19 3.5
2 12 -8 80.29 3.3
-2 -12 8 82.39 5.7
1 12 -8 15.8 3.4
1 12 -8 17.6 2.4
1 12 -8 16.4 1.9
-1 -12 8 18.9 3.5
0 12 -8 116.69 6.4
0 12 -8 116.79 7.8
0 12 -8 108.69 6.2
0 -12 8 106.59 7.9
-1 12 -8 17.3 3
-1 12 -8 24.5 4.2
1 -12 8 14.3 3.7
-2 12 -8 87.99 6.4
-2 12 -8 75.89 6.3
2 -12 8 68.59 7.1
-3 12 -8 12.2 3.3
-3 12 -8 6.2 3
3 -12 8 3.2 3.1
-4 12 -8 4 3.4
-4 12 -8 7.3 2.6
4 -12 8 8.6 4.4
-5 12 -8 67.29 6.6
-5 12 -8 48.3 6.3
5 -12 8 55.39 9.5
-6 12 -8 37.4 6
-6 12 -8 47.9 7.6
6 -12 8 65.89 10.1
-7 12 -8 17 6
-7 12 -8 8.5 3.9
7 -12 8 10.6 6.5
8 11 -8 32.2 7.1
7 11 -8 7.4 4.7
6 11 -8 16.2 5
-6 -11 8 25.9 2.4
5 11 -8 4.5 3.3
-5 -11 8 5.6 1.5
-5 -11 8 5.9 2.6
4 11 -8 59.79 4.8
4 11 -8 59.79 6.3
-4 -11 8 57.59 3.7
-4 -11 8 57.09 4.6
3 11 -8 36.1 3.8
3 11 -8 36.5 5.3
-3 -11 8 34.9 3.3
2 11 -8 27.9 1.8
2 11 -8 37.4 4.7
2 11 -8 26.8 2.2
2 11 -8 28.4 2.8
-2 -11 8 33.6 3.4
1 11 -8 282.17 11.4
1 11 -8 274.27 11.6
1 11 -8 294.87 11.1
1 11 -8 271.67 13.7
-1 -11 8 277.57 13.1
0 11 -8 3.6 2.1
0 11 -8 5 1.8
0 11 -8 5.5 1.5
0 -11 8 4.7 2.3
-1 11 -8 273.47 12.7
-1 11 -8 272.37 13.7
1 -11 8 295.77 14.8
-2 11 -8 34.8 4.7
-2 11 -8 32 4.3
2 -11 8 26.6 5.1
-3 11 -8 45.5 5.7
-3 11 -8 34.1 4.5
3 -11 8 38.8 6.5
-4 11 -8 55.29 6.6
-4 11 -8 54.19 5.4
4 -11 8 54.39 8.3
-5 11 -8 7.5 3.6
-5 11 -8 6.1 3.2
5 -11 8 4.6 4.8
-6 11 -8 31.2 5.4
-6 11 -8 16 5.1
6 -11 8 37.6 8.1
-7 11 -8 1.5 4.2
-7 11 -8 -0.3 3.3
7 -11 8 6.9 6.3
-8 11 -8 42 7.1
-8 11 -8 46.2 7.9
8 -11 8 48.9 10.8
8 10 -8 11.2 5.7
7 10 -8 1.5 4.1
6 10 -8 12.1 4.3
-6 -10 8 11 1.6
5 10 -8 84.69 7.7
-5 -10 8 83.89 4.1
-5 -10 8 80.29 5.1
4 10 -8 31.2 3.4
4 10 -8 31 4.8
-4 -10 8 28.6 3.1
-4 -10 8 31.6 2.5
3 10 -8 79.69 4.9
3 10 -8 76.89 6.3
-3 -10 8 83.39 4.6
2 10 -8 89.09 4.4
2 10 -8 94.39 4
2 10 -8 104.29 7
2 10 -8 87.19 4.8
-2 -10 8 85.19 4.4
-2 -10 8 93.99 5.4
1 10 -8 212.38 9.1
1 10 -8 216.38 8.8
1 10 -8 224.18 9.2
1 10 -8 218.48 11.2
-1 -10 8 184.98 9.1
-1 -10 8 230.38 10.6
0 10 -8 0.7 1.3
0 10 -8 -0.8 1.4
0 10 -8 0.2 1.5
0 10 -8 1.4 1.5
0 -10 8 -2.6 1.4
0 -10 8 0.3 1.7
-1 10 -8 200.18 10.1
-1 10 -8 218.48 11.2
1 -10 8 225.08 12
-2 10 -8 97.49 6.7
-2 10 -8 93.19 6.5
2 -10 8 87.59 7.4
-3 10 -8 88.99 6.5
-3 10 -8 89.09 6.8
3 -10 8 91.69 8.1
-4 10 -8 31.3 4.8
-4 10 -8 35.3 4.7
4 -10 8 30.3 5.4
-5 10 -8 77.99 6.2
-5 10 -8 71.49 7.1
5 -10 8 80.59 10.4
-6 10 -8 13.6 4.2
-6 10 -8 12.2 3.4
6 -10 8 5.4 4.9
-7 10 -8 5.4 4.1
-7 10 -8 3 3.2
7 -10 8 3 5.2
-8 10 -8 10.4 4.1
-8 10 -8 2.5 4.9
8 -10 8 5.2 6.6
8 9 -8 41.4 7.2
7 9 -8 13.1 4.4
-7 -9 8 10.4 1.7
-7 -9 8 5.4 2.3
6 9 -8 39.5 3.2
6 9 -8 45.8 6.1
-6 -9 8 44.3 4.1
-6 -9 8 38.7 2.6
-6 -9 8 36.9 3.4
-6 -9 8 36.4 3
5 9 -8 44.7 2.9
5 9 -8 43.5 5.7
-5 -9 8 42.1 3.6
-5 -9 8 49.9 2.9
-5 -9 8 46 3
-5 -9 8 44.5 2.6
4 9 -8 83.59 6.9
4 9 -8 68.29 3.4
-4 -9 8 74.89 3.5
-4 -9 8 72.09 3.6
-4 -9 8 72.09 4.3
3 9 -8 87.19 4.7
3 9 -8 92.69 3.9
3 9 -8 89.19 6.6
-3 -9 8 79.89 4
-3 -9 8 87.29 4.4
2 9 -8 21.1 1.7
2 9 -8 29.6 4.2
2 9 -8 24.2 2.1
-2 -9 8 29.2 2.6
-2 -9 8 18.7 2.1
1 9 -8 3.7 1.3
1 9 -8 2.9 1.1
1 9 -8 3.5 1.7
1 9 -8 5.6 1
-1 -9 8 3.9 1.4
-1 -9 8 1.4 1.2
0 9 -8 1.2 1.1
0 9 -8 -0.4 1.4
0 9 -8 1.1 1.4
0 9 -8 0.3 1.1
0 -9 8 0.9 1.4
0 -9 8 0.2 1.4
-1 9 -8 1.6 1.5
-1 9 -8 6.9 1.9
1 -9 8 3.8 2.3
-2 9 -8 22.6 3.5
-2 9 -8 22 3.5
2 -9 8 22.8 3.9
-3 9 -8 87.69 6.2
-3 9 -8 77.19 6.1
3 -9 8 85.89 7.8
-4 9 -8 66.19 5.6
-4 9 -8 83.89 6.8
4 -9 8 78.49 8
-5 9 -8 43.2 5.3
-5 9 -8 50.09 6.3
5 -9 8 49.5 7.8
-6 9 -8 47.2 6
-6 9 -8 40.5 6
6 -9 8 43.6 8.1
-7 9 -8 9.2 3.4
-7 9 -8 15.4 5
7 -9 8 17.7 6.2
-8 9 -8 49 8.4
-8 9 -8 61.79 7.6
-8 9 -8 38.9 9.3
8 -9 8 46.1 10.1
8 8 -8 64.09 8.4
8 8 -8 63.39 6.1
-8 -8 8 69.39 5.9
7 8 -8 43.6 6.6
7 8 -8 43.5 4.5
-7 -8 8 42.1 4.3
-7 -8 8 39.9 3.3
6 8 -8 1.4 1.7
6 8 -8 4.4 3.2
-6 -8 8 -0.4 1.5
-6 -8 8 0.8 1.7
-6 -8 8 6.5 2.2
-6 -8 8 2.1 1.1
5 8 -8 34.6 2.8
5 8 -8 30.9 5.2
-5 -8 8 22.5 2.3
-5 -8 8 28.9 2.9
-5 -8 8 30.7 2
4 8 -8 57.89 5.8
4 8 -8 62.99 3.3
-4 -8 8 57.49 3.4
-4 -8 8 57.59 3.3
-4 -8 8 54.69 2.8
3 8 -8 286.27 10.7
3 8 -8 300.47 14.1
3 8 -8 278.77 10.9
-3 -8 8 274.97 10.9
-3 -8 8 280.07 10.6
-3 -8 8 280.77 10.9
2 8 -8 32.8 2.1
2 8 -8 28.5 2.2
2 8 -8 31.8 4.2
-2 -8 8 31.9 2.5
-2 -8 8 34 2.5
1 8 -8 218.68 8.8
1 8 -8 219.48 8.9
1 8 -8 218.68 10.8
-1 -8 8 219.68 9.4
-1 -8 8 233.88 10
0 8 -8 2.7 1.4
0 8 -8 3.3 1.2
0 8 -8 2.8 1.4
0 8 -8 2 1
0 -8 8 3.2 1.6
0 -8 8 1.6 1.2
-1 8 -8 227.48 10.7
-1 8 -8 212.68 10.2
-1 8 -8 210.98 10
-1 8 -8 227.88 10.2
1 -8 8 203.88 10.2
1 -8 8 227.48 11.4
-2 8 -8 27 3.6
-2 8 -8 38.5 4.4
2 -8 8 35.9 5.2
-3 8 -8 283.87 12.9
-3 8 -8 253.07 13.1
3 -8 8 279.97 15.2
-4 8 -8 55.79 5.4
-4 8 -8 62.59 5.2
4 -8 8 56.69 7.7
-5 8 -8 25.7 3.9
-5 8 -8 26.4 4.7
5 -8 8 33 6.3
-6 8 -8 0.8 2.1
-6 8 -8 1.4 3.1
6 -8 8 4.7 4.5
-7 8 -8 48.9 6.2
-7 8 -8 43.4 6.8
7 -8 8 35.3 8
-8 8 -8 53.99 6.8
-8 8 -8 72.69 9.4
-8 8 -8 52.79 10.8
8 -8 8 49.1 9.4
9 7 -8 -2.8 4.1
9 7 -8 4.2 4.9
-9 -7 8 11.5 4.7
8 7 -8 0.8 4
8 7 -8 -3.7 2.8
-8 -7 8 -1.9 2.2
-8 -7 8 -2.9 3
7 7 -8 74.39 5.5
7 7 -8 79.19 7.8
-7 -7 8 67.59 4.6
-7 -7 8 71.09 5.9
6 7 -8 23.1 4.9
6 7 -8 20.8 2.8
-6 -7 8 21.5 3.1
-6 -7 8 16.4 2.6
-6 -7 8 19.2 2.1
5 7 -8 88.79 7.3
5 7 -8 96.59 5.2
-5 -7 8 97.79 4.2
-5 -7 8 91.59 4.8
-5 -7 8 91.99 5
4 7 -8 264.37 13.6
4 7 -8 269.57 10.6
-4 -7 8 260.57 10.1
-4 -7 8 257.17 10.3
-4 -7 8 263.27 9.5
3 7 -8 95.69 4.3
3 7 -8 93.69 6.7
-3 -7 8 95.09 3.8
-3 -7 8 89.49 4
-3 -7 8 84.09 4.3
2 7 -8 53.99 2.7
2 7 -8 49 2.8
2 7 -8 51.09 4.5
-2 -7 8 59.19 3
-2 -7 8 52.39 3.2
1 7 -8 62.69 3.3
1 7 -8 55.49 4.3
1 7 -8 59.89 3
-1 -7 8 52.89 3.5
-1 -7 8 59.09 3.7
0 7 -8 80.99 4.6
0 7 -8 89.69 4.7
0 7 -8 86.79 5.5
0 -7 8 79.39 5.3
0 -7 8 87.49 5
-1 7 -8 62.99 4.5
-1 7 -8 63.19 4.4
-1 7 -8 64.49 4.5
-1 7 -8 58.69 4.1
1 -7 8 47.9 4.1
1 -7 8 58.99 5
-2 7 -8 50.09 4.2
-2 7 -8 56.79 4.4
2 -7 8 60.09 5.4
-3 7 -8 83.69 5.6
-3 7 -8 83.29 6.1
3 -7 8 100.19 7.9
-4 7 -8 271.17 13.6
-4 7 -8 260.17 12.4
4 -7 8 257.67 15.3
-5 7 -8 95.99 6.8
-5 7 -8 97.29 7.7
5 -7 8 97.99 9.4
-6 7 -8 18.2 3.4
-6 7 -8 29 5.3
6 -7 8 17 5.5
-7 7 -8 68.79 8.5
-7 7 -8 65.59 6.4
7 -7 8 68.19 10.6
-8 7 -8 -4.8 5.8
-8 7 -8 3.9 4
-8 7 -8 4.2 2.9
8 -7 8 11.1 6.2
-9 7 -8 -3.2 3.5
-9 7 -8 13.7 6.1
-9 7 -8 3.2 6.6
9 -7 8 -1.9 6.3
9 6 -8 33.9 5.8
9 6 -8 32 6.3
-9 -6 8 33.9 7.6
-9 -6 8 35.1 6
8 6 -8 10.9 4.2
8 6 -8 9 3.5
-8 -6 8 18.7 4.1
-8 -6 8 12.3 3.1
7 6 -8 6.4 3.5
7 6 -8 15.3 2.8
-7 -6 8 22.8 3.9
-7 -6 8 19.1 2.8
-7 -6 8 14.1 3.4
6 6 -8 15.6 2.6
6 6 -8 11.6 3.8
-6 -6 8 16 2.7
-6 -6 8 11.2 2.1
5 6 -8 246.18 11.1
5 6 -8 275.57 14.1
-5 -6 8 259.97 10.1
-5 -6 8 268.77 10.7
-5 -6 8 258.47 10.7
4 6 -8 45.5 4.9
4 6 -8 48.7 3.1
-4 -6 8 42.3 2.5
-4 -6 8 41.5 2
-4 -6 8 44.4 2.8
3 6 -8 12.6 1.6
3 6 -8 12.4 2.9
-3 -6 8 13.1 1.6
2 6 -8 110.69 6.7
2 6 -8 113.79 4.4
2 6 -8 118.99 5
-2 -6 8 110.99 5.2
-2 -6 8 108.69 4.5
1 6 -8 302.87 11.6
1 6 -8 322.07 13.8
1 6 -8 328.97 12.1
-1 -6 8 329.77 12.5
-1 -6 8 309.57 12.4
0 6 -8 4.7 1.5
0 6 -8 6.8 1.3
0 6 -8 5.4 1.3
0 -6 8 5.6 1.4
0 -6 8 7.2 1.7
-1 6 -8 298.97 13.4
-1 6 -8 315.47 13.4
-1 6 -8 327.97 13.2
-1 6 -8 305.07 13
1 -6 8 331.07 13.4
1 -6 8 293.17 13.9
-2 6 -8 113.39 6.3
-2 6 -8 110.29 6.6
2 -6 8 114.29 7.6
-3 6 -8 13.1 2.4
-3 6 -8 15.7 3
3 -6 8 20.7 4.2
-4 6 -8 45.6 4
-4 6 -8 53.39 5
4 -6 8 42.7 6.4
-5 6 -8 255.07 13.6
-5 6 -8 226.78 11.8
5 -6 8 290.27 16.3
-6 6 -8 11.4 2.7
-6 6 -8 14.4 4.1
6 -6 8 13.7 4.7
-7 6 -8 9.3 2.8
-7 6 -8 5.7 5.8
-7 6 -8 18.7 4.3
7 -6 8 13.7 5.5
-8 6 -8 1.8 4.3
-8 6 -8 7.5 6.2
-8 6 -8 2.8 2.8
8 -6 8 18.6 6.7
-9 6 -8 37.5 7.5
-9 6 -8 35.6 9.7
-9 6 -8 30.3 5.9
9 -6 8 49.8 9.9
9 5 -8 16.5 4.9
9 5 -8 21.1 5.7
-9 -5 8 3 5.8
-9 -5 8 19.7 5.1
-9 -5 8 17.1 4.4
8 5 -8 -0.7 3.4
8 5 -8 6 3.4
-8 -5 8 2.7 3.3
-8 -5 8 1.9 3
7 5 -8 51.59 6.6
7 5 -8 49.6 4.8
-7 -5 8 48.7 5.3
-7 -5 8 51.09 4.8
6 5 -8 13.8 2.7
6 5 -8 14.6 4.3
-6 -5 8 13.9 2.4
-6 -5 8 10.5 2.6
5 5 -8 35.8 5.1
5 5 -8 54.69 3.9
-5 -5 8 51.29 3.6
-5 -5 8 53.59 3.6
-5 -5 8 46.8 3.2
4 5 -8 11.5 1.9
4 5 -8 11.9 2.7
-4 -5 8 10.4 1.1
-4 -5 8 11.8 1.4
-4 -5 8 12.2 1.8
3 5 -8 26.8 3.9
3 5 -8 35.4 2.3
-3 -5 8 24.3 2
2 5 -8 1183.88 45.3
2 5 -8 1392.16 48
-2 -5 8 1359.76 45.6
1 5 -8 179.38 6.7
1 5 -8 174.18 8.6
1 5 -8 177.48 7.2
-1 -5 8 176.38 8.3
-1 -5 8 170.48 7.2
-1 -5 8 181.88 7.6
0 5 -8 216.58 9.3
0 5 -8 231.98 9.4
0 5 -8 226.68 10
0 -5 8 210.98 9.7
0 -5 8 222.58 9.6
0 -5 8 233.98 9.9
-1 5 -8 157.48 8.3
-1 5 -8 177.28 8.1
-1 5 -8 173.48 8.2
1 -5 8 165.28 8.7
1 -5 8 174.28 7.8
1 -5 8 170.28 8.1
-2 5 -8 1385.96 48
-2 5 -8 1269.57 48.2
-2 5 -8 1363.66 48.5
-2 5 -8 1367.86 49.5
2 -5 8 1355.66 49.9
2 -5 8 1295.37 48.4
-3 5 -8 23.5 2.9
-3 5 -8 20.6 3.2
3 -5 8 24.3 4.1
-4 5 -8 11.6 2.3
-4 5 -8 7 2.3
4 -5 8 9.4 3.1
-5 5 -8 41.3 5.5
-5 5 -8 55.89 4.6
5 -5 8 41.9 6.8
-6 5 -8 20 5.6
-6 5 -8 15.2 3.3
-6 5 -8 11.3 3.3
6 -5 8 13.9 4.3
-7 5 -8 35.9 5.7
-7 5 -8 62.39 9.7
-7 5 -8 42.6 5.5
7 -5 8 49.1 8.4
-8 5 -8 2.5 2.5
-8 5 -8 9.2 3.9
-8 5 -8 -6.9 4.4
8 -5 8 3.3 5
-9 5 -8 14.1 4.3
-9 5 -8 7.3 7.3
-9 5 -8 10.8 6.2
9 -5 8 8.1 7.1
9 4 -8 16.5 4.8
9 4 -8 27.6 5.5
-9 -4 8 15.8 5.9
-9 -4 8 15.6 4.9
-9 -4 8 8 4.6
8 4 -8 78.09 6.8
8 4 -8 82.49 8.3
-8 -4 8 69.49 7.1
-8 -4 8 73.79 6.8
7 4 -8 61.29 5.5
7 4 -8 52.19 6.8
-7 -4 8 59.19 5.6
6 4 -8 45 6.5
6 4 -8 55.19 4.4
-6 -4 8 45.6 4.2
-6 -4 8 45.5 4.4
5 4 -8 64.19 4.5
5 4 -8 68.09 6.1
-5 -4 8 62.49 4.3
-5 -4 8 68.29 4.3
4 4 -8 43.9 4.5
4 4 -8 42.7 3.1
-4 -4 8 41.5 2.9
-4 -4 8 40.2 2.6
-4 -4 8 40.3 2.5
3 4 -8 76.59 4.1
3 4 -8 78.29 5.7
-3 -4 8 73.49 3.9
2 4 -8 69.69 3.5
2 4 -8 67.19 4.8
-2 -4 8 68.39 3.5
-2 -4 8 66.99 4.6
1 4 -8 304.27 12.9
1 4 -8 321.57 11.7
1 4 -8 312.37 10.9
1 4 -8 294.07 11.1
-1 -4 8 297.77 12.6
-1 -4 8 312.47 11.2
-1 -4 8 293.87 11.8
0 4 -8 132.29 6.3
0 4 -8 153.58 6.7
0 4 -8 141.19 7
0 -4 8 136.39 6.5
0 -4 8 152.78 6.9
0 -4 8 141.89 6.8
-1 4 -8 289.77 12.3
-1 4 -8 299.77 12.3
-1 4 -8 293.37 12.9
1 -4 8 293.77 12
1 -4 8 293.97 12.4
1 -4 8 320.67 13.3
-2 4 -8 67.39 4.5
-2 4 -8 70.19 5.4
-2 4 -8 64.99 4.1
2 -4 8 52.59 4.2
2 -4 8 58.09 3.8
2 -4 8 72.09 5.4
-3 4 -8 77.59 4.7
-3 4 -8 86.49 5.7
3 -4 8 82.29 6.7
-4 4 -8 49.7 3.8
-4 4 -8 50.19 4.6
4 -4 8 46.1 6.3
-5 4 -8 73.19 5.1
-5 4 -8 69.09 6.2
-5 4 -8 65.29 8.4
5 -4 8 79.59 7.9
-6 4 -8 59.29 8.3
-6 4 -8 46.9 4.4
-6 4 -8 45.2 6
6 -4 8 61.29 8.1
-7 4 -8 58.49 5.5
-7 4 -8 44.9 6.5
-7 4 -8 77.29 10.2
7 -4 8 60.89 8.9
-8 4 -8 68.39 10.5
-8 4 -8 83.79 8.6
-8 4 -8 67.59 6.3
8 -4 8 77.99 10.6
-9 4 -8 18.6 7.2
-9 4 -8 7.7 4.2
-9 4 -8 15.7 5.7
9 -4 8 11.2 5.9
9 3 -8 19.3 5.6
9 3 -8 40.4 5.9
-9 -3 8 26.9 6.2
-9 -3 8 30.7 7.2
-9 -3 8 33 6.1
8 3 -8 14.7 4.1
8 3 -8 14.5 3.8
-8 -3 8 12.9 4.2
-8 -3 8 11 3.8
-8 -3 8 7.3 3.7
7 3 -8 188.08 10.5
7 3 -8 187.48 12.3
-7 -3 8 201.18 11.2
6 3 -8 140.39 8.1
6 3 -8 145.19 8.4
6 3 -8 148.99 10.1
-6 -3 8 137.69 7.8
-6 -3 8 161.28 8.8
5 3 -8 139.09 7.5
5 3 -8 149.88 7.8
5 3 -8 143.09 9.2
-5 -3 8 143.29 7.7
-5 -3 8 154.58 7.3
4 3 -8 54.99 3.8
4 3 -8 65.39 3.8
4 3 -8 62.49 5.3
-4 -3 8 61.79 3.3
-4 -3 8 55.69 3.6
-4 -3 8 57.19 3.7
3 3 -8 325.27 12.9
3 3 -8 324.77 14.8
-3 -3 8 329.57 12.7
-3 -3 8 324.67 12
-3 -3 8 340.87 11.6
2 3 -8 422.56 15.4
2 3 -8 392.16 16.9
-2 -3 8 416.36 15.3
-2 -3 8 410.56 16.7
1 3 -8 257.57 10
1 3 -8 251.97 9.2
1 3 -8 266.37 11.2
1 3 -8 261.67 9.4
-1 -3 8 256.97 10.1
-1 -3 8 252.37 10.9
0 3 -8 31.2 2.2
0 3 -8 29.1 2.4
0 3 -8 35.1 2.6
0 3 -8 28.1 2.5
0 -3 8 35.1 2.5
0 -3 8 33 2.5
0 -3 8 30.9 2.5
-1 3 -8 262.77 11.9
-1 3 -8 274.47 11.2
-1 3 -8 254.37 11.8
-1 3 -8 273.47 11.1
1 -3 8 264.27 11.8
1 -3 8 282.77 11.4
1 -3 8 280.07 11
-2 3 -8 435.36 16
-2 3 -8 389.46 17.5
-2 3 -8 410.96 17.8
2 -3 8 430.46 17.9
2 -3 8 399.66 15.8
2 -3 8 394.36 16.6
-3 3 -8 328.67 15.7
-3 3 -8 299.07 12.9
-3 3 -8 346.87 14.4
3 -3 8 290.57 13.1
3 -3 8 350.56 15.8
-4 3 -8 56.59 4.1
-4 3 -8 62.49 6.1
-4 3 -8 57.49 4.9
4 -3 8 64.79 6.1
-5 3 -8 148.29 9.1
-5 3 -8 145.39 10.8
-5 3 -8 142.29 7.8
5 -3 8 153.68 10.6
-6 3 -8 166.88 8.7
-6 3 -8 158.68 12.3
-6 3 -8 149.79 9.8
6 -3 8 130.99 11.1
-7 3 -8 187.88 10.5
-7 3 -8 221.98 15.3
-7 3 -8 190.48 12.2
7 -3 8 218.38 15
-8 3 -8 15.6 3.4
-8 3 -8 11.6 3.8
-8 3 -8 10.9 5.2
8 -3 8 1.2 4.2
-9 3 -8 27.5 5.1
-9 3 -8 21.9 6.3
-9 3 -8 20.3 7.1
9 -3 8 17 7
9 2 -8 8.8 4
9 2 -8 14.6 4.7
-9 -2 8 11.4 4.9
-9 -2 8 16.4 5.6
-9 -2 8 11.7 5
8 2 -8 11.2 4.2
8 2 -8 14.8 4.6
8 2 -8 16.7 3.8
-8 -2 8 19.7 4.5
-8 -2 8 12.5 4.6
-8 -2 8 16.7 4.6
7 2 -8 8.7 2.8
7 2 -8 5.1 3.3
7 2 -8 6.5 3
-7 -2 8 6.5 3
6 2 -8 25.3 4.6
6 2 -8 27 4.2
6 2 -8 18.9 3
-6 -2 8 24.3 4.1
-6 -2 8 22.2 3.6
5 2 -8 66.99 6.1
5 2 -8 66.09 5
5 2 -8 67.59 4.8
-5 -2 8 70.59 4.6
-5 -2 8 71.79 5.2
4 2 -8 32.7 2.8
4 2 -8 28.1 4.4
4 2 -8 32.5 3
-4 -2 8 26.9 2.3
-4 -2 8 23.5 2.5
3 2 -8 183.18 7.8
3 2 -8 188.48 8.3
3 2 -8 193.48 9.9
-3 -2 8 196.08 8.1
-3 -2 8 188.78 7.2
2 2 -8 34 1.8
2 2 -8 34.1 2.3
2 2 -8 32 3.1
-2 -2 8 34.1 3.1
-2 -2 8 34.3 2.3
-2 -2 8 35.7 1.6
1 2 -8 550.84 20.3
1 2 -8 561.94 19.5
1 2 -8 547.95 21.5
1 2 -8 565.94 19.9
-1 -2 8 573.74 21.3
-1 -2 8 567.44 20.4
-1 -2 8 575.44 20
0 2 -8 1040.9 37
0 2 -8 1036.5 37.3
0 2 -8 1058.09 36.9
0 2 -8 1065.39 37.2
0 -2 8 1046.8 37
0 -2 8 1050.89 37.3
0 -2 8 1033.4 37.1
-1 2 -8 573.64 21.2
-1 2 -8 581.64 22.3
-1 2 -8 558.64 22.2
-1 2 -8 576.64 21.4
1 -2 8 558.14 21
1 -2 8 588.04 21.6
1 -2 8 590.44 22.2
-2 2 -8 35.4 3.6
-2 2 -8 38.8 3.8
-2 2 -8 34.4 2.9
-2 2 -8 37.8 2.6
2 -2 8 35.1 3.7
2 -2 8 35.5 2.6
2 -2 8 36 3.2
-3 2 -8 190.68 8.4
-3 2 -8 205.48 9.7
-3 2 -8 215.58 11.3
3 -2 8 187.28 10.6
3 -2 8 183.18 8.6
-4 2 -8 35.8 2.9
-4 2 -8 31.9 4
-4 2 -8 24.6 4.6
-4 2 -8 28 3.1
4 -2 8 33.7 4.3
4 -2 8 25.2 4.3
-5 2 -8 81.59 5.1
-5 2 -8 71.29 7.2
-5 2 -8 75.09 6.1
5 -2 8 70.99 7
-6 2 -8 20 3.1
-6 2 -8 18.6 4.9
-6 2 -8 20.4 4
6 -2 8 23.7 5.6
-7 2 -8 7 3.9
-7 2 -8 3.6 2
-7 2 -8 5.3 2.7
7 -2 8 -0.1 3.3
-8 2 -8 21 6.3
-8 2 -8 10.7 3.2
-8 2 -8 11.9 4.2
8 -2 8 11.9 4.7
-9 2 -8 12.3 5
-9 2 -8 9.9 3.6
-9 2 -8 5.7 6.5
9 -2 8 5.2 5.9
9 1 -8 16.1 5.6
9 1 -8 23.2 5.5
9 1 -8 16.5 4.9
-9 -1 8 17.2 5.3
-9 -1 8 30 6
-9 -1 8 16.9 5.8
8 1 -8 32.7 6.3
8 1 -8 43.3 5.6
8 1 -8 34.9 6.2
-8 -1 8 42 6.4
-8 -1 8 33.8 6.6
7 1 -8 6.3 2.6
7 1 -8 9 3.5
7 1 -8 8.2 3.4
-7 -1 8 10.6 3.8
-7 -1 8 6.5 3.4
6 1 -8 25.9 4.9
6 1 -8 22.5 3.9
6 1 -8 24.7 3.6
-6 -1 8 24.6 4.2
5 1 -8 13.1 2.6
5 1 -8 12.1 3.1
5 1 -8 18.4 3.1
-5 -1 8 14.8 2.6
4 1 -8 18.8 2.8
4 1 -8 14.8 3.1
4 1 -8 20.7 2.7
-4 -1 8 17 2.1
3 1 -8 56.89 3.5
3 1 -8 49.5 3.3
3 1 -8 48.7 4.3
-3 -1 8 54.89 3.4
-3 -1 8 44 4.1
-3 -1 8 51.09 2.7
2 1 -8 131.69 5.3
2 1 -8 132.09 7
2 1 -8 121.89 5.7
-2 -1 8 126.39 6.8
-2 -1 8 126.99 5
-2 -1 8 127.19 5.7
1 1 -8 90.09 5
1 1 -8 85.09 3.6
1 1 -8 82.39 4.1
-1 -1 8 83.19 3.8
-1 -1 8 92.19 4.2
-1 -1 8 86.69 4.8
0 1 -8 1089.99 37.3
0 1 -8 1073.59 37.7
0 1 -8 1037.8 37.6
0 1 -8 1064.09 37.4
0 -1 8 1085.69 37.8
0 -1 8 1052.79 37.5
0 -1 8 1037.4 37.4
-1 1 -8 86.89 5.1
-1 1 -8 89.39 4.3
-1 1 -8 79.39 4.4
-1 1 -8 93.29 5.3
1 -1 8 83.69 4.1
1 -1 8 82.59 4.6
1 -1 8 81.49 5.2
-2 1 -8 127.49 5.7
-2 1 -8 130.89 6.5
-2 1 -8 132.49 7.4
-2 1 -8 136.09 7.7
2 -1 8 118.69 6.5
2 -1 8 124.49 5.6
2 -1 8 129.39 7.3
-3 1 -8 51.29 5
-3 1 -8 53.19 3.1
-3 1 -8 52.29 6.6
-3 1 -8 47.6 3.8
-3 1 -8 48.5 3.8
3 -1 8 48.8 3.3
3 -1 8 45.9 4.7
3 -1 8 42.8 3.8
-4 1 -8 17.8 2.7
-4 1 -8 15.6 3.6
-4 1 -8 19.7 3.1
-4 1 -8 16.7 2.2
4 -1 8 11.8 2.3
4 -1 8 15.8 3.5
-5 1 -8 16.7 4.2
-5 1 -8 14.1 3
-5 1 -8 16.7 2.4
5 -1 8 14.3 3.9
-6 1 -8 27.4 3.3
-6 1 -8 20.5 4.1
-6 1 -8 24.2 5.2
6 -1 8 28.4 5.1
-7 1 -8 5.3 2.1
-7 1 -8 4.1 3.5
-7 1 -8 6.3 2.9
7 -1 8 6 3.3
-8 1 -8 26.8 4.1
-8 1 -8 24.8 4.6
-8 1 -8 34.1 6.9
8 -1 8 43.2 7.5
-9 1 -8 20 5
-9 1 -8 20.8 4.3
-9 1 -8 24.1 7.7
9 -1 8 22.2 6.3
9 0 -8 25.3 6.3
9 0 -8 32.2 6.5
9 0 -8 28.8 5.5
-9 0 8 27.5 7.3
-9 0 8 33.4 6.5
-9 0 8 25.1 6.6
8 0 -8 20 5.6
8 0 -8 26.9 5.5
8 0 -8 21.8 4.3
-8 0 8 18.8 5.5
-8 0 8 21.1 5.7
7 0 -8 30.1 5
7 0 -8 36.7 5
7 0 -8 24 4.8
-7 0 8 28.8 5.5
-7 0 8 20.9 4.9
6 0 -8 31.3 5
6 0 -8 35.3 5.3
6 0 -8 34.4 4.6
5 0 -8 43.5 4.4
5 0 -8 45.4 5.8
5 0 -8 38.4 3.9
-5 0 8 42.1 3.8
4 0 -8 168.38 8.4
4 0 -8 176.58 9
4 0 -8 182.28 10
-4 0 8 177.28 7.9
3 0 -8 57.09 3.8
3 0 -8 63.29 3.8
3 0 -8 54.59 4.6
-3 0 8 63.59 3.7
-3 0 8 52.49 4.6
-3 0 8 58.89 3.2
2 0 -8 17.7 1.6
2 0 -8 22.2 2.9
2 0 -8 20.9 1.8
-2 0 8 19.4 1.7
-2 0 8 20.1 2.8
-2 0 8 18.8 1.4
1 0 -8 360.96 13.2
1 0 -8 351.06 13.7
1 0 -8 373.36 14.7
-1 0 8 382.06 13.8
-1 0 8 359.16 13.4
-1 0 8 368.06 14.5
0 0 -8 175.78 7.3
0 0 -8 178.18 7.4
0 0 -8 175.48 7.6
0 0 8 172.18 7.4
0 0 8 181.18 7.4
0 0 8 181.58 7.8
-1 0 -8 378.86 14.2
-1 0 -8 391.46 14.6
-1 0 -8 369.16 15.2
-1 0 -8 362.46 15.4
1 0 8 389.76 14.1
1 0 8 399.16 14.8
1 0 8 375.86 15.6
-2 0 -8 18.7 2.8
-2 0 -8 13.8 2.1
-2 0 -8 17 2.6
-2 0 -8 21 1.7
2 0 8 18.2 3.1
2 0 8 22.6 1.6
2 0 8 19.4 2.5
-3 0 -8 54.19 3.9
-3 0 -8 53.39 3.1
-3 0 -8 56.59 5.2
-3 0 -8 58.49 5.1
3 0 8 55.99 3.4
3 0 8 56.39 5
3 0 8 58.09 4.3
-4 0 -8 179.08 7.6
-4 0 -8 158.08 7.9
-4 0 -8 158.28 10.1
-4 0 -8 168.88 8.8
4 0 8 166.78 8.3
4 0 8 171.08 10.2
-5 0 -8 42.1 4.2
-5 0 -8 54.29 3.8
-5 0 -8 51.79 6.7
-5 0 -8 47.2 5.4
5 0 8 45.2 6.1
5 0 8 50.49 5.2
-6 0 -8 29.3 3.6
-6 0 -8 29.7 5.7
-6 0 -8 30.2 4.8
6 0 8 31.3 5.6
-7 0 -8 26.7 3.6
-7 0 -8 30 6.3
-7 0 -8 28.8 5.2
7 0 8 26.4 5.6
-8 0 -8 24.1 3.9
-8 0 -8 24.1 4.8
-8 0 -8 29.9 7.1
-9 0 -8 27.1 4.4
-9 0 -8 27.4 5.6
-9 0 -8 47.2 8.9
9 -1 -8 19.5 4.6
9 -1 -8 18.3 5.1
9 -1 -8 29.2 6.6
-9 1 8 33.6 7.2
-9 1 8 24 5.7
-9 1 8 22.3 5.8
8 -1 -8 30.2 5.1
8 -1 -8 30.9 6.2
8 -1 -8 38.5 6.3
-8 1 8 34.5 6.5
-8 1 8 35.3 6.6
7 -1 -8 9 3
7 -1 -8 9 4
7 -1 -8 4.7 2.8
-7 1 8 7.4 3.7
6 -1 -8 26.5 4.1
6 -1 -8 16 3.8
6 -1 -8 18.3 4
-6 1 8 26 5.2
5 -1 -8 17.8 2.9
5 -1 -8 16.5 3.4
5 -1 -8 17.2 3.3
4 -1 -8 17.8 3.3
4 -1 -8 17.1 2.8
4 -1 -8 14.2 2.3
-4 1 8 13.6 2
3 -1 -8 57.49 3.9
3 -1 -8 52.99 4.5
3 -1 -8 59.29 3.8
-3 1 8 53.19 5
-3 1 8 58.99 3.4
-3 1 8 47.9 3.5
2 -1 -8 116.09 6.7
2 -1 -8 122.29 5.9
2 -1 -8 120.29 5.6
-2 1 8 120.19 5.3
-2 1 8 125.29 5.8
-2 1 8 134.49 6.9
1 -1 -8 79.59 3.7
1 -1 -8 78.49 4.6
1 -1 -8 73.59 3.9
-1 1 8 86.69 4.1
-1 1 8 80.49 4.5
-1 1 8 80.69 3.8
0 -1 -8 1124.49 38.3
0 -1 -8 1089.39 38.1
0 -1 -8 1087.39 38
0 1 8 1079.79 38.1
0 1 8 1069.09 38.5
0 1 8 1060.89 38
-1 -1 -8 80.99 4.2
-1 -1 -8 78.29 3.7
-1 -1 -8 85.09 4.8
1 1 8 82.79 4.4
1 1 8 78.09 5
1 1 8 85.99 3.7
-2 -1 -8 129.09 6.1
-2 -1 -8 122.59 6.9
-2 -1 -8 123.29 5.2
-2 -1 -8 128.79 7.3
2 1 8 129.79 6.3
2 1 8 119.99 5.1
2 1 8 119.79 7.3
-3 -1 -8 51.39 5.5
-3 -1 -8 54.39 2.9
-3 -1 -8 54.99 4.8
-3 -1 -8 55.09 3.2
-3 -1 -8 54.69 3.8
3 1 8 62.69 6
3 1 8 50.99 3.2
3 1 8 52.39 4
-4 -1 -8 9.3 2.2
-4 -1 -8 14 2.2
-4 -1 -8 12.4 1.6
-4 -1 -8 15.6 3.5
4 1 8 10.3 2.1
-5 -1 -8 13 2.1
-5 -1 -8 10.2 2.5
-5 -1 -8 17.2 3.8
-5 -1 -8 15.9 2.7
-6 -1 -8 22.8 4.9
-6 -1 -8 23.6 3
-6 -1 -8 24.1 3.9
-7 -1 -8 3.9 1.7
-7 -1 -8 8.5 3
-7 -1 -8 9.1 3.8
-8 -1 -8 37.7 6.8
-8 -1 -8 36.3 4.7
-8 -1 -8 32.7 5.1
-9 -1 -8 16.7 6
-9 -1 -8 33.3 6.2
-9 -1 -8 26.2 4.6
9 -2 -8 3.3 5.8
9 -2 -8 9.8 4.4
9 -2 -8 11.4 4.7
-9 2 8 12.7 5.5
-9 2 8 13.8 5.2
-9 2 8 13 6.3
8 -2 -8 17.4 4.3
8 -2 -8 15.8 4.1
8 -2 -8 6.4 4.3
-8 2 8 9.2 4
7 -2 -8 10.4 4
7 -2 -8 8.1 2.8
7 -2 -8 2.8 2.7
-7 2 8 6.1 3.4
6 -2 -8 20 4.4
6 -2 -8 23.6 3.8
6 -2 -8 25.1 4.4
-6 2 8 16.4 4.1
5 -2 -8 73.19 5.5
5 -2 -8 78.09 6.4
5 -2 -8 64.39 5.9
-5 2 8 77.59 6.8
4 -2 -8 32.2 3.6
4 -2 -8 29.1 4.2
4 -2 -8 30.6 3.1
-4 2 8 32.1 3
3 -2 -8 177.18 9.5
3 -2 -8 186.68 8.9
3 -2 -8 189.88 8.7
-3 2 8 184.68 8.1
2 -2 -8 40.5 2.7
2 -2 -8 41.3 3.5
2 -2 -8 40.5 2.9
-2 2 8 39.3 2.5
-2 2 8 36.5 2.7
-2 2 8 35.8 3.4
1 -2 -8 533.35 21
1 -2 -8 570.34 20.3
1 -2 -8 558.64 20.4
-1 2 8 557.24 21.1
-1 2 8 548.15 20.3
-1 2 8 571.34 20.3
0 -2 -8 1071.99 37.5
0 -2 -8 1058.79 37.7
0 -2 -8 1067.09 37.7
0 2 8 1085.79 37.6
0 2 8 1081.59 38.1
0 2 8 1049.99 37.5
-1 -2 -8 580.34 20.6
-1 -2 -8 562.84 21.4
-1 -2 -8 553.04 20
1 2 8 574.64 22
1 2 8 563.74 20.8
1 2 8 563.24 19.8
-2 -2 -8 41.5 2
-2 -2 -8 41.8 2.8
-2 -2 -8 35.2 3.3
2 2 8 40.1 3
2 2 8 39.1 2
2 2 8 38.4 3.9
-3 -2 -8 200.68 7.4
-3 -2 -8 188.18 7.8
-3 -2 -8 184.58 10
-3 -2 -8 201.68 8.8
3 2 8 194.48 7.9
3 2 8 175.78 8.8
-4 -2 -8 31.2 2.7
-4 -2 -8 34.5 3.3
-4 -2 -8 30.3 4.4
-4 -2 -8 34 2.3
-5 -2 -8 67.19 5
-5 -2 -8 65.09 6.4
-5 -2 -8 73.29 5.3
-5 -2 -8 79.29 4.4
-6 -2 -8 21.4 4.5
-6 -2 -8 18.9 3.3
-6 -2 -8 19.5 2.7
-7 -2 -8 4.6 3.2
-7 -2 -8 8.5 3
-7 -2 -8 5.8 2.1
-8 -2 -8 12.6 2.9
-8 -2 -8 10.4 4.7
-8 -2 -8 6.2 3.5
-9 -2 -8 6 5.2
-9 -2 -8 16.2 3.7
-9 -2 -8 14.3 4.6
9 -3 -8 34.6 7.8
9 -3 -8 23.2 5.7
9 -3 -8 32.3 6.5
-9 3 8 39.4 7.1
-9 3 8 20.5 6.3
8 -3 -8 12.3 4.9
8 -3 -8 7 3.6
8 -3 -8 12.1 3.8
-8 3 8 19.4 5
7 -3 -8 184.08 12.6
7 -3 -8 181.98 11.6
7 -3 -8 187.18 11.2
-7 3 8 168.18 11.9
6 -3 -8 144.39 10.3
6 -3 -8 150.28 10
6 -3 -8 150.48 9.2
-6 3 8 150.58 10.7
5 -3 -8 143.49 9.3
5 -3 -8 147.99 9.5
5 -3 -8 150.58 8.6
-5 3 8 146.09 9.9
4 -3 -8 60.49 4.6
4 -3 -8 67.79 5.2
4 -3 -8 55.59 5.1
-4 3 8 58.09 5.4
3 -3 -8 337.47 13.8
3 -3 -8 318.97 14
3 -3 -8 320.57 14.6
-3 3 8 327.87 13.2
2 -3 -8 417.16 17.3
2 -3 -8 444.36 16.6
2 -3 -8 431.26 16.5
-2 3 8 415.16 16.1
-2 3 8 423.76 17.4
-2 3 8 407.86 16.2
1 -3 -8 261.07 10.4
1 -3 -8 246.98 10.3
1 -3 -8 259.47 10.9
-1 3 8 266.17 11
-1 3 8 251.07 10.3
-1 3 8 262.17 10.4
0 -3 -8 38.3 2.5
0 -3 -8 34.1 2.4
0 -3 -8 35.2 2.3
0 3 8 33 2.3
0 3 8 32.5 2.4
0 3 8 33.2 2.6
-1 -3 -8 267.47 11
-1 -3 -8 262.57 10.2
-1 -3 -8 256.97 9.5
1 3 8 254.47 9.3
1 3 8 252.87 11.3
1 3 8 257.97 10.3
-2 -3 -8 432.06 15.9
-2 -3 -8 430.76 17.2
2 3 8 396.36 16.1
2 3 8 412.56 17.8
-3 -3 -8 331.67 12.2
-3 -3 -8 330.37 13.4
-3 -3 -8 329.37 11.8
-3 -3 -8 341.67 15.1
3 3 8 325.57 13.7
-4 -3 -8 54.09 4.3
-4 -3 -8 56.19 3
-4 -3 -8 61.69 3.6
-4 -3 -8 58.19 4.1
-4 -3 -8 51.19 4.9
4 3 8 56.89 4.5
-5 -3 -8 155.48 8.1
-5 -3 -8 144.09 6.7
-5 -3 -8 151.18 7.5
-5 -3 -8 132.49 9.3
-6 -3 -8 153.38 7.2
-6 -3 -8 137.39 8
-6 -3 -8 140.49 8.4
-6 -3 -8 140.39 10.3
-7 -3 -8 176.58 10.3
-7 -3 -8 170.78 8.9
-7 -3 -8 208.58 13.2
-8 -3 -8 6.8 3.9
-8 -3 -8 10 2.8
-8 -3 -8 4.6 3.1
-9 -3 -8 39.1 7.3
-9 -3 -8 35.1 4.8
-9 -3 -8 36 6.2
9 -4 -8 19.2 7.2
9 -4 -8 17 5.4
-9 4 8 20.8 5.6
-9 4 8 14.4 5.8
8 -4 -8 80.59 9.9
8 -4 -8 65.99 7.4
8 -4 -8 65.09 7.6
-8 4 8 84.09 9.1
7 -4 -8 63.79 6.2
7 -4 -8 58.19 6.4
7 -4 -8 75.39 9.2
-7 4 8 69.09 8.6
6 -4 -8 44 5.5
6 -4 -8 49.1 6.8
6 -4 -8 49.8 6.5
-6 4 8 55.29 7.4
5 -4 -8 62.09 5.2
5 -4 -8 66.49 5.9
5 -4 -8 62.59 6
-5 4 8 50.99 5.6
4 -4 -8 31.4 4.4
4 -4 -8 41.8 4.4
4 -4 -8 39.7 3.7
-4 4 8 32.5 4.6
3 -4 -8 81.39 5.5
3 -4 -8 75.49 5.5
3 -4 -8 80.69 5.1
-3 4 8 80.59 4.8
-3 4 8 76.19 5.8
2 -4 -8 70.79 4.2
2 -4 -8 68.69 4.7
2 -4 -8 69.29 4.3
-2 4 8 51.29 4.5
-2 4 8 63.49 3.9
-2 4 8 68.69 4.9
-2 4 8 71.49 4.1
1 -4 -8 304.87 11.9
1 -4 -8 292.97 11.8
1 -4 -8 289.97 12.1
-1 4 8 289.97 11.6
-1 4 8 288.07 12.3
-1 4 8 303.97 11.9
-1 4 8 274.87 12.2
0 -4 -8 134.89 6.1
0 -4 -8 124.39 5.6
0 -4 -8 126.29 5.6
0 4 8 106.19 5.5
0 4 8 127.19 5.6
0 4 8 131.39 6.3
0 4 8 122.19 5.7
-1 -4 -8 293.27 10.3
-1 -4 -8 310.17 12.1
-1 -4 -8 290.77 11.2
1 4 8 287.97 12.5
1 4 8 287.37 11.3
1 4 8 260.17 10.3
1 4 8 295.87 10.4
-2 -4 -8 62.69 3.5
-2 -4 -8 68.69 4.5
2 4 8 58.09 4.8
2 4 8 56.99 3.7
-3 -4 -8 85.39 5.7
-3 -4 -8 76.19 4.3
3 4 8 74.49 4.7
-4 -4 -8 40.7 3.4
-4 -4 -8 42.6 2.2
-4 -4 -8 41.4 4.3
-4 -4 -8 40.1 3.6
-4 -4 -8 40.2 2.6
4 4 8 41.2 3.8
-5 -4 -8 62.89 6
-5 -4 -8 64.09 4.7
-5 -4 -8 65.59 4.2
-5 -4 -8 58.49 3.5
-6 -4 -8 52.09 4.6
-6 -4 -8 49.2 3.6
-6 -4 -8 44.9 4.4
-6 -4 -8 53.59 6.8
-7 -4 -8 60.49 5.7
-7 -4 -8 57.49 4.4
-7 -4 -8 66.29 7.1
-8 -4 -8 72.59 6.5
-8 -4 -8 65.39 5.4
-8 -4 -8 65.99 8.3
-9 -4 -8 21.9 4
-9 -4 -8 25.4 6.2
-9 -4 -8 23.7 5
9 -5 -8 26.6 7.4
9 -5 -8 11.1 4.8
-9 5 8 15.7 5.4
-9 5 8 18.4 6.2
8 -5 -8 0.8 4.9
8 -5 -8 5 3.7
-8 5 8 -0.6 3.1
7 -5 -8 60.29 7.2
7 -5 -8 61.69 6.6
7 -5 -8 53.99 8.2
-7 5 8 44.3 7.2
6 -5 -8 12.8 4.1
6 -5 -8 13.6 3.7
6 -5 -8 11.6 3.1
-6 5 8 24.1 4.9
5 -5 -8 46.6 4.9
5 -5 -8 46.9 6.3
5 -5 -8 41.5 5
-5 5 8 48.4 5.3
4 -5 -8 10.3 2.9
4 -5 -8 11.3 2.6
4 -5 -8 11.4 2.4
-4 5 8 16.4 3.5
3 -5 -8 23.9 3.4
3 -5 -8 26.4 3.4
3 -5 -8 33.2 3.4
-3 5 8 24.9 3.6
2 -5 -8 1370.96 48.3
2 -5 -8 1361.86 48.9
2 -5 -8 1357.96 48.6
-2 5 8 1305.77 48.5
-2 5 8 1328.87 49.2
-2 5 8 1390.66 49.3
1 -5 -8 169.28 7.9
1 -5 -8 177.18 8
1 -5 -8 172.88 7.7
-1 5 8 179.08 8.3
-1 5 8 159.88 8.1
-1 5 8 173.98 7.9
-1 5 8 171.88 7.6
0 -5 -8 227.28 9.6
0 -5 -8 230.78 8.9
0 -5 -8 228.38 9.1
0 5 8 197.28 8.8
0 5 8 223.48 9
0 5 8 214.68 9.7
0 5 8 214.98 9.1
-1 -5 -8 173.28 7.4
-1 -5 -8 165.18 8.1
1 5 8 185.58 6.6
1 5 8 184.38 7.6
1 5 8 172.88 8.7
1 5 8 176.58 6.8
-2 -5 -8 1376.06 48.6
-2 -5 -8 1346.07 47
2 5 8 1324.07 47.4
-3 -5 -8 30.7 2.4
-3 -5 -8 18.9 2.9
3 5 8 25.8 2.9
-4 -5 -8 10.7 1.9
-4 -5 -8 11.1 2.2
-4 -5 -8 11.5 2.8
-4 -5 -8 9.8 1
-4 -5 -8 9.9 0.9
4 5 8 12.6 2.4
-5 -5 -8 44 2.7
-5 -5 -8 43.5 3.8
-5 -5 -8 35.5 5.3
-5 -5 -8 44.6 3.1
-6 -5 -8 10.9 2.4
-6 -5 -8 14.3 3.8
-6 -5 -8 20.5 2.4
-6 -5 -8 13.6 2.6
-7 -5 -8 54.29 5.2
-7 -5 -8 45.6 3.8
-7 -5 -8 48.1 5.1
-7 -5 -8 46.5 6.5
-8 -5 -8 -2.6 3.5
-8 -5 -8 0.5 2
-8 -5 -8 0.6 2.7
-9 -5 -8 16 5.1
-9 -5 -8 15.4 3.5
-9 -5 -8 10.6 4.2
9 -6 -8 27.3 8.7
9 -6 -8 20.9 6.3
-9 6 8 42.8 8
-9 6 8 37.8 7.9
8 -6 -8 18.6 4.8
8 -6 -8 6.9 5
-8 6 8 9.8 4.4
7 -6 -8 20.1 4.6
-7 6 8 20.5 5.3
6 -6 -8 18.2 4.9
6 -6 -8 12.3 3.7
6 -6 -8 12.9 2.9
-6 6 8 5.8 3.2
5 -6 -8 250.37 12.9
5 -6 -8 248.18 13.4
5 -6 -8 274.07 14.8
-5 6 8 249.38 13.8
4 -6 -8 40.5 5.2
4 -6 -8 41.6 5.5
4 -6 -8 46.4 4.3
-4 6 8 48.8 4.9
3 -6 -8 12.5 2.4
3 -6 -8 14.3 2.8
3 -6 -8 10.4 2.1
-3 6 8 11.4 2.4
2 -6 -8 119.39 6.3
2 -6 -8 121.69 6.7
2 -6 -8 108.79 6.5
-2 6 8 107.19 6.5
-2 6 8 110.39 6.8
1 -6 -8 325.37 13.4
1 -6 -8 324.27 13.5
1 -6 -8 332.47 13.9
-1 6 8 327.87 14
-1 6 8 321.27 13.2
-1 6 8 372.96 14
0 -6 -8 6 1.3
0 -6 -8 7.4 1.3
0 6 8 6.3 1.4
0 6 8 3.6 1
0 6 8 4.2 1
-1 -6 -8 312.97 13.5
-1 -6 -8 326.27 12.7
1 6 8 334.27 12.8
1 6 8 350.46 11.9
1 6 8 322.97 12.2
-2 -6 -8 112.69 6.3
-2 -6 -8 111.19 5.1
2 6 8 108.49 5.5
-3 -6 -8 11.9 1.6
-3 -6 -8 14.4 2.8
3 6 8 12.9 2.1
-4 -6 -8 42.8 4.4
-4 -6 -8 42.1 3.1
-4 -6 -8 44.1 3.6
4 6 8 39.5 3.6
-5 -6 -8 253.47 13.3
-5 -6 -8 258.57 9.9
-5 -6 -8 260.07 11.2
-5 -6 -8 257.27 9.7
-5 -6 -8 262.17 12.4
-6 -6 -8 11.4 1.7
-6 -6 -8 12.9 3.5
-6 -6 -8 14.9 2.2
-6 -6 -8 10.9 2.2
-7 -6 -8 15.5 3.1
-7 -6 -8 10.4 3.6
-7 -6 -8 13 2.2
-7 -6 -8 11.7 2.8
-8 -6 -8 17.7 3.9
-8 -6 -8 21.4 5.2
-9 -6 -8 30.9 6.4
-9 -6 -8 22.2 4.6
9 -7 -8 -1.6 4.6
9 -7 -8 0.5 6.9
-9 7 8 -6.3 5.4
-9 7 8 10.1 5.4
8 -7 -8 -0.1 3.3
8 -7 -8 0.9 5.4
-8 7 8 6.1 4.4
-8 7 8 -0.4 3.7
7 -7 -8 58.69 8.3
7 -7 -8 70.69 6.9
-7 7 8 68.49 7.5
6 -7 -8 19.5 4.7
6 -7 -8 19.6 3.7
-6 7 8 16.5 4.2
5 -7 -8 85.19 8.2
5 -7 -8 97.49 7.1
-5 7 8 101.89 7.7
4 -7 -8 277.97 13.3
4 -7 -8 259.87 14.3
-4 7 8 279.67 13.9
3 -7 -8 83.09 5.7
3 -7 -8 96.49 6.7
-3 7 8 78.69 6
2 -7 -8 47.2 4.2
2 -7 -8 47.4 3.8
-2 7 8 57.29 4.5
1 -7 -8 58.59 4.2
1 -7 -8 52.29 3.7
-1 7 8 51.19 3.7
-1 7 8 51.79 4.2
-1 7 8 55.99 3.6
0 -7 -8 73.89 4.2
0 -7 -8 72.89 4.7
0 7 8 83.89 4.2
0 7 8 82.19 4.6
0 7 8 72.99 4.2
-1 -7 -8 63.59 4.2
-1 -7 -8 62.69 3.4
1 7 8 52.39 2.7
1 7 8 51.99 3.3
1 7 8 63.39 3.3
-2 -7 -8 53.19 3.1
-2 -7 -8 48.2 3.8
2 7 8 55.09 3.4
-3 -7 -8 100.99 6.1
-3 -7 -8 84.09 4.3
3 7 8 88.79 5
-4 -7 -8 265.87 10.3
-4 -7 -8 250.87 12.3
-4 -7 -8 233.78 10.6
4 7 8 244.38 10.8
-5 -7 -8 93.39 5.7
-5 -7 -8 94.99 5.2
-5 -7 -8 93.59 7
5 7 8 88.69 5.9
-6 -7 -8 18.9 2.1
-6 -7 -8 24.4 4.1
-6 -7 -8 17.4 2.8
-6 -7 -8 16.7 1.8
-7 -7 -8 66.09 5.2
-7 -7 -8 63.39 4
-7 -7 -8 70.69 7.3
-8 -7 -8 3.9 3.8
-8 -7 -8 4.9 2.2
-8 -7 -8 1.6 2.7
-9 -7 -8 9.8 3.9
-9 -7 -8 2.1 4.2
8 -8 -8 77.09 11.1
8 -8 -8 71.39 9.2
-8 8 8 61.89 9.2
-8 8 8 59.49 9.2
7 -8 -8 33.9 5.7
7 -8 -8 37.8 7.5
-7 8 8 33 5.7
6 -8 -8 6.4 3
6 -8 -8 3.3 3.7
-6 8 8 2.8 2.6
5 -8 -8 26.2 5.2
5 -8 -8 28.3 4.5
-5 8 8 36.9 5.3
4 -8 -8 59.39 6
4 -8 -8 58.19 5.1
-4 8 8 64.69 5.9
3 -8 -8 306.27 13.7
3 -8 -8 299.67 14.7
-3 8 8 273.47 13.7
2 -8 -8 41.7 3.6
2 -8 -8 37.7 4
-2 8 8 30.7 3.3
1 -8 -8 227.08 10
1 -8 -8 219.78 10.5
-1 8 8 220.68 9.9
-1 8 8 212.58 10.5
0 -8 -8 4.7 1.5
0 -8 -8 1.2 0.8
0 8 8 3.7 1.1
0 8 8 3.2 1.4
0 8 8 6.8 1.2
-1 -8 -8 236.18 10.6
-1 -8 -8 233.88 9.4
1 8 8 217.08 9.2
1 8 8 220.98 8.8
1 8 8 225.78 9.3
-2 -8 -8 31.6 3.1
-2 -8 -8 33.9 2.4
2 8 8 33.5 1.7
2 8 8 29.1 2.6
2 8 8 37.5 1.9
-3 -8 -8 287.17 11
-3 -8 -8 290.67 13.1
3 8 8 276.77 11.6
-4 -8 -8 60.29 5.1
-4 -8 -8 49.5 3.8
-4 -8 -8 59.39 3.4
4 8 8 62.89 4.3
-5 -8 -8 31 2.7
-5 -8 -8 33.1 3.5
-5 -8 -8 32.3 4.3
5 8 8 25.7 3.5
-6 -8 -8 1.9 0.9
-6 -8 -8 2.4 1
-6 -8 -8 0.6 1.5
-6 -8 -8 2.3 2.7
-7 -8 -8 47.9 6.4
-7 -8 -8 44.4 2.9
-7 -8 -8 44.8 4.1
-8 -8 -8 56.09 5.3
-8 -8 -8 57.89 7.4
8 -9 -8 66.39 11.1
8 -9 -8 53.29 8
-8 9 8 50.09 8.4
-8 9 8 46.4 7.2
7 -9 -8 17.2 5.6
-7 9 8 13.4 4.4
6 -9 -8 42.2 5.9
6 -9 -8 48.3 7.7
-6 9 8 27.9 5.2
5 -9 -8 41.9 6.5
5 -9 -8 42.3 5.4
-5 9 8 36 5.3
4 -9 -8 74.49 7.1
4 -9 -8 77.19 6.2
-4 9 8 85.09 6.5
3 -9 -8 85.79 6.2
3 -9 -8 98.79 7.3
-3 9 8 89.59 6.4
2 -9 -8 26.5 3.6
2 -9 -8 24.5 3.9
-2 9 8 24.9 3.4
1 -9 -8 2.4 1.5
1 -9 -8 5.3 1.4
1 -9 -8 4 2.3
-1 9 8 3.7 1.3
0 -9 -8 0.5 1
0 -9 -8 0.9 0.9
0 -9 -8 -0.2 1.4
0 9 8 -0.4 1.4
0 9 8 0.4 1
0 9 8 0.7 0.9
-1 -9 -8 1.9 1.4
-1 -9 -8 4.7 1.6
-1 -9 -8 4.8 1.1
1 9 8 2.6 1.1
1 9 8 2.8 0.9
1 9 8 5.7 1.5
-2 -9 -8 20.2 1.9
-2 -9 -8 24.5 3.3
2 9 8 26.6 2.5
2 9 8 23.3 1.8
2 9 8 21.9 1.9
-3 -9 -8 80.89 5.7
-3 -9 -8 89.99 4.3
3 9 8 85.39 4.8
-4 -9 -8 81.19 5.9
-4 -9 -8 77.79 4.4
-4 -9 -8 68.19 3.8
4 9 8 69.39 4.5
-5 -9 -8 42.2 5.2
-5 -9 -8 50.79 3
-5 -9 -8 38.7 3.5
-6 -9 -8 38.2 4
-6 -9 -8 46.2 5
-6 -9 -8 39.7 3.1
-7 -9 -8 13.2 3.8
-7 -9 -8 13 2.4
-8 -9 -8 43 6.7
-8 -9 -8 46 5.1
8 -10 -8 11.8 6.7
8 -10 -8 2.7 4.4
-8 10 8 11.8 5.9
-8 10 8 7.7 4.7
7 -10 -8 4.3 4.7
7 -10 -8 1.9 3
-7 10 8 -1 3.3
6 -10 -8 9.9 3.9
6 -10 -8 4.8 3.2
-6 10 8 6.5 3.3
5 -10 -8 91.59 7.5
5 -10 -8 96.19 8.9
-5 10 8 85.89 7.7
4 -10 -8 25.4 5.2
4 -10 -8 37 5.2
-4 10 8 38 5
3 -10 -8 82.19 7.1
3 -10 -8 83.19 6.1
-3 10 8 83.69 6.2
2 -10 -8 95.59 6.9
2 -10 -8 92.99 6.1
-2 10 8 89.49 6
1 -10 -8 201.28 9.5
1 -10 -8 215.38 10.7
-1 10 8 181.88 9.1
0 -10 -8 0.3 1
0 -10 -8 1.6 1.5
0 -10 -8 0.5 1.6
0 10 8 0.9 1.2
0 10 8 1.3 0.9
0 10 8 0.2 1.7
-1 -10 -8 211.08 10.3
-1 -10 -8 206.98 8.9
1 10 8 206.68 8.7
1 10 8 209.78 9.2
1 10 8 204.88 8.8
-2 -10 -8 84.69 4.5
-2 -10 -8 79.99 5.7
-2 -10 -8 89.19 4.5
2 10 8 90.39 4.4
2 10 8 79.09 4.6
2 10 8 92.99 4.3
-3 -10 -8 80.79 5.6
-3 -10 -8 82.19 3.9
3 10 8 68.69 4.3
-4 -10 -8 36.2 2.3
-4 -10 -8 37 4.1
-4 -10 -8 33.8 2.9
4 10 8 40.1 3.2
-5 -10 -8 85.39 6.5
-5 -10 -8 86.39 4.2
-5 -10 -8 89.49 4.8
-6 -10 -8 13.2 3.4
-6 -10 -8 8.5 1.6
-7 -10 -8 4.2 1.7
-7 -10 -8 1.7 3.1
-8 -10 -8 14.7 4.3
8 -11 -8 51.29 10.4
-8 11 8 36.2 7.8
-8 11 8 32.5 7.4
7 -11 -8 2 5.6
7 -11 -8 6.3 4.1
-7 11 8 4.4 4
-7 11 8 -2.9 4.6
6 -11 -8 24.2 5.4
6 -11 -8 32.2 6.8
-6 11 8 20.6 4.7
5 -11 -8 7 2.8
5 -11 -8 2.8 4
-5 11 8 5.2 2.9
4 -11 -8 53.69 7.2
4 -11 -8 52.89 5.4
-4 11 8 55.09 5.3
3 -11 -8 35.2 5.6
3 -11 -8 31.1 4.7
-3 11 8 35.1 4.8
2 -11 -8 30.2 3.8
2 -11 -8 26.2 4.3
-2 11 8 28.3 3.7
1 -11 -8 285.57 12.7
1 -11 -8 262.77 13.6
-1 11 8 292.97 12.5
0 -11 -8 5.9 1.6
0 -11 -8 8 2.6
0 -11 -8 4.1 2
0 11 8 5.6 2.2
0 11 8 6.3 1.6
-1 -11 -8 281.97 11.2
-1 -11 -8 260.97 11.7
-1 -11 -8 258.97 12.6
1 11 8 269.17 10.9
1 11 8 254.67 11.5
1 11 8 272.67 11.1
-2 -11 -8 25.1 2.7
-2 -11 -8 27.8 3.7
-2 -11 -8 23.4 2.3
2 11 8 29.7 2.8
2 11 8 31.9 2.5
2 11 8 25.4 2.7
-3 -11 -8 33 2.4
-3 -11 -8 36.9 2.2
-3 -11 -8 37.3 3.9
3 11 8 40 3
-4 -11 -8 55.49 4.8
-4 -11 -8 45.8 3
-4 -11 -8 51.39 2.7
4 11 8 52.29 3.3
-5 -11 -8 4.2 2.1
-5 -11 -8 4.7 1.3
-5 -11 -8 5.7 1.1
-6 -11 -8 28.2 4.4
-6 -11 -8 28.5 2.1
-7 -11 -8 3 2.8
7 -12 -8 0.2 5.5
7 -12 -8 6.7 4.8
-7 12 8 8.8 4.9
-7 12 8 11.1 5.8
6 -12 -8 54.79 9.2
6 -12 -8 57.99 7.5
-6 12 8 49.5 7
5 -12 -8 95.99 7.8
5 -12 -8 84.99 9.2
-5 12 8 75.69 7.3
4 -12 -8 7.9 3.3
4 -12 -8 4 3.3
-4 12 8 5 2.9
3 -12 -8 6.7 3.1
3 -12 -8 4 2.1
-3 12 8 5.9 2.6
2 -12 -8 90.69 7.4
2 -12 -8 75.39 5.9
-2 12 8 93.09 6.1
1 -12 -8 12.4 3
1 -12 -8 11.4 2.3
0 -12 -8 107.79 6.2
0 -12 -8 122.59 7.7
0 12 8 101.49 6
-1 -12 -8 19.5 2.4
-1 -12 -8 17.1 3
-1 -12 -8 14.7 3
1 12 8 21.3 2.4
1 12 8 18.5 2.9
1 12 8 17.8 2.5
-2 -12 -8 83.59 5
-2 -12 -8 82.19 4.3
-2 -12 -8 76.39 5.9
2 12 8 78.39 4.5
2 12 8 76.99 4.8
2 12 8 80.09 4.5
-3 -12 -8 8.5 2.1
-3 -12 -8 5.5 1.1
-3 -12 -8 8.5 1.6
3 12 8 7.9 1.5
3 12 8 6.2 1.4
3 12 8 9.4 1.6
-4 -12 -8 4.7 2.3
-5 -12 -8 81.19 6.6
-6 -12 -8 52.49 5.8
-7 -12 -8 11.9 3.9
7 -13 -8 52.79 9.4
7 -13 -8 65.59 9.3
-7 13 8 49.7 7.6
-7 13 8 55.09 9.5
6 -13 -8 23.7 5.1
6 -13 -8 19.5 7
-6 13 8 13.3 5.6
-6 13 8 13.6 4.6
5 -13 -8 26.7 6.6
5 -13 -8 24.1 4.9
-5 13 8 32.8 5.1
4 -13 -8 25 4.8
4 -13 -8 26.6 5.7
-4 13 8 33.8 5.2
3 -13 -8 14 4.3
3 -13 -8 12.9 3.3
-3 13 8 14.3 3.4
2 -13 -8 12.9 3.4
2 -13 -8 12.2 2.7
-2 13 8 9 2.7
1 -13 -8 13.6 2.5
1 -13 -8 18.1 4.1
-1 13 8 22.3 3.3
0 -13 -8 0.1 1.5
0 -13 -8 2.6 1.9
0 13 8 1.2 1.6
-1 -13 -8 12.7 3.2
-1 -13 -8 7.4 3.1
-1 -13 -8 15.5 2.3
1 13 8 13 4.7
1 13 8 13.2 2.2
1 13 8 13.7 2.5
-2 -13 -8 9.9 2.6
-2 -13 -8 8.3 2.5
-2 -13 -8 11.5 1.8
2 13 8 11.3 2.1
2 13 8 14.5 2.3
2 13 8 7.5 2.5
-3 -13 -8 15 2.2
-3 -13 -8 25.4 3.9
3 13 8 16.2 2.4
3 13 8 15.9 2.1
-4 -13 -8 22.4 4
-5 -13 -8 22.6 4
-6 -13 -8 25.5 4.5
-7 -13 -8 49.2 6.2
6 -14 -8 -7.7 5.2
6 -14 -8 4.6 4
-6 14 8 18.5 6.1
-6 14 8 0.9 3.6
5 -14 -8 27 6.8
5 -14 -8 23.1 4.9
-5 14 8 33.7 5.6
4 -14 -8 -1.8 2.7
4 -14 -8 7 4
-4 14 8 0.9 2.8
3 -14 -8 8.9 3.9
3 -14 -8 5.2 2.8
-3 14 8 11.9 3.1
2 -14 -8 31.8 4.6
2 -14 -8 45.9 6.7
-2 14 8 53.49 5
1 -14 -8 10.2 3.1
1 -14 -8 14.1 2.8
-1 14 8 14.6 3.2
0 -14 -8 144.29 8.1
0 -14 -8 172.88 10.4
0 14 8 162.48 8.5
-1 -14 -8 12 2.2
-1 -14 -8 11.4 2.7
1 14 8 12.8 2.4
1 14 8 14.2 2.6
-2 -14 -8 44.3 5.4
-2 -14 -8 43.1 3.2
-2 -14 -8 38.7 4.4
2 14 8 50.89 4
2 14 8 40.2 4.5
2 14 8 41 3.4
-3 -14 -8 9.4 2.5
-3 -14 -8 8.2 2.9
3 14 8 5.1 1.9
3 14 8 9 2.4
-4 -14 -8 2.5 2
-5 -14 -8 29 4.7
-6 -14 -8 -1.3 3
-6 15 8 3.7 6
-6 15 8 9.5 4.5
5 -15 -8 -3.8 4.6
5 -15 -8 0.2 3.5
-5 15 8 6.2 3.9
-5 15 8 7.8 5.2
4 -15 -8 33.5 5.4
4 -15 -8 34.3 7.7
-4 15 8 32.7 5.4
3 -15 -8 19.6 5.3
3 -15 -8 9.5 3.7
-3 15 8 13.3 3.2
2 -15 -8 0.6 2.4
2 -15 -8 -2.7 3.2
-2 15 8 3.7 2.4
1 -15 -8 57.29 5.4
1 -15 -8 63.69 6.8
-1 15 8 60.19 5.3
0 -15 -8 85.19 5.8
0 -15 -8 80.09 7.6
0 15 8 78.79 6
-1 -15 -8 57.39 6.1
-1 -15 -8 52.79 4.3
1 15 8 66.49 5.1
1 15 8 50.09 4.6
-2 -15 -8 0.1 2.2
-2 -15 -8 -0.6 1.3
2 15 8 2 2.1
2 15 8 2.7 1.6
-3 -15 -8 12.2 3.2
3 15 8 14 2.7
-4 -15 -8 37.2 5.4
-5 -15 -8 2.7 3.1
5 -16 -8 33.7 8.5
5 -16 -8 39.9 7.2
-5 16 8 34.7 7.3
-5 16 8 39.9 6.4
4 -16 -8 5.7 4.2
4 -16 -8 -0.9 5.2
-4 16 8 0.9 3.2
-4 16 8 3.1 4.7
3 -16 -8 4.1 3.5
3 -16 -8 1.5 4.3
-3 16 8 4 3.2
-3 16 8 11.5 4.6
2 -16 -8 22.2 5.4
2 -16 -8 15.5 3.7
-2 16 8 19.3 3.9
1 -16 -8 16.6 4.8
1 -16 -8 28.3 4.2
-1 16 8 29.6 4.5
0 -16 -8 18 4
0 -16 -8 10.6 2.9
0 16 8 17.7 3.6
-1 -16 -8 32.4 5.1
-1 -16 -8 21.2 3
1 16 8 29.5 4
1 16 8 24.9 3.5
-2 -16 -8 12.1 3.6
2 16 8 19.7 3.3
-3 -16 -8 1.6 2.5
-4 -16 -8 -1.9 3
-5 -16 -8 38.8 5.9
4 -17 -8 3.6 3.9
4 -17 -8 20.6 7.1
-4 17 8 2.1 4
-4 17 8 -4.8 4.9
3 -17 -8 14.8 4.6
3 -17 -8 17 5.6
-3 17 8 27.4 4.7
-3 17 8 16.6 5.8
2 -17 -8 55.69 6.5
2 -17 -8 57.69 8.7
-2 17 8 45.6 6.9
-2 17 8 55.79 6.6
1 -17 -8 5.6 4.3
1 -17 -8 4.7 3.1
-1 17 8 6.7 3.5
-1 17 8 9.4 3.9
0 -17 -8 62.59 5.6
0 -17 -8 73.69 8
0 17 8 53.89 6
0 17 8 66.09 6.2
-1 -17 -8 3.3 3.1
1 17 8 6.5 3
1 17 8 6.3 4.6
-2 -17 -8 65.59 7.3
2 17 8 70.99 6.1
-3 -17 -8 17.5 4.6
-4 -17 -8 5 3.6
3 -18 -8 44.7 9
-3 18 8 62.89 7.7
-3 18 8 57.39 8
2 -18 -8 39.6 7.5
2 -18 -8 70.79 7.5
-2 18 8 48 7.6
-2 18 8 50.09 6.7
1 -18 -8 5.1 5.2
1 -18 -8 12.6 3.6
-1 18 8 16.4 4.8
-1 18 8 15.6 4.9
0 -18 -8 29.9 6.2
0 18 8 41.8 8.2
0 18 8 41.1 5.4
-1 -18 -8 8 4
1 18 8 19.1 3.9
-2 -18 -8 50.39 7.1
-3 -18 -8 53.69 7.5
2 18 -9 13.5 5.3
-2 -18 9 10.4 5.3
1 18 -9 0.2 4.2
-1 -18 9 -4.2 4.6
0 18 -9 3.1 3.5
0 -18 9 -3.7 5
-1 18 -9 1.5 4.1
-1 18 -9 0.4 3.4
1 -18 9 11.2 5.9
-2 18 -9 9.4 4.9
-2 18 -9 18.2 5.1
2 -18 9 23.2 7
4 17 -9 16.9 6.1
3 17 -9 23.3 6.1
2 17 -9 5.5 4
-2 -17 9 5.5 4.2
1 17 -9 17.3 4.8
-1 -17 9 15.3 5
0 17 -9 16.7 4.4
0 17 -9 9.1 2.6
0 -17 9 4.8 4.6
-1 17 -9 15.5 3.8
-1 17 -9 16.9 5.2
1 -17 9 21.7 6.3
-2 17 -9 5.9 3.7
-2 17 -9 3 3.3
2 -17 9 12.8 5.6
-3 17 -9 11 4.9
-3 17 -9 30.2 6.3
3 -17 9 25.8 7.2
-4 17 -9 13 5.5
-4 17 -9 13.3 5.4
4 -17 9 12.8 7.7
5 16 -9 9.4 5.7
4 16 -9 21.5 5.6
3 16 -9 37.5 6.5
-3 -16 9 41.3 5.5
2 16 -9 15.1 4.6
-2 -16 9 15.6 4
1 16 -9 5.3 1.5
1 16 -9 5.6 3.1
-1 -16 9 4.7 3.6
0 16 -9 12.4 3.5
0 16 -9 5.3 2.3
0 -16 9 6.8 3.8
-1 16 -9 8.1 2.9
-1 16 -9 -0.2 3.2
1 -16 9 0.5 4.1
-2 16 -9 12.5 3.9
-2 16 -9 13.7 4.4
2 -16 9 17.9 5.6
-3 16 -9 47.9 6.8
-3 16 -9 38.6 6.4
3 -16 9 43 7.8
-4 16 -9 13.8 4.5
-4 16 -9 22.6 5.4
4 -16 9 11.9 6.7
-5 16 -9 0.1 4.4
-5 16 -9 -3.6 5.1
5 -16 9 -2.9 6.7
5 15 -9 46.8 8.1
4 15 -9 0 3.8
3 15 -9 22.7 5.2
-3 -15 9 17.7 3.7
2 15 -9 -1.3 3.1
-2 -15 9 -0.2 2.9
1 15 -9 1.8 1.3
1 15 -9 -0.8 2.9
-1 -15 9 0.2 3
0 15 -9 -0.1 2.8
0 15 -9 1.4 1.8
0 -15 9 1 2.9
-1 15 -9 2.5 2.5
-1 15 -9 1.5 2.5
1 -15 9 -2.4 3.7
-2 15 -9 2.3 2.9
-2 15 -9 1.7 2.7
2 -15 9 -0.1 3.9
-3 15 -9 7.3 3.9
-3 15 -9 15.6 4.1
3 -15 9 9.6 5.8
-4 15 -9 3.3 3.8
-4 15 -9 -0.2 3.9
4 -15 9 2.6 5.7
-5 15 -9 49.5 7.5
-5 15 -9 44.2 7.3
5 -15 9 37.5 9
6 14 -9 0.5 4.6
5 14 -9 6.3 4.3
4 14 -9 3.7 3.9
-4 -14 9 1.2 2.3
3 14 -9 5.5 3.6
-3 -14 9 7.1 2.7
2 14 -9 118.19 8.8
-2 -14 9 102.39 7.5
1 14 -9 17.4 2.6
1 14 -9 14.9 3.9
1 14 -9 17.5 2
-1 -14 9 13.5 3.9
0 14 -9 17.8 2.9
0 14 -9 14.4 3.5
0 -14 9 22.3 4.5
-1 14 -9 12.8 3.8
-1 14 -9 13.4 2.9
1 -14 9 7.4 3.6
-2 14 -9 102.19 8.2
-2 14 -9 126.09 8.3
2 -14 9 109.69 10
-3 14 -9 3.6 3.2
-3 14 -9 5.8 3.3
3 -14 9 5.6 3.9
-4 14 -9 4.8 3.2
-4 14 -9 6.5 3.3
4 -14 9 5 4.4
-5 14 -9 1.8 3.9
-5 14 -9 9 3.3
5 -14 9 14.9 5.9
-6 14 -9 -2.7 3.5
-6 14 -9 -1.7 4.6
6 -14 9 3.1 5.8
7 13 -9 27.1 7.4
6 13 -9 39.4 7.2
5 13 -9 65.49 8.3
4 13 -9 177.38 11.8
-4 -13 9 164.28 8.1
3 13 -9 11.3 3.2
3 13 -9 16 3.8
-3 -13 9 14.5 2.8
2 13 -9 53.69 6.4
2 13 -9 33.2 2.3
2 13 -9 35.2 2
-2 -13 9 36.6 4.6
1 13 -9 42.2 3.8
1 13 -9 45.8 5.9
1 13 -9 46.2 3.1
-1 -13 9 47.9 5.7
0 13 -9 13.6 3.6
0 13 -9 12.3 2.4
0 -13 9 20.7 3.9
-1 13 -9 35.4 5
-1 13 -9 50.39 4.6
1 -13 9 37.4 5.9
-2 13 -9 36.2 5
-2 13 -9 31.1 4.5
2 -13 9 32.4 5.8
-3 13 -9 12.7 3.4
-3 13 -9 17.9 3.8
3 -13 9 13.9 4.5
-4 13 -9 155.78 10.6
-4 13 -9 153.98 10.7
4 -13 9 192.88 13.9
-5 13 -9 60.49 7.6
-5 13 -9 67.99 8.3
5 -13 9 60.79 9.3
-6 13 -9 27.3 5.7
-6 13 -9 22.1 6.1
6 -13 9 35.6 7.6
-7 13 -9 17 5.7
-7 13 -9 23.9 5.7
7 -13 9 23.2 8.7
7 12 -9 17.8 5.7
6 12 -9 10.4 4.6
5 12 -9 26.1 5.3
-5 -12 9 21.3 2.2
4 12 -9 23.9 4.9
4 12 -9 20 3.2
-4 -12 9 22.5 2.6
-4 -12 9 25.6 3.2
3 12 -9 23.9 3.2
3 12 -9 22.8 4.3
-3 -12 9 21.5 2.9
2 12 -9 19.1 1.9
2 12 -9 18.6 1.6
2 12 -9 19.2 3.7
2 12 -9 16.1 2.6
-2 -12 9 22.9 3.4
1 12 -9 108.39 5.3
1 12 -9 113.09 8
1 12 -9 107.89 5.8
-1 -12 9 106.19 7.3
0 12 -9 56.39 5.4
0 12 -9 53.49 4.2
0 -12 9 56.19 5.5
-1 12 -9 112.39 7
-1 12 -9 112.69 7.8
1 -12 9 114.09 8.5
-2 12 -9 16.3 3.4
-2 12 -9 21.3 4.2
2 -12 9 13.8 3.5
-3 12 -9 20.8 3.9
-3 12 -9 25.7 4.3
3 -12 9 17.2 4.7
-4 12 -9 27 5
-4 12 -9 15.6 3.7
4 -12 9 28.2 6.3
-5 12 -9 11.1 3.8
-5 12 -9 18.8 4.9
5 -12 9 26.3 7
-6 12 -9 10.3 3.5
-6 12 -9 6.3 3.8
6 -12 9 3.3 4.7
-7 12 -9 7.8 5.4
-7 12 -9 8 4.5
7 -12 9 21.2 7.6
7 11 -9 2.7 5
6 11 -9 11 4.3
5 11 -9 10.7 3.5
4 11 -9 1.6 2
4 11 -9 7.2 3.2
-4 -11 9 6.8 1.9
-4 -11 9 5.4 1.4
3 11 -9 7.2 2.1
3 11 -9 5.3 2.7
-3 -11 9 5.2 1.5
2 11 -9 343.77 13.9
2 11 -9 375.36 13.5
2 11 -9 351.86 16.9
2 11 -9 360.26 13
-2 -11 9 358.96 14.9
-2 -11 9 325.57 13.4
1 11 -9 13.5 2.2
1 11 -9 8.5 2.9
1 11 -9 11.5 2
1 11 -9 10.5 1.6
-1 -11 9 8.3 2.1
-1 -11 9 9.5 2.6
0 11 -9 23.1 3
0 11 -9 22.5 3.8
0 11 -9 29.7 3.4
0 -11 9 21.7 3.8
-1 11 -9 11.7 2.6
-1 11 -9 16.1 3.3
1 -11 9 14.9 3.7
-2 11 -9 354.06 16.3
-2 11 -9 355.96 16.7
2 -11 9 370.66 18.6
-3 11 -9 6.6 2.5
-3 11 -9 3.4 2.3
3 -11 9 5.6 3.2
-4 11 -9 8.6 2.9
-4 11 -9 6.7 3.1
4 -11 9 3.8 3.8
-5 11 -9 18.1 4.2
-5 11 -9 18.3 4.5
5 -11 9 17.4 6.3
-6 11 -9 15.3 5.1
-6 11 -9 16.1 3.8
6 -11 9 11.9 6.1
-7 11 -9 21.6 5.8
-7 11 -9 9.5 3.8
7 -11 9 16.9 6.9
8 10 -9 26.6 6.7
7 10 -9 30.6 5.6
6 10 -9 46.1 7
-6 -10 9 39.8 2.7
5 10 -9 34.5 5.6
4 10 -9 51.49 5.7
-4 -10 9 44.8 2.6
-4 -10 9 39.2 2.3
-4 -10 9 44.6 3
3 10 -9 0.6 2.2
3 10 -9 2 0.8
3 10 -9 2.3 1.5
-3 -10 9 0.4 1.2
-3 -10 9 2.6 1.1
2 10 -9 4.9 1.4
2 10 -9 9.4 1.6
2 10 -9 3.1 2.1
2 10 -9 6.5 1.1
-2 -10 9 1.5 1.4
-2 -10 9 4.5 1.6
1 10 -9 73.09 4
1 10 -9 81.89 6.1
1 10 -9 75.29 4.5
1 10 -9 76.19 4.2
-1 -10 9 71.49 5.3
-1 -10 9 76.79 4.8
0 10 -9 68.29 4.6
0 10 -9 59.79 4.2
0 10 -9 56.69 5.2
0 10 -9 55.49 4.1
0 -10 9 62.89 4.7
0 -10 9 69.49 5.4
-1 10 -9 80.39 5.4
-1 10 -9 80.99 6.3
1 -10 9 81.19 6.7
-2 10 -9 2.9 2
-2 10 -9 2.9 2.2
2 -10 9 3.7 2.8
-3 10 -9 3.2 2.2
-3 10 -9 6 2.1
3 -10 9 2.3 3.3
-4 10 -9 44 6
-4 10 -9 40.4 5.4
4 -10 9 49.3 7.5
-5 10 -9 27.5 5
-5 10 -9 34.1 4.8
5 -10 9 30.8 6.5
-6 10 -9 31.4 6.1
-6 10 -9 34.3 5.2
6 -10 9 43.5 7.9
-7 10 -9 29.5 5.6
-7 10 -9 42.3 7.1
7 -10 9 34.7 8
-8 10 -9 20 6.1
-8 10 -9 17.7 4.5
-8 10 -9 11 8.1
8 -10 9 22.8 7.9
8 9 -9 38.2 7.2
7 9 -9 16 4.9
7 9 -9 16.7 2.8
-7 -9 9 19.7 2.9
6 9 -9 83.49 7.8
6 9 -9 73.29 4.5
-6 -9 9 68.99 4.3
-6 -9 9 71.79 3.8
-6 -9 9 73.29 3.3
-6 -9 9 72.99 4.8
5 9 -9 30.5 2.6
5 9 -9 26.9 4.7
-5 -9 9 26.5 2.5
4 9 -9 86.39 4
4 9 -9 77.09 6.8
-4 -9 9 73.59 4
3 9 -9 20.4 2.2
3 9 -9 23.7 1.8
3 9 -9 15.9 3.4
-3 -9 9 15.4 1.9
-3 -9 9 26.1 2
2 9 -9 5.4 2.3
2 9 -9 3.6 1
2 9 -9 1.5 0.8
-2 -9 9 1.8 1.3
-2 -9 9 2.8 1.2
1 9 -9 63.79 3.6
1 9 -9 50.89 4.7
1 9 -9 59.39 3.5
1 9 -9 62.09 4.1
-1 -9 9 65.69 4.2
-1 -9 9 72.39 4.6
0 9 -9 5 1.5
0 9 -9 4.5 1.8
0 9 -9 2.2 1.4
0 9 -9 4 1.7
0 -9 9 4.1 1.8
0 -9 9 5.3 1.8
-1 9 -9 55.09 4.4
-1 9 -9 53.99 4.9
1 -9 9 67.89 5.7
-2 9 -9 5.7 2.2
-2 9 -9 3.2 2.2
2 -9 9 3.7 2.1
-3 9 -9 22.8 3.9
-3 9 -9 17.7 3.3
3 -9 9 15.8 4.1
-4 9 -9 90.29 7
-4 9 -9 72.19 6
4 -9 9 71.69 7.8
-5 9 -9 32.5 4.7
-5 9 -9 29.9 5.1
5 -9 9 35.8 7
-6 9 -9 63.39 7.8
-6 9 -9 87.89 7.1
6 -9 9 76.89 10.2
-7 9 -9 17.6 3.9
-7 9 -9 27.3 5.9
7 -9 9 16.2 6.5
-8 9 -9 33.1 5.9
-8 9 -9 42.2 8.8
-8 9 -9 40.1 8
8 -9 9 36.9 8.5
8 8 -9 5.7 3.4
8 8 -9 -2 4.3
-8 -8 9 0.4 3.1
7 8 -9 8.4 4.2
7 8 -9 6 2.6
-7 -8 9 5.6 1.5
6 8 -9 23.6 3
6 8 -9 14.3 4.4
-6 -8 9 18.2 2.4
-6 -8 9 18.4 1.6
-6 -8 9 13.7 2.1
5 8 -9 26.8 2.7
5 8 -9 27.9 5
-5 -8 9 28.4 2.6
4 8 -9 19.1 2.1
4 8 -9 18.2 3.7
-4 -8 9 20 2.3
3 8 -9 25.5 2
3 8 -9 20.4 3.8
-3 -8 9 21 2.3
2 8 -9 55.69 3
2 8 -9 50.79 4.8
2 8 -9 52.79 2.8
-2 -8 9 48.8 3.4
-2 -8 9 47.5 3.1
1 8 -9 139.59 6.1
1 8 -9 153.48 6.5
1 8 -9 154.18 8.3
-1 -8 9 126.89 6.9
-1 -8 9 145.29 6.9
0 8 -9 30.2 2.6
0 8 -9 28 3.6
0 8 -9 29.9 2.7
0 8 -9 33 3.1
0 -8 9 33.3 4
0 -8 9 22.6 3.1
-1 8 -9 136.39 7.7
-1 8 -9 141.09 8.1
-1 8 -9 152.88 7.7
1 -8 9 145.09 8.7
-2 8 -9 57.89 4.8
-2 8 -9 53.19 4.6
2 -8 9 49.8 5.4
-3 8 -9 25.5 4
-3 8 -9 23 3.5
3 -8 9 23.2 4.7
-4 8 -9 17.7 3.2
-4 8 -9 23.1 3.9
4 -8 9 22.1 4.9
-5 8 -9 21.8 4.1
-5 8 -9 36.3 4.7
5 -8 9 33.7 6.6
-6 8 -9 18.1 4
-6 8 -9 18.7 4.3
6 -8 9 20.3 5.8
-7 8 -9 8.1 3.1
-7 8 -9 6.8 3.4
7 -8 9 10.7 5.6
-8 8 -9 4.2 6.1
-8 8 -9 1.9 3.3
-8 8 -9 -1 4.3
8 -8 9 4.2 5.6
9 7 -9 0.6 7
9 7 -9 9.6 5.6
-9 -7 9 -1.9 7.3
8 7 -9 7.7 4.6
8 7 -9 6.5 3.4
-8 -7 9 4.8 3.4
-8 -7 9 2.6 2.4
7 7 -9 18.4 3.1
7 7 -9 7.5 3.9
-7 -7 9 12.3 3.1
-7 -7 9 10.1 1.9
6 7 -9 13.6 3.6
6 7 -9 13.2 2.6
-6 -7 9 13.7 2.1
-6 -7 9 14.4 1.7
5 7 -9 210.18 12.1
5 7 -9 189.88 8.6
-5 -7 9 186.78 7.3
-5 -7 9 183.78 8.1
-5 -7 9 185.38 7
4 7 -9 54.49 3.3
4 7 -9 55.59 5.5
-4 -7 9 50.19 3.2
3 7 -9 81.69 6.2
3 7 -9 81.49 4
-3 -7 9 77.49 4.2
2 7 -9 36.4 3.7
2 7 -9 37.7 2.4
2 7 -9 35.4 1.9
-2 -7 9 34.5 2.1
-2 -7 9 33.1 2.6
1 7 -9 85.99 5.6
1 7 -9 78.39 4.1
1 7 -9 80.19 3.8
-1 -7 9 79.39 4.6
-1 -7 9 86.69 4.7
0 7 -9 2.1 1.1
0 7 -9 1.4 1.1
0 7 -9 1.1 1.3
0 -7 9 1.4 1.3
0 -7 9 0.9 1.2
-1 7 -9 77.79 5.4
-1 7 -9 86.69 5.5
-1 7 -9 85.29 5.2
-1 7 -9 74.39 5.2
1 -7 9 83.39 6
1 -7 9 89.89 5.6
-2 7 -9 32.9 3.5
-2 7 -9 34.6 4.3
2 -7 9 39.1 5.3
-3 7 -9 72.99 5.8
-3 7 -9 78.59 5.5
3 -7 9 81.79 7.3
-4 7 -9 53.39 4.7
-4 7 -9 47 5.9
4 -7 9 55.69 7.6
-5 7 -9 179.08 10
-5 7 -9 183.08 11.1
5 -7 9 181.18 12.9
-6 7 -9 14.4 3
-6 7 -9 26.2 5.1
6 -7 9 12.9 4.7
-7 7 -9 4.3 5
-7 7 -9 10.9 3.3
-7 7 -9 7.4 3.8
7 -7 9 18.9 5.7
-8 7 -9 5.7 4.5
-8 7 -9 2.8 3.2
-8 7 -9 8.7 6.2
8 -7 9 10.2 6.6
-9 7 -9 3.6 3.9
-9 7 -9 -5.6 4.8
-9 7 -9 0.3 7.9
9 -7 9 11.5 7.6
9 6 -9 0 4.1
9 6 -9 2.7 5.1
-9 -6 9 2 4.3
-9 -6 9 10.8 6
8 6 -9 40.1 6.5
8 6 -9 35 5
-8 -6 9 34.5 5.5
-8 -6 9 43.7 4.5
7 6 -9 14.9 3.3
7 6 -9 12.7 4.3
-7 -6 9 16.7 3
-7 -6 9 8.7 2.4
6 6 -9 20.3 2.8
6 6 -9 16.6 4.2
-6 -6 9 20.3 2.6
-6 -6 9 15.8 2
5 6 -9 78.89 6.8
5 6 -9 81.49 4.9
-5 -6 9 84.19 3.6
-5 -6 9 81.19 3.9
-5 -6 9 77.69 4.6
4 6 -9 54.19 5.4
4 6 -9 49.4 3.4
-4 -6 9 50.49 3.2
3 6 -9 172.98 9.7
3 6 -9 171.18 7.2
-3 -6 9 160.68 7.1
2 6 -9 542.35 21.7
2 6 -9 522.35 19
-2 -6 9 508.65 19.3
1 6 -9 447.76 16.5
1 6 -9 439.96 15.8
1 6 -9 434.46 18.2
-1 -6 9 446.16 16.9
-1 -6 9 438.46 16.6
0 6 -9 139.29 6.7
0 6 -9 149.49 6.8
0 6 -9 151.88 7.7
0 -6 9 134.79 7
0 -6 9 146.69 7.4
-1 6 -9 438.56 17.5
-1 6 -9 438.36 17.9
-1 6 -9 437.16 17.8
1 -6 9 431.96 18.4
1 -6 9 434.66 17.6
-2 6 -9 511.55 20.9
-2 6 -9 510.55 20.6
2 -6 9 546.15 22.6
-3 6 -9 180.78 9.5
-3 6 -9 165.18 8.5
3 -6 9 151.38 10.2
-4 6 -9 47.1 4.1
-4 6 -9 39.1 5.2
4 -6 9 50.99 6.7
-5 6 -9 88.29 7
-5 6 -9 88.39 6.2
5 -6 9 79.49 8.2
-6 6 -9 15.1 4.9
-6 6 -9 14.2 3.8
-6 6 -9 12.3 2.8
6 -6 9 17.1 4.5
-7 6 -9 15.4 3.4
-7 6 -9 18 4.4
-7 6 -9 15.1 5.9
7 -6 9 16 5.2
-8 6 -9 51.19 9.5
-8 6 -9 32 5
-8 6 -9 31.9 6.6
8 -6 9 33.1 8.3
-9 6 -9 8.6 6.6
-9 6 -9 5.9 4
-9 6 -9 -1.4 5.3
9 -6 9 6.3 6.2
9 5 -9 5.9 4.2
9 5 -9 5.5 5.2
-9 -5 9 5.7 5.8
-9 -5 9 12.4 5
8 5 -9 36.4 6.2
8 5 -9 48.5 5.9
-8 -5 9 58.79 6.9
-8 -5 9 50.59 5.4
7 5 -9 51.89 5.1
7 5 -9 57.19 7.5
-7 -5 9 52.99 4.9
-7 -5 9 51.89 4.7
6 5 -9 15.6 2.6
6 5 -9 12.5 4
-6 -5 9 13.1 2.4
-6 -5 9 16.5 2.4
5 5 -9 197.48 9.4
5 5 -9 210.38 12.1
-5 -5 9 206.38 8.3
-5 -5 9 202.78 11.3
-5 -5 9 200.28 8.3
4 5 -9 138.79 9.1
4 5 -9 152.18 7
-4 -5 9 144.39 6.6
3 5 -9 153.78 8.9
3 5 -9 156.88 6.9
-3 -5 9 151.78 6.7
2 5 -9 43.4 4.1
2 5 -9 48.2 2.8
-2 -5 9 42.2 2.8
1 5 -9 500.55 17.9
1 5 -9 496.05 18.4
1 5 -9 512.85 20.3
1 5 -9 516.95 18.7
-1 -5 9 547.25 19.2
-1 -5 9 478.25 19.8
-1 -5 9 504.45 18.4
0 5 -9 43.2 2.9
0 5 -9 39.8 3.4
0 5 -9 35.7 2.9
0 -5 9 43.4 3.2
0 -5 9 37.8 3.1
0 -5 9 40.5 3.2
-1 5 -9 527.05 20
-1 5 -9 512.95 20.2
-1 5 -9 509.25 20.5
1 -5 9 497.95 19.7
1 -5 9 494.25 20.7
1 -5 9 545.95 20.3
-2 5 -9 42.4 3.4
-2 5 -9 37.3 3.5
-2 5 -9 30.7 4.2
2 -5 9 42.5 5
-3 5 -9 152.18 7.7
-3 5 -9 153.68 8.5
3 -5 9 146.29 9.6
-4 5 -9 143.79 7.8
-4 5 -9 149.19 8.9
4 -5 9 144.19 10.3
-5 5 -9 215.68 12.1
-5 5 -9 207.08 10.6
-5 5 -9 208.98 14.2
5 -5 9 235.68 14.4
-6 5 -9 16.1 3.5
-6 5 -9 19.2 3.2
-6 5 -9 18.3 5.2
-7 5 -9 44.5 8.4
-7 5 -9 68.39 5.9
-7 5 -9 69.39 8.1
7 -5 9 53.49 8.7
-8 5 -9 55.39 9.6
-8 5 -9 56.09 6.1
-8 5 -9 64.99 8.8
8 -5 9 53.99 9.1
-9 5 -9 3.4 5.8
-9 5 -9 2.9 3.6
-9 5 -9 23.7 7.6
9 -5 9 7.9 6.3
9 4 -9 26 5.3
9 4 -9 29.7 6.5
-9 -4 9 33.1 5.6
-9 -4 9 31.1 6.8
-9 -4 9 38.2 6.7
8 4 -9 16.9 4.7
8 4 -9 10.2 3.4
-8 -4 9 19.5 4.5
-8 -4 9 10.9 3.7
7 4 -9 26.2 4.3
7 4 -9 30.8 5.8
-7 -4 9 25.9 4.2
-7 -4 9 28.9 3.8
6 4 -9 16.7 2.9
6 4 -9 15.2 3.3
-6 -4 9 12.8 2.6
-6 -4 9 11.9 2.5
5 4 -9 194.78 11.5
5 4 -9 195.78 9.3
-5 -4 9 189.88 8.3
-5 -4 9 207.88 8.8
4 4 -9 32.6 2.8
4 4 -9 42.5 5.3
-4 -4 9 33.7 1.9
-4 -4 9 35.5 2.1
-4 -4 9 37.5 2.8
3 4 -9 8.9 1.4
3 4 -9 6 2
-3 -4 9 9 1.4
2 4 -9 151.78 8.2
2 4 -9 150.58 6.5
-2 -4 9 145.49 6.5
1 4 -9 8.8 1.3
1 4 -9 9.4 1
1 4 -9 8.8 1
1 4 -9 10.3 1.9
-1 -4 9 8 1.8
-1 -4 9 9.7 1.6
0 4 -9 802.82 29.3
0 4 -9 800.42 29
0 4 -9 804.92 29.5
0 4 -9 824.62 29.9
0 -4 9 789.32 29.4
0 -4 9 831.92 29.4
0 -4 9 790.62 29.5
-1 4 -9 6.4 1.8
-1 4 -9 5.7 1.3
-1 4 -9 8.6 2
-1 4 -9 7.2 1.6
1 -4 9 6.3 1.6
1 -4 9 8.6 1.7
-2 4 -9 157.88 8.8
-2 4 -9 149.59 7.8
-2 4 -9 151.18 7.3
2 -4 9 140.69 7.8
2 -4 9 167.98 9
2 -4 9 143.99 7.2
-3 4 -9 8.4 2.1
-3 4 -9 14.3 3.3
-3 4 -9 11 2.1
3 -4 9 8.7 2.7
-4 4 -9 33 5.5
-4 4 -9 31.8 4.2
-4 4 -9 34.6 3.2
4 -4 9 30.6 5.2
-5 4 -9 193.38 9.6
-5 4 -9 190.98 11
-5 4 -9 179.78 12.5
5 -4 9 198.28 12.9
-6 4 -9 9.3 3.2
-6 4 -9 14.8 4.9
-6 4 -9 8.5 2.3
6 -4 9 13.8 3.9
-7 4 -9 31.9 5.3
-7 4 -9 17.4 5.5
-7 4 -9 28.8 4.2
7 -4 9 25.3 6.2
-8 4 -9 9.7 3.2
-8 4 -9 16 6.5
-8 4 -9 19 4.5
8 -4 9 26.8 7.2
-9 4 -9 27.4 5.3
-9 4 -9 21.8 6.7
-9 4 -9 36.9 9.3
9 -4 9 16.7 7.2
9 3 -9 54.49 7
9 3 -9 48.8 7.9
-9 -3 9 50.19 7.3
-9 -3 9 44.8 6.9
-9 -3 9 38.9 8.2
8 3 -9 20.8 4.9
8 3 -9 19 3.7
-8 -3 9 12.6 4.2
7 3 -9 59.29 5.6
7 3 -9 62.89 7.8
-7 -3 9 59.89 5.9
6 3 -9 75.09 5.5
6 3 -9 83.29 5.7
6 3 -9 72.69 6.8
-6 -3 9 82.59 6
-6 -3 9 66.19 4.9
5 3 -9 525.25 20.5
5 3 -9 500.05 22.7
5 3 -9 498.85 19.9
-5 -3 9 507.15 19.2
-5 -3 9 530.45 20.3
4 3 -9 33.1 2.9
4 3 -9 38 2.7
4 3 -9 40.8 5
-4 -3 9 36.3 2.2
-4 -3 9 38.5 2.8
-4 -3 9 41 3
3 3 -9 4.6 1.9
3 3 -9 2.3 0.9
-3 -3 9 3.3 0.6
-3 -3 9 1.7 1
-3 -3 9 2.7 0.4
2 3 -9 355.76 13.6
2 3 -9 373.46 15.5
-2 -3 9 329.67 14.7
-2 -3 9 362.46 13.6
1 3 -9 685.03 24.5
1 3 -9 682.33 25.9
1 3 -9 655.43 23.7
1 3 -9 698.73 24
-1 -3 9 676.03 24.7
-1 -3 9 700.33 25.6
0 3 -9 659.53 24.8
0 3 -9 669.63 24.7
0 3 -9 686.53 25.2
0 3 -9 701.03 24.5
0 -3 9 667.93 24.7
0 -3 9 695.43 24.8
0 -3 9 631.44 24.8
-1 3 -9 702.83 25.5
-1 3 -9 712.23 26.5
-1 3 -9 685.43 25.5
-1 3 -9 686.53 26.4
1 -3 9 654.73 25.1
1 -3 9 719.03 26.5
1 -3 9 655.43 25.6
-2 3 -9 349.27 14.1
-2 3 -9 348.27 15.9
-2 3 -9 352.36 14.7
-2 3 -9 365.06 16
2 -3 9 350.16 13.9
2 -3 9 345.67 14.8
2 -3 9 364.96 15.9
-3 3 -9 3.3 1.1
-3 3 -9 2.3 1.4
-3 3 -9 1.2 1.9
3 -3 9 2.4 1.7
3 -3 9 3.7 1.4
-4 3 -9 46.7 5.2
-4 3 -9 31.9 5
-4 3 -9 42.3 3.3
4 -3 9 37.3 5.5
-5 3 -9 504.85 22.3
-5 3 -9 523.95 20.6
-5 3 -9 508.25 24.7
5 -3 9 511.85 24.4
-6 3 -9 63.89 5.1
-6 3 -9 78.79 8.3
-6 3 -9 70.79 6.5
6 -3 9 53.79 7.7
-7 3 -9 59.09 5.3
-7 3 -9 48.3 8.3
-7 3 -9 61.79 7.6
7 -3 9 70.69 9.6
-8 3 -9 26 5.4
-8 3 -9 24.4 4.3
-8 3 -9 12.1 5.4
8 -3 9 20 6
-9 3 -9 55.29 10
-9 3 -9 38.1 7.1
-9 3 -9 43.1 6
9 -3 9 44.7 9.3
9 2 -9 44.4 6.6
9 2 -9 56.29 8.5
-9 -2 9 41.6 8.1
-9 -2 9 28.5 5.9
-9 -2 9 39.6 7
8 2 -9 12.1 4.1
8 2 -9 14.5 4.3
8 2 -9 19.2 4.1
-8 -2 9 11 5.1
-8 -2 9 8.6 4.3
7 2 -9 33.1 4.6
7 2 -9 28.3 4.8
7 2 -9 27.4 4.8
-7 -2 9 37.2 5.1
6 2 -9 149.29 8.8
6 2 -9 153.88 10.2
6 2 -9 148.49 8.5
-6 -2 9 145.89 8.9
-6 -2 9 150.98 7.8
5 2 -9 108.89 6.3
5 2 -9 93.39 6.1
5 2 -9 105.99 7.7
-5 -2 9 100.99 5.5
-5 -2 9 104.69 6.5
4 2 -9 30.7 2.8
4 2 -9 30.8 2.8
4 2 -9 30.3 4.2
-4 -2 9 29.9 2.2
3 2 -9 122.99 7.4
3 2 -9 115.59 5.4
3 2 -9 127.09 6
-3 -2 9 116.69 4.7
-3 -2 9 118.19 5.7
2 2 -9 520.25 17.7
2 2 -9 502.65 18.7
2 2 -9 508.55 20.4
-2 -2 9 484.05 17.5
-2 -2 9 516.65 20.1
-2 -2 9 487.25 18.5
1 2 -9 110.59 4.8
1 2 -9 109.79 6
1 2 -9 114.29 5.1
1 2 -9 104.99 4.3
-1 -2 9 113.09 4.8
-1 -2 9 102.89 5.7
-1 -2 9 108.19 5.1
0 2 -9 92.59 4.7
0 2 -9 104.29 5.3
0 2 -9 98.39 4.9
0 2 -9 103.59 5.2
0 -2 9 82.49 4.7
0 -2 9 100.29 5.2
0 -2 9 95.39 4.9
-1 2 -9 110.79 5.5
-1 2 -9 112.99 5.6
-1 2 -9 99.99 6.2
-1 2 -9 112.19 6.2
1 -2 9 104.39 5.7
1 -2 9 114.99 5.3
1 -2 9 110.79 6.2
-2 2 -9 515.85 21.1
-2 2 -9 508.15 19.8
-2 2 -9 516.15 21.1
-2 2 -9 508.75 19
2 -2 9 478.25 19.8
2 -2 9 479.65 18.8
2 -2 9 535.65 21.1
-3 2 -9 111.49 5.7
-3 2 -9 128.99 7
-3 2 -9 120.89 8
3 -2 9 116.89 7.9
3 -2 9 108.69 5.9
-4 2 -9 29 2.7
-4 2 -9 33.7 5
-4 2 -9 32.7 4.1
4 -2 9 27.6 4.8
-5 2 -9 103.59 7.3
-5 2 -9 101.79 8.7
-5 2 -9 98.59 5.9
5 -2 9 107.59 8.7
-6 2 -9 147.19 9.6
-6 2 -9 147.89 11.4
-6 2 -9 153.58 8.2
6 -2 9 144.59 11.1
-7 2 -9 24.7 3.8
-7 2 -9 35.7 5.3
-7 2 -9 41.9 7.5
7 -2 9 21 5.5
-8 2 -9 11.2 3.1
-8 2 -9 13.3 6.1
-8 2 -9 3.7 3.8
8 -2 9 7.5 5.8
-9 2 -9 55.29 8.4
-9 2 -9 36 5.5
-9 2 -9 52.79 9.9
9 -2 9 53.39 9.5
9 1 -9 9 4.8
9 1 -9 12.8 6
9 1 -9 -0.7 3.8
-9 -1 9 4.6 5
-9 -1 9 3.9 4.3
-9 -1 9 7.5 5.2
8 1 -9 40.4 5.7
8 1 -9 33.1 6.1
8 1 -9 43.6 6.6
-8 -1 9 37.5 6.4
-8 -1 9 28.8 5.7
7 1 -9 66.19 7.2
7 1 -9 61.39 6.3
7 1 -9 62.29 5.8
-7 -1 9 62.19 6.7
6 1 -9 6.7 2.8
6 1 -9 5.6 2
6 1 -9 13.9 3.8
5 1 -9 89.99 7.2
5 1 -9 81.19 6
5 1 -9 99.09 6
-5 -1 9 93.99 5.3
4 1 -9 4.4 1.9
4 1 -9 3.1 1.3
4 1 -9 2.1 1.4
-4 -1 9 2 1
3 1 -9 79.59 5.5
3 1 -9 81.29 4.3
3 1 -9 78.89 4.5
-3 -1 9 71.99 4.2
-3 -1 9 73.49 3.5
2 1 -9 259.27 12.1
2 1 -9 275.47 10.9
2 1 -9 269.27 10.2
-2 -1 9 269.47 10
-2 -1 9 276.67 12.1
-2 -1 9 280.37 10.9
1 1 -9 611.14 21.7
1 1 -9 611.24 22.4
1 1 -9 630.84 23.6
-1 -1 9 622.74 22.2
-1 -1 9 623.34 23.3
-1 -1 9 614.94 22.5
0 1 -9 531.25 19.8
0 1 -9 539.75 20.3
0 1 -9 532.35 20.3
0 1 -9 542.75 19.9
0 -1 9 534.65 20.1
0 -1 9 568.44 20.5
0 -1 9 535.75 20
-1 1 -9 609.74 22.6
-1 1 -9 612.14 22.3
-1 1 -9 609.84 23.4
-1 1 -9 585.64 23.5
1 -1 9 632.94 23.8
1 -1 9 613.74 22.1
1 -1 9 603.94 22.8
-2 1 -9 253.67 12.6
-2 1 -9 262.37 12.6
-2 1 -9 265.57 11.5
-2 1 -9 278.57 10.8
2 -1 9 275.97 12.9
2 -1 9 270.47 11.7
2 -1 9 255.57 10.5
2 -1 9 290.87 12.8
-3 1 -9 85.99 4.4
-3 1 -9 89.69 6.6
-3 1 -9 72.29 5
3 -1 9 84.29 4.7
3 -1 9 81.89 6.3
-4 1 -9 1.4 1.4
-4 1 -9 0.1 2
-4 1 -9 0.1 1.5
-4 1 -9 2.9 1.1
4 -1 9 3.3 1.9
4 -1 9 -0.6 1.4
-5 1 -9 92.09 6.6
-5 1 -9 96.59 8.2
-5 1 -9 89.19 5.4
5 -1 9 87.79 7.7
-6 1 -9 9.5 2.9
-6 1 -9 6.9 3.6
-6 1 -9 5.2 1.9
6 -1 9 7.6 3.7
-7 1 -9 65.59 6.3
-7 1 -9 59.39 9.3
-7 1 -9 63.49 5.1
7 -1 9 64.89 8.7
-8 1 -9 39.9 8
[truncated: 753,309 more chars]
